# Supplementary material for: Correlations of Genotype with Climate Parameters Suggest Caenorhabditis elegans Niche Adaptations
Source: G3 (Bethesda). 2016 Nov 17;7(1):289–98. doi: 10.1534/g3.116.035162 (PMC5217117; doi:10.1534/g3.116.035162)
Supplement: Supplementary file 3 [file 289FileS1.csv]

	isotype	latitude	longitude	start_date	isolation_date	end_date	time_period	abslat	abslong	elevation	nearest_station	station_distance	ceil_hgt_min	ceil_hgt_avg	ceil_hgt_max	ceil_hgt_var	dew_point_min	dew_point_avg	dew_point_max	dew_point_var	rh_min	rh_avg	rh_max	rh_var	temp_min	temp_avg	temp_max	temp_var	wd_min	wd_avg	wd_max	wd_var	ws_min	ws_avg	ws_max	ws_var
1	BRC20067	24.073	121.17	2011-11-29	2012-01-13	2012-02-27	3mo	24.073	121.17	2001	591580-99999	50.2195499782415	NA	NA	NA	NA	11.1010989010989	12.4925876504448	13.7813186813187	9.00781527172402	63.2538461538462	73.4246493982208	81.3956043956044	85.7800955662906	14.967032967033	17.4310989010989	20.6153846153846	11.6462939738688	54.1758241758242	240.129513343799	351.868131868132	21239.2585612062	0.978021978021978	1.98359497645212	3.13186813186813	1.24632971943793
2	CB4854	34.189	-118.131	1973-10-17	1973-12-01	1974-01-15	3mo	34.189	118.131	414	722890-93136	7.66181208692524	NA	NA	NA	NA	-8.93956043956044	-5.72042124542125	-2.47692307692308	53.9351598038248	37.8538461538462	47.1949633699634	57.2417582417582	1042.69510549357	6.59340659340659	8.68360805860806	10.6032967032967	48.37619286274	150.449438202247	211.338951310861	275.505617977528	9651.63457788178	2.75730337078652	4.31161048689139	6.06067415730337	8.39802468267642
3	CB4856	21.33	-157.86	1972-06-17	1972-08-01	1972-09-15	3mo	21.33	157.86	64	911820-22521	7.18615352920886	NA	NA	NA	NA	17.6505494505495	18.7792124542125	19.6747252747253	1.26972800981276	49.5351648351648	63.9702380952381	76.6197802197802	91.334432192483	23.4681318681319	26.3395146520147	29.9934065934066	5.06498391458137	28.5714285714286	85.8058608058608	182.527472527473	6272.73554053215	3.78791208791209	6.5018315018315	9.66263736263736	4.4841468960113
4	CX11254	34.1301	-118.115	2003-07-18	2003-09-01	2003-10-16	3mo	34.1301	118.115	215	747043-99999	8.85836792947166	NA	NA	NA	NA	2.33333333333333	2.5	2.66666666666667	0.952380952380952	41.3	43.3666666666667	45.4333333333333	183.691428571429	14.6666666666667	15.6666666666667	16.6666666666667	30.4761904761905	178.131868131868	200.67123261354	226.593406593407	434.668791340518	0.186813186813187	3.21916714238143	6.03296703296703	4.27390681219119
5	CX11292	34.1353	-118.306	2003-12-18	2004-02-01	2004-03-17	3mo	34.1353	118.306	388	722874-93134	12.4668103537647	NA	NA	NA	NA	2.66703296703297	6.73375675811803	10.7296703296703	30.7507985790077	43.0912087912088	67.5831088525945	90.2076923076923	534.859693486587	9.51428571428571	13.7843994507851	19.3681318681319	15.5206323585104	127.411764705882	181.513095362922	235.058823529412	11188.779993241	0	0.891524928267555	3.14615384615385	1.38186716056155
6	CX11262	34.1301	-118.115	2003-07-18	2003-09-01	2003-10-16	3mo	34.1301	118.115	215	747043-99999	8.85836792947166	NA	NA	NA	NA	2.33333333333333	2.5	2.66666666666667	0.952380952380952	41.3	43.3666666666667	45.4333333333333	183.691428571429	14.6666666666667	15.6666666666667	16.6666666666667	30.4761904761905	178.131868131868	200.67123261354	226.593406593407	434.668791340518	0.186813186813187	3.21916714238143	6.03296703296703	4.27390681219119
7	CX11264	34.1301	-118.115	2003-07-18	2003-09-01	2003-10-16	3mo	34.1301	118.115	215	747043-99999	8.85836792947166	NA	NA	NA	NA	2.33333333333333	2.5	2.66666666666667	0.952380952380952	41.3	43.3666666666667	45.4333333333333	183.691428571429	14.6666666666667	15.6666666666667	16.6666666666667	30.4761904761905	178.131868131868	200.67123261354	226.593406593407	434.668791340518	0.186813186813187	3.21916714238143	6.03296703296703	4.27390681219119
8	CX11315	34.1301	-118.115	2003-07-18	2003-09-01	2003-10-16	3mo	34.1301	118.115	215	747043-99999	8.85836792947166	NA	NA	NA	NA	2.33333333333333	2.5	2.66666666666667	0.952380952380952	41.3	43.3666666666667	45.4333333333333	183.691428571429	14.6666666666667	15.6666666666667	16.6666666666667	30.4761904761905	178.131868131868	200.67123261354	226.593406593407	434.668791340518	0.186813186813187	3.21916714238143	6.03296703296703	4.27390681219119
9	CX11271	34.1371	-118.125	2003-07-18	2003-09-01	2003-10-16	3mo	34.1371	118.125	239	747043-99999	10.0580916550684	NA	NA	NA	NA	2.33333333333333	2.5	2.66666666666667	0.952380952380952	41.3	43.3666666666667	45.4333333333333	183.691428571429	14.6666666666667	15.6666666666667	16.6666666666667	30.4761904761905	178.131868131868	200.67123261354	226.593406593407	434.668791340518	0.186813186813187	3.21916714238143	6.03296703296703	4.27390681219119
10	CX11276	34.2011	-118.212	2003-07-18	2003-09-01	2003-10-16	3mo	34.2011	118.212	403	722880-99999	12.7061921912082	NA	NA	NA	NA	13.4615384615385	16.2479018542944	18.5604395604396	5.77057565440003	42.8362637362637	68.1855006216008	88.8208791208791	369.223063911115	18.1428571428571	23.2275820372615	30.5164835164835	27.3715741138287	83.8461538461538	162.194767201068	267.582417582418	2924.12650745984	0.0164835164835165	2.40298524740252	5.16593406593407	2.60270828936446
11	CX11285	34.1433	-118.055	2003-07-18	2003-09-01	2003-10-16	3mo	34.1433	118.055	168	747043-99999	6.63959738419759	NA	NA	NA	NA	2.33333333333333	2.5	2.66666666666667	0.952380952380952	41.3	43.3666666666667	45.4333333333333	183.691428571429	14.6666666666667	15.6666666666667	16.6666666666667	30.4761904761905	178.131868131868	200.67123261354	226.593406593407	434.668791340518	0.186813186813187	3.21916714238143	6.03296703296703	4.27390681219119
12	CX11307	34.1295	-118.11	2013-07-20	2013-09-03	2013-10-18	3mo	34.1295	118.11	214	747043-3165	8.78441893835889	NA	NA	NA	NA	9.71428571428571	11.908985885909	14.021978021978	28.1496726621824	33.3538461538462	47.4594211100255	72.8153846153846	337.362068122664	18.0549450549451	25.2850545059336	29.8571428571429	26.8594620586958	169.67032967033	207.150622576447	237.142857142857	673.760621441992	0.0956043956043956	2.55036531234333	4.98571428571429	3.21836740072308
13	CX11314	34.1295	-118.11	2003-07-18	2003-09-01	2003-10-16	3mo	34.1295	118.11	214	747043-99999	8.44012820169669	NA	NA	NA	NA	2.33333333333333	2.5	2.66666666666667	0.952380952380952	41.3	43.3666666666667	45.4333333333333	183.691428571429	14.6666666666667	15.6666666666667	16.6666666666667	30.4761904761905	178.131868131868	200.67123261354	226.593406593407	434.668791340518	0.186813186813187	3.21916714238143	6.03296703296703	4.27390681219119
14	DL238	19.22	-155.82	2008-05-31	2008-07-15	2008-08-29	3mo	19.22	155.82	1253	999999-21514	43.4298385766671	NA	NA	NA	NA	NA	NA	NA	NA	NA	NA	NA	NA	3.64505494505494	7.98770541860331	13.1263736263736	11.0603068682901	NA	NA	NA	NA	1.82307692307692	3.97399267399267	6.03956043956044	3.70297882908052
15	ECA252	34.1	-118.1	1973-05-31	1973-07-15	1973-08-29	3mo	34.1	118.1	134	722890-93136	15.1142744280274	NA	NA	NA	NA	-3.71868131868132	0.483333333333333	4.50549450549451	57.8888853521957	22.3131868131868	28.5393772893773	35.7846153846154	367.709869437076	18.2362637362637	22.1382783882784	25.3758241758242	31.3219445918067	139.120879120879	198.351648351648	258.351648351648	7251.57058875143	2.41868131868132	3.44935897435897	4.62307692307692	2.25835936357521
16	ECA36	-36.8933	174.746	2013-06-12	2013-07-27	2013-09-10	3mo	36.8933	174.746	55	931100-99999	12.8125673149084	NA	NA	NA	NA	7.60659340659341	9.30325745682889	10.8813186813187	7.21117061312265	71.4527472527473	85.3575549450549	95.1901098901099	132.438988374902	9.4032967032967	11.8261119832548	14.678021978022	6.85550166351106	98.2417582417582	188.20251177394	278.351648351648	9548.98905421244	1.86483516483516	4.04875719518577	6.57032967032967	6.48290027504422
17	ED3005	55.94	-3.36	2004-09-10	2004-10-25	2004-12-09	3mo	55.94	3.36	41	31660-99999	0.997986990777408	NA	NA	NA	NA	3.96404494382022	6.52161692211636	8.82696629213483	11.754140581297	72.5786516853933	84.9738635734984	94.7932584269663	102.043974857354	6.08539325842697	9.02741344542026	11.7752808988764	12.8115219751701	130.449438202247	212.12222432347	285.505617977528	5985.059061415	1.92359550561798	4.4768594319653	7.4438202247191	8.17703334637624
18	ED3012	55.92	-3.19	2004-10-12	2004-11-26	2005-01-10	3mo	55.92	3.19	87	31660-99999	10.0831719585297	NA	NA	NA	NA	1.9989010989011	4.77714880357737	7.35274725274725	13.3591294908834	74.5978021978022	85.6240436488977	94.8230769230769	75.7237453666388	4.24065934065934	7.0923217217565	9.73626373626374	12.287520406011	141.758241758242	219.789069470902	285.054945054945	4595.68480300188	2.2032967032967	5.02228977647611	8.33406593406593	10.7772821188198
19	ED3011	55.92	-3.19	2004-09-27	2004-11-11	2004-12-26	3mo	55.92	3.19	87	31660-99999	10.0831719585297	NA	NA	NA	NA	2.8561797752809	5.40095528445424	7.73033707865169	13.9520690481302	75.0696629213483	86.1945588894185	95.3966292134832	77.1178243305877	4.82808988764045	7.63298682701342	10.2247191011236	13.1415088025457	128.876404494382	211.652379581825	284.943820224719	5841.84873854758	1.87977528089888	4.34876386078839	7.32022471910112	8.50547210152977
20	ED3017	55.92	-3.19	2004-10-19	2004-12-03	2005-01-17	3mo	55.92	3.19	87	31660-99999	10.0831719585297	NA	NA	NA	NA	1.58131868131868	4.42988411174747	7.06263736263736	13.3794711958758	73.8384615384615	84.7997822219189	94.1758241758242	77.4302306311896	3.93846153846154	6.88366389407694	9.51978021978022	12.5238035373462	149.010989010989	222.656039457437	283.846153846154	3763.53539987138	2.37142857142857	5.36064580450605	8.76043956043956	11.5261269020294
21	ED3040	-26.1667	28.0167	2006-03-21	2006-05-05	2006-06-19	3mo	26.1667	28.0167	1630	682672-99999	2.49806796657931	NA	NA	NA	NA	3.59493670886076	6.30617222044531	8.94936708860759	23.384471356864	47.8670886075949	74.1628857041611	94.606329113924	460.998208484384	5.73417721518987	11.5921355345453	18.620253164557	29.9423439865349	83.6708860759494	212.877999316772	311.26582278481	8857.48236003262	0.0886075949367089	0.902841978980108	2.09367088607595	0.684162858858723
22	ED3048	-33.3667	19.3167	2006-03-21	2006-05-05	2006-06-19	3mo	33.3667	19.3167	458	688210-99999	31.1617749973164	NA	NA	NA	NA	6.52307692307692	8.15309523809524	9.66153846153846	11.5533018641423	44.6164835164835	66.3580586080586	82.5538461538462	385.102627377339	10.8604395604396	15.3477106227106	21.4142857142857	39.2910086433092	162.197802197802	199.468864468864	237.582417582418	8101.88648370658	1.79120879120879	3.77335164835165	6.05054945054945	10.9026574090047
23	ED3052	-33.3667	19.3167	2006-03-21	2006-05-05	2006-06-19	3mo	33.3667	19.3167	458	688210-99999	31.1617749973164	NA	NA	NA	NA	6.52307692307692	8.15309523809524	9.66153846153846	11.5533018641423	44.6164835164835	66.3580586080586	82.5538461538462	385.102627377339	10.8604395604396	15.3477106227106	21.4142857142857	39.2910086433092	162.197802197802	199.468864468864	237.582417582418	8101.88648370658	1.79120879120879	3.77335164835165	6.05054945054945	10.9026574090047
24	ED3046	-33.3667	19.3167	2006-03-21	2006-05-05	2006-06-19	3mo	33.3667	19.3167	458	688210-99999	31.1617749973164	NA	NA	NA	NA	6.52307692307692	8.15309523809524	9.66153846153846	11.5533018641423	44.6164835164835	66.3580586080586	82.5538461538462	385.102627377339	10.8604395604396	15.3477106227106	21.4142857142857	39.2910086433092	162.197802197802	199.468864468864	237.582417582418	8101.88648370658	1.79120879120879	3.77335164835165	6.05054945054945	10.9026574090047
25	ED3049	-33.3667	19.3167	2006-02-16	2006-04-02	2006-05-17	3mo	33.3667	19.3167	458	688210-99999	31.1617749973164	NA	NA	NA	NA	7.9	9.86089743589744	11.5153846153846	12.0681086758931	38.056043956044	60.9216117216117	78.378021978022	399.477991116599	14.2054945054945	18.7492673992674	25.1395604395604	38.606252422356	142.637362637363	184.010989010989	225.054945054945	6970.08409596834	1.73186813186813	3.84331501831502	6.20879120879121	8.7769825771951
26	ED3077	-1.31667	36.8	2006-04-02	2006-05-17	2006-07-01	3mo	1.31667	36.8	1686	637400-99999	14.2474871103511	NA	NA	NA	NA	12.4945054945055	14.3813261896786	15.8813186813187	4.24859816140853	52.7021978021978	78.2217785015882	97.8021978021978	275.105112691078	14.5912087912088	18.6700461725504	23.9142857142857	11.0007605873617	53.7362637362637	134.674649768918	256.483516483516	6048.21343862437	0.0989010989010989	2.66144060106752	7.18901098901099	5.11150869186981
27	EG4347	44.0479	-123.071	2006-08-25	2006-10-09	2006-11-23	3mo	44.0479	123.071	135	726930-24221	14.9450718920597	NA	NA	NA	NA	3.55604395604396	6.60165720922983	9.6043956043956	15.3196882681758	45.8703296703297	74.5927512194665	95.2813186813187	460.109235580534	5.65164835164835	12.0392362724342	19.932967032967	48.1630562890469	99.010989010989	223.933296431847	316.593406593407	7053.54988848722	0.451648351648352	2.90474378162015	6.2043956043956	4.91576635378582
28	EG4349	40.7717	-111.873	2006-08-18	2006-10-02	2006-11-16	3mo	40.7717	111.873	1359	725720-24127	8.12315170794124	NA	NA	NA	NA	-1.06263736263736	2.36800254259889	5.58241758241758	17.2953118329279	29.3901098901099	51.6399348281275	73.3252747252747	492.199234984804	8.00659340659341	13.9540610498607	20.3483516483516	71.371378256829	55.4945054945055	196.332939668862	329.67032967033	8711.15178818219	0.583516483516484	3.72888242105678	7.05384615384615	4.91729820415993
29	EG4946	40.7073	-111.868	2007-08-13	2007-09-27	2007-11-11	3mo	40.7073	111.868	1313	725720-24127	11.5976442262725	NA	NA	NA	NA	-0.350549450549451	3.53922145948067	7.04285714285714	19.5287983014566	26.1142857142857	48.8611032384106	70.9615384615385	535.40387140707	10.2769230769231	16.4041866423162	23.2021978021978	81.3077333995503	56.1538461538462	199.39490208389	335.274725274725	8829.97631088635	0.47032967032967	3.64134797723155	7.36923076923077	6.49849178048207
30	EG4724	41.6288	-8.3476	2007-02-11	2007-03-28	2007-05-12	3mo	41.6288	8.3476	97	85510-99999	37.6446356278278	NA	NA	NA	NA	7.2956043956044	9.62776949241235	11.956043956044	12.494537714541	66.9626373626374	83.2151295133438	96.3901098901099	263.905180343594	9.05714285714286	12.7605455259027	16.3989010989011	14.1796408295108	127.222222222222	183.29880952381	246.555555555556	9478.02510848322	0.945054945054945	2.28372579801151	3.86813186813187	1.7525045939824
31	EG4725	41.6288	-8.3476	2007-02-11	2007-03-28	2007-05-12	3mo	41.6288	8.3476	97	85510-99999	37.6446356278278	NA	NA	NA	NA	7.2956043956044	9.62776949241235	11.956043956044	12.494537714541	66.9626373626374	83.2151295133438	96.3901098901099	263.905180343594	9.05714285714286	12.7605455259027	16.3989010989011	14.1796408295108	127.222222222222	183.29880952381	246.555555555556	9478.02510848322	0.945054945054945	2.28372579801151	3.86813186813187	1.7525045939824
32	GXW1	30.5429	114.42	2010-09-21	2010-11-05	2010-12-20	3mo	30.5429	114.42	22	574940-99999	33.6515389124534	NA	NA	NA	NA	5.62637362637363	9.51679606625259	12.3087912087912	40.4423472823595	47.4087912087912	75.6121794871795	94.878021978022	374.318979790481	9.2967032967033	14.3407489249881	19.432967032967	36.1576868210984	29.6703296703297	150.987864284367	331.428571428571	13651.7127827459	0.582417582417582	2.30836916706482	4.17582417582418	1.98206051329772
33	JT11398	47.7639	-122.275	2003-10-17	2003-12-01	2004-01-15	3mo	47.7639	122.275	125	727937-99999	15.1623732997684	NA	NA	NA	NA	-0.252747252747253	2.44698527746688	4.58241758241758	30.535133075506	63.4208791208791	80.7147983825328	93.6637362637363	260.412741974162	3.36263736263736	5.86092817619099	8.53846153846154	20.8055674862532	70.3296703296703	159.759904672152	260.32967032967	6969.8425450007	1.27142857142857	3.88967575566388	6.64285714285714	5.42718512927141
34	JU310	46.63	1.06	2002-07-11	2002-08-25	2002-10-09	3mo	46.63	1.06	97	73540-99999	57.3300832205499	NA	NA	NA	NA	9.82857142857143	11.9717031644024	14.1461538461538	12.2641371799595	50.632967032967	73.1706862630302	91.5956043956044	314.499562453403	12.3923076923077	17.4183989035599	22.621978021978	27.1791334697261	69.7802197802198	173.187948861252	278.131868131868	13015.6090280541	1.11098901098901	3.48144873539378	6.17032967032967	3.34500043856187
35	JU1088	34.7613	138.015	2007-01-28	2007-03-14	2007-04-28	3mo	34.7613	138.015	36	476550-99999	25.7749234734437	NA	NA	NA	NA	0.310989010989011	4.34422232701736	7.82307692307692	36.542367636319	47.1758241758242	63.7129651042539	80.1978021978022	278.427741479188	7.86703296703297	11.4319212068125	14.9340659340659	16.4953484824004	96.043956043956	211.720287131778	312.197802197802	10714.4468500841	2.5010989010989	5.50677125324641	8.83076923076923	9.50812600094359
36	JU1172	-36.87	-73.04	2007-02-15	2007-04-01	2007-05-16	3mo	36.87	73.04	75	856820-99999	10.9907851540031	NA	NA	NA	NA	7.33516483516483	9.63540252983731	11.6945054945055	9.94134209128147	56.9373626373626	78.4881550140681	94.0857142857143	213.363604812587	9.15494505494505	13.6391435665783	18.7604395604396	17.9054711938917	80.6593406593407	171.835591780999	281.648351648352	8638.0707311027	0.450549450549451	3.24059053748184	6.61098901098901	5.18782728770599
37	JU1200	55.577	-4.6	2007-06-17	2007-08-01	2007-09-15	3mo	55.577	4.6	45	31360-99999	6.76442896624587	NA	NA	NA	NA	8.87252747252747	10.9936768545464	12.8879120879121	5.2529650483019	66.756043956044	82.4627776209298	94.9087912087912	122.904325184709	11.0747252747253	14.0855273177478	16.9505494505494	5.60725924639429	115.494505494505	214.184019913834	292.527472527473	8487.94141709502	1.35934065934066	4.07972979401551	6.78461538461538	4.39895326228957
38	JU1212	48.71	-3.81	2007-08-10	2007-09-24	2007-11-08	3mo	48.71	3.81	28	71160-99999	15.8382468292365	NA	NA	NA	NA	12.1197802197802	13.2572161172161	14.232967032967	8.54020891087951	80.3252747252747	88.1228937728938	95.167032967033	94.2546883297657	13.6450549450549	15.2945604395604	16.7186813186813	5.8300226612968	122.857142857143	170.717948717949	214.505494505495	13331.2589488388	4.09010989010989	5.85664835164835	7.80989010989011	10.6336480815348
39	JU1213	48.71	-3.81	2007-08-10	2007-09-24	2007-11-08	3mo	48.71	3.81	28	71160-99999	15.8382468292365	NA	NA	NA	NA	12.1197802197802	13.2572161172161	14.232967032967	8.54020891087951	80.3252747252747	88.1228937728938	95.167032967033	94.2546883297657	13.6450549450549	15.2945604395604	16.7186813186813	5.8300226612968	122.857142857143	170.717948717949	214.505494505495	13331.2589488388	4.09010989010989	5.85664835164835	7.80989010989011	10.6336480815348
40	JU1242	49.1269	1.9595	2007-08-30	2007-10-14	2007-11-28	3mo	49.1269	1.9595	88	70550-99999	38.0799853211145	NA	NA	NA	NA	4.57912087912088	7.38562341788587	9.91538461538462	20.5034760779147	65.032967032967	85.858714502452	98.0384615384615	141.332977698177	5.71208791208791	9.83901522190146	14.5461538461538	27.6562369789648	93.6263736263736	214.419834907486	320.43956043956	13022.9034629611	0.667032967032967	3.15281284692542	6.14725274725275	3.77232773166198
41	JU1246	49.1262	1.96152	2007-08-30	2007-10-14	2007-11-28	3mo	49.1262	1.96152	93	70550-99999	38.111944823296	NA	NA	NA	NA	4.57912087912088	7.38562341788587	9.91538461538462	20.5034760779147	65.032967032967	85.858714502452	98.0384615384615	141.332977698177	5.71208791208791	9.83901522190146	14.5461538461538	27.6562369789648	93.6263736263736	214.419834907486	320.43956043956	13022.9034629611	0.667032967032967	3.15281284692542	6.14725274725275	3.77232773166198
42	JU1395	47.2199	0.04619	2008-01-16	2008-03-01	2008-04-15	3mo	47.2199	0.04619	35	73901-99999	46.4979325834601	NA	NA	NA	NA	1.13186813186813	4.27549885463329	7.02197802197802	17.3784871418673	62.1142857142857	83.2904105212853	97.8505494505495	210.670936432307	2.53846153846154	7.18210983034073	11.6923076923077	19.4350890498493	111.318681318681	185.881703489261	271.318681318681	9153.88259154826	0.926373626373626	3.27015750732087	5.9956043956044	4.85588516075968
43	JU1400	37.3845	-5.988	2008-02-13	2008-03-29	2008-05-13	3mo	37.3845	5.988	13	83905-99999	7.58872979420865	NA	NA	NA	NA	7.0983606557377	8.83910552107273	10.3114754098361	21.7814309362946	44.0737704918033	60.2073152257579	80.4934426229508	409.424605831149	12.3934426229508	17.5765721982935	21.7868852459016	22.3939233127134	92.6229508196721	130.655270503631	179.344262295082	9948.59237536657	1.41639344262295	3.0586212512442	4.96393442622951	5.1201806689742
44	JU1409	37.4721	-5.6331	2008-02-15	2008-03-31	2008-05-15	3mo	37.4721	5.6331	250	83910-99999	23.7464837111025	NA	NA	NA	NA	5.76593406593407	9.27710782060769	12.2791208791209	NA	38.1747252747253	62.6313853319043	88.345054945055	NA	11.7395604395604	17.6213047651319	23.0769230769231	NA	68.4615384615385	175.109351803178	291.098901098901	NA	0.312087912087912	3.00051408740582	6.57912087912088	NA
45	JU1440	41.4131	2.15231	2008-04-25	2008-06-09	2008-07-24	3mo	41.4131	2.15231	145	81763-99999	12.3618632573257	NA	NA	NA	NA	8.96703296703297	11.4858364571812	13.7582417582418	15.3900035722791	43.2362637362637	58.3946735328085	84.1978021978022	298.517101296778	14.6703296703297	20.7318770477082	23.7362637362637	26.049143194267	99.4505494505494	166.049792920058	266.593406593407	4011.15727210775	0.105494505494505	2.81734309907796	5.79230769230769	3.7480512966156
46	JU1491	46.63	1.06	2008-07-03	2008-08-17	2008-10-01	3mo	46.63	1.06	97	73540-34048	56.6337909374058	NA	NA	NA	NA	8.98351648351648	11.5248824812295	13.9813186813187	13.0317568766605	44.3857142857143	70.4645887965004	92.2714285714286	318.780084596154	12.5043956043956	17.5814787523944	23.3604395604396	24.5606670362948	89.2307692307692	184.541883042186	282.747252747253	9445.58886069291	0.920879120879121	3.49136748847971	6.44505494505495	4.60839498640039
47	JU1581	48.7015	2.1725	2008-07-26	2008-09-09	2008-10-24	3mo	48.7015	2.1725	63	71460-99999	7.44638680697791	NA	NA	NA	NA	7.79120879120879	10.3430877317018	12.7879120879121	15.889172320616	51.8714285714286	76.4862546673703	94.0923076923077	261.586818637912	10.3989010989011	14.8776997373623	20.478021978022	26.9699530236331	121.098901098901	208.424116375216	295.604395604396	8044.25847938388	0.915384615384615	3.40781794951503	6.46813186813187	5.05820138384846
48	JU1530	48.7015	2.1725	2008-07-26	2008-09-09	2008-10-24	3mo	48.7015	2.1725	63	71460-99999	7.44638680697791	NA	NA	NA	NA	7.79120879120879	10.3430877317018	12.7879120879121	15.889172320616	51.8714285714286	76.4862546673703	94.0923076923077	261.586818637912	10.3989010989011	14.8776997373623	20.478021978022	26.9699530236331	121.098901098901	208.424116375216	295.604395604396	8044.25847938388	0.915384615384615	3.40781794951503	6.46813186813187	5.05820138384846
49	JU1568	48.8092	2.3862	2008-08-21	2008-10-05	2008-11-19	3mo	48.8092	2.3862	48	71560-99999	3.99536164084582	NA	NA	NA	NA	7.25824175824176	9.08988934570911	11.0186813186813	13.0996672010332	61.1252747252747	77.5760296118682	89.7164835164835	176.761607312844	10.0769230769231	13.1935613105131	16.821978021978	19.5703136520867	126.923076923077	187.109340316434	279.89010989011	9239.99807788677	1.35164835164835	2.81254921866545	4.66703296703297	2.02817719895595
50	JU1580	48.7015	2.1725	2008-08-22	2008-10-06	2008-11-20	3mo	48.7015	2.1725	63	71460-99999	7.44638680697791	NA	NA	NA	NA	5.97	8.42590158582454	10.68	13.6220062249212	60.8455555555556	81.9634059545645	95.9111111111111	203.296853032824	7.76666666666667	11.7059202903781	16.4677777777778	21.9077940519525	118.333333333333	202.223383525645	296.444444444444	9349.34477530488	1.05444444444444	3.44441431930828	6.41777777777778	5.302836321748
51	JU1586	46.63	1.06	2008-09-19	2008-11-03	2008-12-18	3mo	46.63	1.06	97	73540-34048	56.6337909374058	NA	NA	NA	NA	3.58681318681319	5.87087998670505	8.05384615384615	16.4175507340885	67.4318681318681	85.7376861052243	97.1582417582418	183.638907187063	4.82527472527473	8.40490326128222	12.6021978021978	28.705493793282	92.8571428571429	181.751223985669	284.285714285714	10452.2446344306	0.998901098901099	3.4180812831936	6.22197802197802	5.35961911017022
52	JU1652	-34.86	-56.19	2008-11-17	2009-01-01	2009-02-15	3mo	34.86	56.19	34	865850-99999	1.44002248405915	NA	NA	NA	NA	12.6626373626374	14.4901648351648	16.1076923076923	14.2202609155431	46.2054945054945	59.3869230769231	78.9615384615385	331.349094574258	18.7879120879121	23.7114285714286	26.7736263736264	19.9554744982002	89.010989010989	151.547619047619	213.186813186813	9073.1550802139	1.36923076923077	3.05450549450549	4.60879120879121	3.68845857634597
53	JU1896	37.9997	23.7497	2009-11-18	2010-01-02	2010-02-16	3mo	37.9997	23.7497	189	167160-99999	13.1657076170576	NA	NA	NA	NA	5.24505494505495	7.63258110936682	9.95934065934066	21.5821694400986	60.2472527472528	73.2693288854003	85.9175824175824	174.269957094771	9.48791208791209	12.52715855573	15.3692307692308	15.7302548238752	160.481927710843	215.839644291452	264.21686746988	11548.3957967585	0.363736263736264	2.31290554683412	4.65824175824176	5.90999691840895
54	JU2007	50.7608	-1.32413	2010-09-01	2010-10-16	2010-11-30	3mo	50.7608	1.32413	7	38740-99999	8.7121520553301	NA	NA	NA	NA	6.11098901098901	8.35504144977829	10.2450549450549	26.2500744585955	67.5549450549451	81.6506868131868	92.2197802197802	127.233924731092	8.72197802197802	11.5529383659818	14.5208791208791	25.6567033617589	101.648351648352	196.586051248523	278.021978021978	12656.7974983097	2.88021978021978	6.01240926312437	9.21098901098901	12.1115344470723
55	JU2316	38.7175	-9.1486	2013-07-11	2013-08-25	2013-10-09	3mo	38.7175	9.1486	76	85350-99999	0.133731938905823	NA	NA	NA	NA	12.8177777777778	15.1057578110295	17.2177777777778	6.22315453119103	49.32	65.6989849059958	81.9422222222222	304.22858075889	18.8466666666667	22.5650175582603	27.3366666666667	16.3615894775959	198.333333333333	260.629661792099	304.666666666667	6089.62374950399	1.66666666666667	3.39161476924635	5.81111111111111	2.85287543234732
56	JU2466	-13.257	-72.266	2012-11-17	2013-01-01	2013-02-15	3mo	13.257	72.266	2872	846860-99999	47.1014129818433	NA	NA	NA	NA	3.52637362637363	5.92601359476585	7.93516483516484	2.44407804989692	39.0835164835165	63.3812908063298	86.8395604395604	280.297766498235	8.37362637362637	13.3545364629801	19.0659340659341	13.5154106302687	37.5	172.02737802096	321.590909090909	10995.1483279269	0	2.15394058120689	6.67954545454545	3.69591717508117
57	JU2513	38.2602	22.0736	2013-03-23	2013-05-07	2013-06-21	3mo	38.2602	22.0736	3	166870-99999	57.9379212648159	NA	NA	NA	NA	9.76923076923077	13.0255196876144	15.8901098901099	9.57264057469495	46.8186813186813	66.8730374542508	92.1824175824176	297.175547636508	13.4615384615385	20.0088596769881	24.4505494505494	28.3658503355966	119.777777777778	188.642310216668	269.111111111111	10941.3907734127	0.141758241758242	2.48817119605437	5.3989010989011	5.42366834603985
58	JU2519	38.7175	-9.1486	2013-07-11	2013-08-25	2013-10-09	3mo	38.7175	9.1486	76	85350-99999	0.133731938905823	NA	NA	NA	NA	12.8177777777778	15.1057578110295	17.2177777777778	6.22315453119103	49.32	65.6989849059958	81.9422222222222	304.22858075889	18.8466666666667	22.5650175582603	27.3366666666667	16.3615894775959	198.333333333333	260.629661792099	304.666666666667	6089.62374950399	1.66666666666667	3.39161476924635	5.81111111111111	2.85287543234732
59	JU2522	38.7175	-9.1486	2013-07-11	2013-08-25	2013-10-09	3mo	38.7175	9.1486	76	85350-99999	0.133731938905823	NA	NA	NA	NA	12.8177777777778	15.1057578110295	17.2177777777778	6.22315453119103	49.32	65.6989849059958	81.9422222222222	304.22858075889	18.8466666666667	22.5650175582603	27.3366666666667	16.3615894775959	198.333333333333	260.629661792099	304.666666666667	6089.62374950399	1.66666666666667	3.39161476924635	5.81111111111111	2.85287543234732
60	JU2526	38.7175	-9.1486	2013-07-11	2013-08-25	2013-10-09	3mo	38.7175	9.1486	76	85350-99999	0.133731938905823	NA	NA	NA	NA	12.8177777777778	15.1057578110295	17.2177777777778	6.22315453119103	49.32	65.6989849059958	81.9422222222222	304.22858075889	18.8466666666667	22.5650175582603	27.3366666666667	16.3615894775959	198.333333333333	260.629661792099	304.666666666667	6089.62374950399	1.66666666666667	3.39161476924635	5.81111111111111	2.85287543234732
61	JU258	32.73	-16.89	2001-08-17	2001-10-01	2001-11-15	3mo	32.73	16.89	1041	85220-99999	10.838565129386	NA	NA	NA	NA	13.4112359550562	15.8366467302984	17.8179775280899	10.4363246178664	56.723595505618	67.1307150683274	76.8573033707865	110.615475134033	20.2280898876405	22.4536371025978	25.4123595505618	5.96805826638343	46.7058823529412	83.0658008658009	125.529411764706	6892.97363060982	0.426966292134831	1.61091315051989	3.07865168539326	1.39918648543607
62	JU311	44.42	4.4	2002-07-25	2002-09-08	2002-10-23	3mo	44.42	4.4	147	75700-99999	12.8493020525049	NA	NA	NA	NA	9.24945054945055	11.432148350016	13.5351648351648	15.6677831920638	49.7120879120879	68.5393083343253	85.1956043956044	359.178708716287	13.5131868131868	17.9658622001786	22.9494505494505	27.7710202645329	18.2417582417582	140.790959040959	330.549450549451	16338.5725181513	0.898901098901099	2.91450522175878	5.44065934065934	4.60525568799541
63	JU323	44.42	4.4	2002-07-25	2002-09-08	2002-10-23	3mo	44.42	4.4	147	75700-99999	12.8493020525049	NA	NA	NA	NA	9.24945054945055	11.432148350016	13.5351648351648	15.6677831920638	49.7120879120879	68.5393083343253	85.1956043956044	359.178708716287	13.5131868131868	17.9658622001786	22.9494505494505	27.7710202645329	18.2417582417582	140.790959040959	330.549450549451	16338.5725181513	0.898901098901099	2.91450522175878	5.44065934065934	4.60525568799541
64	JU346	44.42	4.4	2002-07-25	2002-09-08	2002-10-23	3mo	44.42	4.4	147	75700-99999	12.8493020525049	NA	NA	NA	NA	9.24945054945055	11.432148350016	13.5351648351648	15.6677831920638	49.7120879120879	68.5393083343253	85.1956043956044	359.178708716287	13.5131868131868	17.9658622001786	22.9494505494505	27.7710202645329	18.2417582417582	140.790959040959	330.549450549451	16338.5725181513	0.898901098901099	2.91450522175878	5.44065934065934	4.60525568799541
65	JU360	48.98	2.23	2002-08-02	2002-09-16	2002-10-31	3mo	48.98	2.23	93	71500-99999	15.4662187999149	NA	NA	NA	NA	8.63516483516483	11.0331719243641	13.3593406593407	13.3166596106856	53.8835164835165	74.732998976475	94.3395604395604	294.305265115971	11.0857142857143	16.0203685142577	20.4648351648352	25.860916314687	55.4945054945055	187.105942444589	312.417582417582	13590.0936967029	1.01758241758242	3.54647995560158	6.3	4.68876786406863
66	JU367	48.98	2.23	2002-08-02	2002-09-16	2002-10-31	3mo	48.98	2.23	93	71500-99999	15.4662187999149	NA	NA	NA	NA	8.63516483516483	11.0331719243641	13.3593406593407	13.3166596106856	53.8835164835165	74.732998976475	94.3395604395604	294.305265115971	11.0857142857143	16.0203685142577	20.4648351648352	25.860916314687	55.4945054945055	187.105942444589	312.417582417582	13590.0936967029	1.01758241758242	3.54647995560158	6.3	4.68876786406863
67	JU394	49.28	-0.32	2002-07-18	2002-09-01	2002-10-16	3mo	49.28	0.32	13	70270-99999	15.2051398074714	NA	NA	NA	NA	10.2703296703297	12.4823646428291	14.5373626373626	8.51737573491717	60.9956043956044	81.6767595913112	95.6461538461539	175.967325787195	11.8406593406593	15.8620407969383	20.4406593406593	14.3797855351638	81.0989010989011	190.849413608118	290.43956043956	12074.2405388408	1.19120879120879	3.8542403979811	6.76043956043956	4.65911842236008
68	JU406	49.28	-0.32	2002-11-15	2002-12-30	2003-02-13	3mo	49.28	0.32	13	70270-99999	15.2051398074714	NA	NA	NA	NA	2.22857142857143	4.3617023336222	6.36593406593407	20.0804661982903	78.4054945054945	88.4991272564184	96.1208791208791	56.6977759165361	3.82307692307692	6.16379095167572	8.59340659340659	17.4230062528829	135.494505494505	197.397453948124	260	6751.4686582295	2.69230769230769	5.33542619326193	8.0978021978022	6.25387657198269
69	JU440	48.715	1.56	2003-07-29	2003-09-12	2003-10-27	3mo	48.715	1.56	135	71430-99999	27.7881882705206	NA	NA	NA	NA	7.11428571428571	9.78629484455913	12.2087912087912	22.8592447673169	45.9340659340659	69.1707920715612	90.132967032967	421.870766732333	10.8120879120879	16.4619797160723	22.3483516483516	62.6135300138589	78.9010989010989	188.441157205118	308.791208791209	14777.1484566389	1.05274725274725	2.85269210543398	4.86373626373626	2.03164360954016
70	JU561	48.71	-3.81	2004-08-19	2004-10-03	2004-11-17	3mo	48.71	3.81	28	71180-99999	25.2961326016673	NA	NA	NA	NA	8.76966292134832	11.1236232416596	13.1898876404494	11.4970724269233	70.0966292134832	85.8714225654894	97.314606741573	119.572740268351	10.7089887640449	13.5730319884423	16.5943820224719	10.9331400658715	132.134831460674	207.878338308101	268.089887640449	8602.81273315096	1.89775280898876	4.63779298277631	7.7685393258427	5.44320912628441
71	JU642	48.84	2.5	2004-10-30	2004-12-14	2005-01-28	3mo	48.84	2.5	48	71560-99999	12.5032629745319	NA	NA	NA	NA	1.64835164835165	3.51750834290031	5.54945054945055	14.352763568915	72.656043956044	83.395024603963	91.4571428571429	86.123043986142	4.42967032967033	6.21591822375885	8.15274725274725	14.2437743809573	110.549450549451	191.222171336541	276.153846153846	10149.4894936238	1.34505494505495	3.03454560148585	4.82197802197802	2.56747675509956
72	JU751	48.84	2.5	2005-04-24	2005-06-08	2005-07-23	3mo	48.84	2.5	48	71560-99999	12.5032629745319	NA	NA	NA	NA	8.22967032967033	10.8257422432122	13.1692307692308	20.5220184169868	44.8318681318681	65.0166196025118	84.1230769230769	267.096872931662	13.7076923076923	18.0608424388249	22.6879120879121	29.9881496866845	91.5384615384615	190.593246116516	295.714285714286	12353.9751852346	1.52747252747253	3.02309886415027	4.89010989010989	1.62207697482388
73	JU774	38.683	-9.34	2005-05-26	2005-07-10	2005-08-24	3mo	38.683	9.34	18	85320-99999	16.4752846374047	NA	NA	NA	NA	12.632967032967	14.5006853067567	16.1813186813187	7.02343434819411	50.5615384615385	64.6361792115089	88.1824175824176	315.243946600456	16.3318681318681	22.2486570267339	25.5802197802198	19.4649420875315	225.824175824176	289.094521778588	331.318681318681	5513.83009550115	1.86593406593407	4.48326796829544	6.64615384615385	5.11320414973632
74	JU775	38.7175	-9.1486	2005-05-26	2005-07-10	2005-08-24	3mo	38.7175	9.1486	76	85350-99999	0.133731938905823	NA	NA	NA	NA	10.4098901098901	13.4323242170665	15.7087912087912	11.2221856369302	39.6956043956044	59.4871800418032	79.0142857142857	354.883810390577	18.4725274725275	22.6809143115667	28.0549450549451	18.1225538995506	99.8901098901099	243.456344622481	334.065934065934	15233.3988648105	1.34065934065934	3.75207401105948	6.57142857142857	4.20151302214788
75	JU778	38.719	-9.1491	2005-05-26	2005-07-10	2005-08-24	3mo	38.719	9.1491	68	85350-99999	0.235963177969125	NA	NA	NA	NA	10.4098901098901	13.4323242170665	15.7087912087912	11.2221856369302	39.6956043956044	59.4871800418032	79.0142857142857	354.883810390577	18.4725274725275	22.6809143115667	28.0549450549451	18.1225538995506	99.8901098901099	243.456344622481	334.065934065934	15233.3988648105	1.34065934065934	3.75207401105948	6.57142857142857	4.20151302214788
76	JU782	38.7191	-9.1503	2005-05-26	2005-07-10	2005-08-24	3mo	38.7191	9.1503	80	85350-99999	0.235218604920269	NA	NA	NA	NA	10.4098901098901	13.4323242170665	15.7087912087912	11.2221856369302	39.6956043956044	59.4871800418032	79.0142857142857	354.883810390577	18.4725274725275	22.6809143115667	28.0549450549451	18.1225538995506	99.8901098901099	243.456344622481	334.065934065934	15233.3988648105	1.34065934065934	3.75207401105948	6.57142857142857	4.20151302214788
77	JU830	48.52	9.05	2005-08-14	2005-09-28	2005-11-12	3mo	48.52	9.05	359	108270-99999	37.6965801134143	NA	NA	NA	NA	5.58131868131868	7.74971078175535	9.69120879120879	14.8647274199361	60.3637362637363	80.4440874713828	95.3285714285714	230.315469723161	7.8967032967033	11.3296390264118	15.6406593406593	21.7582192323108	83.8461538461538	189.062667899141	298.681318681319	9211.79992991965	0.781318681318681	2.30116476454762	3.98241758241758	1.2552082470754
78	JU847	48.46	7.461	2005-08-19	2005-10-03	2005-11-17	3mo	48.46	7.461	222	71900-99999	15.0711799553212	NA	NA	NA	NA	8.00989010989011	10.521315207711	12.8846153846154	20.1371257249685	61.6175824175824	83.1418009252332	97.0681318681319	228.170415052426	9.28021978021978	13.6951165164591	19.221978021978	38.1963380572239	55.0549450549451	187.366751813474	333.626373626374	12947.8478519099	0.292307692307692	1.96651449396617	4.26153846153846	2.96521012567131
79	KR314	49.28	-123.13	1984-03-17	1984-05-01	1984-06-15	3mo	49.28	123.13	45	712010-99999	1.0013695280507	NA	NA	NA	NA	4.74725274725275	6.40052067895475	7.95604395604396	7.58782790893291	59.7516483516484	73.2832490586337	87.8098901098901	189.067020392807	8.57142857142857	11.2926068894475	13.3956043956044	9.87935605126395	78.3516483516484	168.744729246573	260.989010989011	8227.39003434212	0.505494505494505	2.68898469751259	5.1989010989011	3.7245932398564
80	LKC34	-18	46	2005-05-03	2005-06-17	2005-08-01	3mo	18	46	687	670450-99999	146.578411842821	NA	NA	NA	NA	15.9105263157895	17.0339473684211	18.2368421052632	6.2835698482933	46.2131578947368	56.4733333333333	70.7394736842105	253.318489254109	23.1578947368421	27.0924122807018	30.1526315789474	18.9530072692794	137.272727272727	163.979797979798	196.060606060606	7239.34550989346	1.00526315789474	2.3180701754386	3.59473684210526	4.23289108910891
81	MY1	52.54	7.31	2002-05-17	2002-07-01	2002-08-15	3mo	52.54	7.31	36	103040-99999	19.709225956703	NA	NA	NA	NA	10.384375	12.2984917420834	14.1265625	9.42619901500732	55.490625	73.5143516938329	93.103125	309.947432470208	13.0953125	17.613193061277	21.3625	20.7911043790714	146.875	202.103020769252	249.53125	5882.5762035663	1.7375	3.20515122794337	4.59375	2.36033566803225
82	MY10	51.96	7.53	2002-05-17	2002-07-01	2002-08-15	3mo	51.96	7.53	75	103060-99999	38.1207744885339	NA	NA	NA	NA	9.69450549450549	12.2081421715492	14.7263736263736	8.84159680101502	52.610989010989	74.3841475490519	94.6230769230769	266.703900145965	12.4703296703297	17.264403499084	22.3351648351648	19.0326468609258	105.604395604396	197.273703658074	291.098901098901	6288.6515820643	0.682417582417582	2.80672298318001	5.27252747252747	2.56473104518771
83	MY16	51.93	7.57	2002-05-17	2002-07-01	2002-08-15	3mo	51.93	7.57	62	103060-99999	42.0887417440522	NA	NA	NA	NA	9.69450549450549	12.2081421715492	14.7263736263736	8.84159680101502	52.610989010989	74.3841475490519	94.6230769230769	266.703900145965	12.4703296703297	17.264403499084	22.3351648351648	19.0326468609258	105.604395604396	197.273703658074	291.098901098901	6288.6515820643	0.682417582417582	2.80672298318001	5.27252747252747	2.56473104518771
84	MY18	51.96	7.53	2002-05-17	2002-07-01	2002-08-15	3mo	51.96	7.53	75	103060-99999	38.1207744885339	NA	NA	NA	NA	9.69450549450549	12.2081421715492	14.7263736263736	8.84159680101502	52.610989010989	74.3841475490519	94.6230769230769	266.703900145965	12.4703296703297	17.264403499084	22.3351648351648	19.0326468609258	105.604395604396	197.273703658074	291.098901098901	6288.6515820643	0.682417582417582	2.80672298318001	5.27252747252747	2.56473104518771
85	NIC1	43.279	5.3543	2008-07-31	2008-09-14	2008-10-29	3mo	43.279	5.3543	17	76500-99999	20.8423247990919	NA	NA	NA	NA	9.83626373626374	12.9773241227558	15.9142857142857	15.8196643738249	43.9307692307692	65.4851485074924	84.4802197802198	299.608321851251	15.5043956043956	20.3198243712018	25.5373626373626	30.3405828368471	88.1318681318681	226.569801277151	324.505494505494	8598.86399022458	1.03076923076923	4.16079555901001	7.70659340659341	8.59445537686991
86	NIC166	46.7272	6.89775	2007-06-12	2007-07-27	2007-09-10	3mo	46.7272	6.89775	687	66100-99999	10.7610231034199	NA	NA	NA	NA	9.69010989010989	12.2834979840368	14.7241758241758	9.18314701401318	50.1505494505495	75.1020767701012	95.9571428571429	288.460567751805	12.078021978022	17.2287267989151	22.5395604395604	22.321392089827	64.0659340659341	186.959851467795	311.648351648352	7614.60674398625	0.238461538461538	2.16946900686791	5.13296703296703	2.8248898829048
87	NIC195	38.5459	-28.3732	2011-07-08	2011-08-22	2011-10-06	3mo	38.5459	28.3732	117	85125-99999	5.97108067318256	NA	NA	NA	NA	17.0888888888889	18.2896520763187	19.4111111111111	5.39929862038273	63.9566666666667	73.5521916786917	86.1444444444444	135.164868072986	20.4333333333333	23.488866041366	25.3555555555556	7.36476368491322	NA	NA	NA	NA	0	0.0357142857142857	0.0714285714285714	0.0608108108108108
88	NIC199	37.7454	-25.1993	2011-01-23	2011-03-09	2011-04-23	3mo	37.7454	25.1993	22	85120-99999	43.9018693057223	NA	NA	NA	NA	7.56483516483516	10.1266811879118	12.1758241758242	10.46246873982	65.7296703296703	77.8181962559964	89.1923076923077	137.528593863185	12.0714285714286	14.0861127544315	15.8967032967033	3.2087794208561	100.879120879121	177.503920355169	270.549450549451	11814.6481041598	2.33186813186813	5.32732713635271	8.69560439560439	6.46015371231292
89	NIC2	43.279	5.3543	2008-07-31	2008-09-14	2008-10-29	3mo	43.279	5.3543	17	76500-99999	20.8423247990919	NA	NA	NA	NA	9.83626373626374	12.9773241227558	15.9142857142857	15.8196643738249	43.9307692307692	65.4851485074924	84.4802197802198	299.608321851251	15.5043956043956	20.3198243712018	25.5373626373626	30.3405828368471	88.1318681318681	226.569801277151	324.505494505494	8598.86399022458	1.03076923076923	4.16079555901001	7.70659340659341	8.59445537686991
90	NIC207	43.7205	7.24045	2011-08-07	2011-09-21	2011-11-05	3mo	43.7205	7.24045	199	76900-99999	7.23047491925943	NA	NA	NA	NA	10.2758241758242	14.1117861322635	17.5813186813187	28.0988555081477	48.1956043956044	65.1389746116126	79.2648351648352	193.212140573967	17.9186813186813	21.295651303897	24.4461538461538	17.0166555630723	56.1538461538462	230.643376850798	346.483516483516	11107.8142585781	0.77032967032967	3.53476907854736	6.42087912087912	4.80390353057924
91	NIC231	43.7205	7.24045	2011-09-30	2011-11-14	2011-12-29	3mo	43.7205	7.24045	199	76900-99999	7.23047491925943	NA	NA	NA	NA	3.42747252747253	6.78435357816595	10.4626373626374	36.8618976621331	44.9186813186813	61.5571173186651	75.567032967033	208.542088465126	11.1681318681319	14.477667183547	18.3582417582418	20.2129958947064	94.6153846153846	257.220015997905	345.054945054945	10600.1222081065	1.20769230769231	4.78525295504311	8.14945054945055	7.19447588161791
92	NIC236	39.242	-9.31342	2011-10-12	2011-11-26	2012-01-10	3mo	39.242	9.31342	17	85310-99999	14.1482588813959	NA	NA	NA	NA	9.19230769230769	11.1217032967033	13.1450549450549	11.0955393231253	67.0868131868132	77.9498626373626	87.8538461538462	130.409601081518	13.4241758241758	15.098489010989	16.7043956043956	5.93973636576628	80.3296703296703	145.005102040816	222.087912087912	12282.7686558963	2.76923076923077	5.02472527472527	7.47252747252747	9.56747585289538
93	NIC242	38.6918	-9.31609	2008-07-03	2008-08-17	2008-10-01	3mo	38.6918	9.31609	13	85350-99999	14.6987044423731	NA	NA	NA	NA	11.2373626373626	13.8325245406767	15.910989010989	7.72895472462427	43.3802197802198	64.5059970309194	82.7626373626374	263.960088944375	17.5923076923077	21.3540502975286	26.5230769230769	11.8153840593312	131.538461538462	277.070864221296	345.274725274725	12126.4032259758	1.42857142857143	3.62259660629226	6.27472527472527	3.4449414414611
94	NIC252	38.6613	-28.1479	2012-06-17	2012-08-01	2012-09-15	3mo	38.6613	28.1479	237	85095-99999	2.4978959032064	NA	NA	NA	NA	16.1411764705882	17.1855165096342	18.0117647058824	7.01596473654572	65.3717647058824	72.7796125541126	81.4847058823529	138.553342826957	20.5411764705882	22.5132374161786	24.0352941176471	4.71773040102461	156.341463414634	204.332374265301	236.951219512195	8456.02387057112	2.08588235294118	3.71868601986249	5.33882352941176	4.64927992983191
95	NIC255	43.7148	7.26678	2012-10-04	2012-11-18	2013-01-02	3mo	43.7148	7.26678	60	76900-99999	7.52921608552493	NA	NA	NA	NA	2.68791208791209	5.95270844703519	9.67252747252747	41.4079876926812	47.4802197802198	63.5992848437591	78.3494505494506	227.957260661283	10.0384615384615	13.0902131837514	17.0527472527473	22.9965957214273	80.2197802197802	269.173824181792	350.989010989011	10327.6716337107	1.21648351648352	4.35139592133025	7.75604395604396	4.27776856260367
96	NIC256	38.7183	-9.14875	2012-10-18	2012-12-02	2013-01-16	3mo	38.7183	9.14875	69	85350-99999	0.180914025290195	NA	NA	NA	NA	8.46483516483516	10.3483891461567	12.3978021978022	13.3868855372275	68.4934065934066	82.8995394395645	93.3615384615385	173.538742667256	11.1087912087912	13.3821584565564	16.4164835164835	7.87244082782397	151.011235955056	222.690269398311	286.629213483146	10245.4849362489	0.967032967032967	2.86106517042972	5.1978021978022	3.10088540746918
97	NIC258	38.7183	-9.14875	2012-10-18	2012-12-02	2013-01-16	3mo	38.7183	9.14875	69	85350-99999	0.180914025290195	NA	NA	NA	NA	8.46483516483516	10.3483891461567	12.3978021978022	13.3868855372275	68.4934065934066	82.8995394395645	93.3615384615385	173.538742667256	11.1087912087912	13.3821584565564	16.4164835164835	7.87244082782397	151.011235955056	222.690269398311	286.629213483146	10245.4849362489	0.967032967032967	2.86106517042972	5.1978021978022	3.10088540746918
98	NIC259	38.7183	-9.14875	2012-10-18	2012-12-02	2013-01-16	3mo	38.7183	9.14875	69	85350-99999	0.180914025290195	NA	NA	NA	NA	8.46483516483516	10.3483891461567	12.3978021978022	13.3868855372275	68.4934065934066	82.8995394395645	93.3615384615385	173.538742667256	11.1087912087912	13.3821584565564	16.4164835164835	7.87244082782397	151.011235955056	222.690269398311	286.629213483146	10245.4849362489	0.967032967032967	2.86106517042972	5.1978021978022	3.10088540746918
99	NIC260	38.7183	-9.14875	2012-10-18	2012-12-02	2013-01-16	3mo	38.7183	9.14875	69	85350-99999	0.180914025290195	NA	NA	NA	NA	8.46483516483516	10.3483891461567	12.3978021978022	13.3868855372275	68.4934065934066	82.8995394395645	93.3615384615385	173.538742667256	11.1087912087912	13.3821584565564	16.4164835164835	7.87244082782397	151.011235955056	222.690269398311	286.629213483146	10245.4849362489	0.967032967032967	2.86106517042972	5.1978021978022	3.10088540746918
100	NIC261	38.7183	-9.14875	2012-10-18	2012-12-02	2013-01-16	3mo	38.7183	9.14875	69	85350-99999	0.180914025290195	NA	NA	NA	NA	8.46483516483516	10.3483891461567	12.3978021978022	13.3868855372275	68.4934065934066	82.8995394395645	93.3615384615385	173.538742667256	11.1087912087912	13.3821584565564	16.4164835164835	7.87244082782397	151.011235955056	222.690269398311	286.629213483146	10245.4849362489	0.967032967032967	2.86106517042972	5.1978021978022	3.10088540746918
101	NIC262	38.7183	-9.14875	2012-10-18	2012-12-02	2013-01-16	3mo	38.7183	9.14875	69	85350-99999	0.180914025290195	NA	NA	NA	NA	8.46483516483516	10.3483891461567	12.3978021978022	13.3868855372275	68.4934065934066	82.8995394395645	93.3615384615385	173.538742667256	11.1087912087912	13.3821584565564	16.4164835164835	7.87244082782397	151.011235955056	222.690269398311	286.629213483146	10245.4849362489	0.967032967032967	2.86106517042972	5.1978021978022	3.10088540746918
102	NIC265	38.7183	-9.14875	2012-10-18	2012-12-02	2013-01-16	3mo	38.7183	9.14875	69	85350-99999	0.180914025290195	NA	NA	NA	NA	8.46483516483516	10.3483891461567	12.3978021978022	13.3868855372275	68.4934065934066	82.8995394395645	93.3615384615385	173.538742667256	11.1087912087912	13.3821584565564	16.4164835164835	7.87244082782397	151.011235955056	222.690269398311	286.629213483146	10245.4849362489	0.967032967032967	2.86106517042972	5.1978021978022	3.10088540746918
103	NIC266	38.6924	-9.31592	2012-10-23	2012-12-07	2013-01-21	3mo	38.6924	9.31592	12	85350-99999	14.6715352660467	NA	NA	NA	NA	8.30879120879121	10.1819972047648	12.3076923076923	13.0347061039105	68.6615384615385	82.7859405384656	93.4021978021978	172.516673814113	10.9967032967033	13.2306016799997	16.1934065934066	7.40300232635427	155.168539325843	225.639461198035	289.325842696629	9940.82710895171	1.0989010989011	3.05657799094254	5.45054945054945	3.66766943613604
104	NIC267	38.6924	-9.31592	2012-10-23	2012-12-07	2013-01-21	3mo	38.6924	9.31592	12	85350-99999	14.6715352660467	NA	NA	NA	NA	8.30879120879121	10.1819972047648	12.3076923076923	13.0347061039105	68.6615384615385	82.7859405384656	93.4021978021978	172.516673814113	10.9967032967033	13.2306016799997	16.1934065934066	7.40300232635427	155.168539325843	225.639461198035	289.325842696629	9940.82710895171	1.0989010989011	3.05657799094254	5.45054945054945	3.66766943613604
105	NIC268	38.6924	-9.31592	2012-10-23	2012-12-07	2013-01-21	3mo	38.6924	9.31592	12	85350-99999	14.6715352660467	NA	NA	NA	NA	8.30879120879121	10.1819972047648	12.3076923076923	13.0347061039105	68.6615384615385	82.7859405384656	93.4021978021978	172.516673814113	10.9967032967033	13.2306016799997	16.1934065934066	7.40300232635427	155.168539325843	225.639461198035	289.325842696629	9940.82710895171	1.0989010989011	3.05657799094254	5.45054945054945	3.66766943613604
106	NIC269	38.6924	-9.31592	2012-10-23	2012-12-07	2013-01-21	3mo	38.6924	9.31592	12	85350-99999	14.6715352660467	NA	NA	NA	NA	8.30879120879121	10.1819972047648	12.3076923076923	13.0347061039105	68.6615384615385	82.7859405384656	93.4021978021978	172.516673814113	10.9967032967033	13.2306016799997	16.1934065934066	7.40300232635427	155.168539325843	225.639461198035	289.325842696629	9940.82710895171	1.0989010989011	3.05657799094254	5.45054945054945	3.66766943613604
107	NIC271	38.6924	-9.31592	2012-10-23	2012-12-07	2013-01-21	3mo	38.6924	9.31592	12	85350-99999	14.6715352660467	NA	NA	NA	NA	8.30879120879121	10.1819972047648	12.3076923076923	13.0347061039105	68.6615384615385	82.7859405384656	93.4021978021978	172.516673814113	10.9967032967033	13.2306016799997	16.1934065934066	7.40300232635427	155.168539325843	225.639461198035	289.325842696629	9940.82710895171	1.0989010989011	3.05657799094254	5.45054945054945	3.66766943613604
108	NIC272	39.7695	-8.75636	2012-10-25	2012-12-09	2013-01-23	3mo	39.7695	8.75636	126	85400-99999	13.10359487675	NA	NA	NA	NA	6.47692307692308	8.84404715068085	11.332967032967	12.0455670141157	68.2054945054945	85.0835507979816	96.9835164835165	136.542205487233	7.92967032967033	11.4295161763158	15.3384615384615	13.4819276116586	93.956043956044	198.278412100413	297.142857142857	8585.75189107751	1.11868131868132	3.19332972982123	6.01978021978022	4.85206259127027
109	NIC274	39.7695	-8.75636	2012-10-25	2012-12-09	2013-01-23	3mo	39.7695	8.75636	126	85400-99999	13.10359487675	NA	NA	NA	NA	6.47692307692308	8.84404715068085	11.332967032967	12.0455670141157	68.2054945054945	85.0835507979816	96.9835164835165	136.542205487233	7.92967032967033	11.4295161763158	15.3384615384615	13.4819276116586	93.956043956044	198.278412100413	297.142857142857	8585.75189107751	1.11868131868132	3.19332972982123	6.01978021978022	4.85206259127027
110	NIC275	39.7695	-8.75636	2012-10-25	2012-12-09	2013-01-23	3mo	39.7695	8.75636	126	85400-99999	13.10359487675	NA	NA	NA	NA	6.47692307692308	8.84404715068085	11.332967032967	12.0455670141157	68.2054945054945	85.0835507979816	96.9835164835165	136.542205487233	7.92967032967033	11.4295161763158	15.3384615384615	13.4819276116586	93.956043956044	198.278412100413	297.142857142857	8585.75189107751	1.11868131868132	3.19332972982123	6.01978021978022	4.85206259127027
111	NIC276	39.7695	-8.75636	2012-10-25	2012-12-09	2013-01-23	3mo	39.7695	8.75636	126	85400-99999	13.10359487675	NA	NA	NA	NA	6.47692307692308	8.84404715068085	11.332967032967	12.0455670141157	68.2054945054945	85.0835507979816	96.9835164835165	136.542205487233	7.92967032967033	11.4295161763158	15.3384615384615	13.4819276116586	93.956043956044	198.278412100413	297.142857142857	8585.75189107751	1.11868131868132	3.19332972982123	6.01978021978022	4.85206259127027
112	NIC277	43.7164	7.26614	2012-10-31	2012-12-15	2013-01-29	3mo	43.7164	7.26614	49	76900-99999	7.65207305932228	NA	NA	NA	NA	-0.448351648351648	2.91909000603682	6.99230769230769	27.5052185446323	45.6868131868132	62.196679600343	77.5802197802198	236.150972742319	7.27362637362637	10.2702093200569	14.3516483516484	13.9706727669025	96.043956043956	278.103263013764	350.989010989011	9201.04192339943	1.18351648351648	4.38911767619778	7.74065934065934	4.02595883267955
113	NIC3	43.3636	5.3215	2008-08-14	2008-09-28	2008-11-12	3mo	43.3636	5.3215	52	76500-99999	11.8556381729741	NA	NA	NA	NA	9.22527472527472	12.1470397270242	14.832967032967	14.0441434332282	48.7956043956044	69.3731738514855	86.9098901098901	278.062694566024	13.8846153846154	18.4160278321279	23.3197802197802	27.4921797338568	85.3846153846154	215.117896527757	314.835164835165	9035.25448741062	1.05384615384615	4.04468602716829	7.54175824175824	8.63085990075303
114	PX179	44.035	-123.058	2001-08-18	2001-10-02	2001-11-16	3mo	44.035	123.058	255	726930-24221	16.6456458216067	NA	NA	NA	NA	5.44285714285714	8.62567542906013	11.3318681318681	13.0946902465626	47.7472527472528	75.3216015085258	95.3065934065934	412.91589389951	7.50879120879121	13.7568849503179	20.9538461538462	42.2245461405006	45.2747252747253	192.548746998758	332.637362637363	11853.4367898462	0.238461538461538	2.90540751326209	5.85934065934066	3.4996504803074
115	QG2075	33.951	-83.376	2013-01-06	2013-02-20	2013-04-06	3mo	33.951	83.376	191	723110-13873	4.44502079170049	NA	NA	NA	NA	-2.55934065934066	1.21259946598606	4.73296703296703	59.5586014530988	40.4	64.2753384714068	85.5747252747253	623.778049286632	3.34835164835165	8.74054802293007	14.8989010989011	34.5729314640544	126.923076923077	205.00578000781	289.56043956044	10308.7801835301	0.462637362637363	2.89390147859627	6.15934065934066	4.22264262742729
116	QG536	37.7502	-122.433	2010-11-15	2010-12-30	2011-02-13	3mo	37.7502	122.433	60	994016-99999	6.92147630887319	NA	NA	NA	NA	NA	NA	NA	NA	NA	NA	NA	NA	8.66263736263736	10.603663003663	12.8153846153846	6.98572180300994	43.8461538461538	173.422165308811	334.175824175824	14131.4930226591	0.898901098901099	3.27090101927058	6.16263736263736	4.01392630684519
117	QG556	34.4216	-119.702	2011-05-13	2011-06-27	2011-08-11	3mo	34.4216	119.702	26	998340-99999	4.31504309024253	NA	NA	NA	NA	NA	NA	NA	NA	NA	NA	NA	NA	13.5032967032967	15.2275699145575	17.6153846153846	4.51744133285762	43.956043956044	166.418915625437	283.736263736264	7299.70145464076	0.510989010989011	2.83630008707648	5.96043956043956	2.96523156563199
118	QG557	34.4216	-119.702	2011-05-13	2011-06-27	2011-08-11	3mo	34.4216	119.702	26	998340-99999	4.31504309024253	NA	NA	NA	NA	NA	NA	NA	NA	NA	NA	NA	NA	13.5032967032967	15.2275699145575	17.6153846153846	4.51744133285762	43.956043956044	166.418915625437	283.736263736264	7299.70145464076	0.510989010989011	2.83630008707648	5.96043956043956	2.96523156563199
119	QW947	-33.4213	-70.6106	2013-02-26	2013-04-12	2013-05-27	3mo	33.4213	70.6106	626	855770-99999	6.85131525577176	NA	NA	NA	NA	4.71868131868132	6.96971480900052	8.80989010989011	7.88569360051713	34.6549450549451	63.1631802721088	87.7978021978022	588.709689016866	9.04505494505494	15.4887820512821	23.3857142857143	43.3671425437308	165.777777777778	230.036507936508	290.888888888889	5099.4945670258	0.021978021978022	0.790463108320251	2.19010989010989	0.896360384713326
120	QX1211	37.7502	-122.433	2007-10-12	2007-11-26	2008-01-10	3mo	37.7502	122.433	60	994016-99999	6.92147630887319	NA	NA	NA	NA	NA	NA	NA	NA	NA	NA	NA	NA	9.41538461538462	11.4770963780689	13.6747252747253	7.83314639539381	72.5274725274725	193.529831833199	316.373626373626	9006.95834811319	0.692307692307692	2.89850242244407	6.01758241758242	3.06425388302775
121	QX1212	37.7502	-122.433	2007-10-12	2007-11-26	2008-01-10	3mo	37.7502	122.433	60	994016-99999	6.92147630887319	NA	NA	NA	NA	NA	NA	NA	NA	NA	NA	NA	NA	9.41538461538462	11.4770963780689	13.6747252747253	7.83314639539381	72.5274725274725	193.529831833199	316.373626373626	9006.95834811319	0.692307692307692	2.89850242244407	6.01758241758242	3.06425388302775
122	QX1233	37.8804	-122.284	2007-10-10	2007-11-24	2008-01-08	3mo	37.8804	122.284	35	994033-99999	12.1296593529948	NA	NA	NA	NA	NA	NA	NA	NA	NA	NA	NA	NA	9.88681318681319	12.2091237709659	15.0835164835165	10.4529389022872	62.967032967033	217.945640988629	325.494505494506	10399.4192824731	0.357142857142857	2.47710172169554	5.1956043956044	4.10617523479236
123	QX1791	20.6344	-156.393	2010-12-13	2011-01-27	2011-03-13	3mo	20.6344	156.393	610	911900-22516	29.8029580512941	NA	NA	NA	NA	15.1868131868132	17.3449271252745	19.0747252747253	4.4876281776762	54.5978021978022	74.1063695548041	88.1351648351648	161.620448849049	18.1010989010989	22.4602016440244	27.1989010989011	9.89374498241036	32.967032967033	126.294173498974	278.461538461538	8903.7244913894	0.362637362637363	3.53374971696216	7.36813186813187	6.84359963859785
124	QX1792	20.7055	-156.355	2010-12-14	2011-01-28	2011-03-14	3mo	20.7055	156.355	882	911900-22516	22.9802743403004	NA	NA	NA	NA	15.1615384615385	17.3150929994448	19.0417582417582	4.46064333850926	54.456043956044	74.0006660258526	88.0967032967033	162.5998024349	18.0835164835165	22.4549809470351	27.2054945054945	9.91563843637592	33.4065934065934	125.061710309989	276.923076923077	8759.55988784669	0.362637362637363	3.55007281914733	7.41318681318681	6.88159001306849
125	QX1793	20.7056	-156.357	2010-12-14	2011-01-28	2011-03-14	3mo	20.7056	156.357	865	911900-22516	22.9008512010261	NA	NA	NA	NA	15.1615384615385	17.3150929994448	19.0417582417582	4.46064333850926	54.456043956044	74.0006660258526	88.0967032967033	162.5998024349	18.0835164835165	22.4549809470351	27.2054945054945	9.91563843637592	33.4065934065934	125.061710309989	276.923076923077	8759.55988784669	0.362637362637363	3.55007281914733	7.41318681318681	6.88159001306849
126	QX1794	20.7056	-156.357	2010-12-14	2011-01-28	2011-03-14	3mo	20.7056	156.357	865	911900-22516	22.9008512010261	NA	NA	NA	NA	15.1615384615385	17.3150929994448	19.0417582417582	4.46064333850926	54.456043956044	74.0006660258526	88.0967032967033	162.5998024349	18.0835164835165	22.4549809470351	27.2054945054945	9.91563843637592	33.4065934065934	125.061710309989	276.923076923077	8759.55988784669	0.362637362637363	3.55007281914733	7.41318681318681	6.88159001306849
127	WN2001	51.9544	6.30341	2008-05-12	2008-06-26	2008-08-10	3mo	51.9544	6.30341	16	104040-99999	22.7969428920099	NA	NA	NA	NA	9.47252747252747	11.9883602415407	14.3362637362637	14.527207630258	51.2032967032967	72.4666474828029	92.6263736263736	307.985071099567	13.0417582417582	17.5430633894914	22.1373626373626	19.3434820543171	69.1208791208791	175.48376904918	295.054945054945	9412.74261202663	0.414285714285714	2.07087314996971	4.01098901098901	1.71265966696624
128	WN2002	51.9753	5.69483	2007-10-06	2007-11-20	2008-01-04	3mo	51.9753	5.69483	28	62750-99999	15.4918732196068	NA	NA	NA	NA	1.53076923076923	4.08241650905205	6.29230769230769	19.4051218918719	76.9252747252747	90.730819259503	98.8076923076923	68.4456247308294	2.51978021978022	5.56013696650954	8.58571428571429	22.4295377282105	105.384615384615	188.380303507658	268.571428571429	8026.87082951195	1.61318681318681	3.79725940286231	6.55054945054945	5.47174358683592
129	BRC20067	24.073	121.17	2011-07-17	2012-01-13	2012-07-11	1yr	24.073	121.17	2001	591580-99999	50.2195499782415	2616.47222222222	9017.18518518518	15674.0277777778	102140087.415312	17.4786111111111	18.7128244047619	19.8991666666667	23.9658734391876	61.8783333333333	73.3291514550265	83.3525	118.523520428861	21.2530555555556	23.9806385582011	27.2588888888889	30.4910191479413	78.8888888888889	219.97791005291	318.583333333333	14232.554065912	0.655555555555556	1.67065476190476	2.79166666666667	1.02291233107663
130	CB4854	34.189	-118.131	1973-06-04	1973-12-01	1974-05-30	1yr	34.189	118.131	414	722890-93136	7.66181208692524	14631.0941828255	17239.6618190212	19785.2770083102	72279020.9425508	-6.84958448753463	-3.25145429362881	0.395290858725762	57.0453967915771	30.8529085872576	39.4804247460757	48.9540166204986	736.220221596654	10.5842105263158	13.5289704524469	16.0853185595568	70.7695409380641	135.793871866295	197.19591457753	258.635097493036	9633.76482459713	2.73788300835655	4.05046425255339	5.53676880222841	6.07971735943298
131	CB4853	34.1371	-118.125	1973-11-02	1974-05-01	1974-10-28	1yr	34.1371	118.125	239	722890-93136	11.9370678840706	13653.0298507463	16615.513681592	19424.3432835821	78717720.6530906	-6.60507462686567	-3.02141791044776	0.600298507462687	60.6466954110454	32.7307462686567	41.7232587064677	51.2513432835821	787.145628413794	10.1014925373134	12.9067910447761	15.4008955223881	66.4960344782527	136.606606606607	194.464464464464	252.942942942943	9282.66347513872	2.77477477477477	4.03418418418418	5.44804804804805	6.33501429415809
132	CB4857	34.1371	-118.125	1972-05-05	1972-11-01	1973-04-30	1yr	34.1371	118.125	239	722970-23129	36.2418533180409	7262.09418282548	14434.555546104	20675.351800554	99774453.8621103	7.43185595567867	9.80591501184929	12.0814404432133	33.1394162393426	46.5130193905817	64.8068064360392	81.0321329639889	352.083658580466	12.8850415512465	17.2212818478073	22.2265927977839	27.8922871942692	84.5706371191136	210.291352078893	313.185595567867	8700.41887983759	0.708587257617729	3.02963869477788	5.70277008310249	4.22523951707374
133	CB4856	21.33	-157.86	1972-02-03	1972-08-01	1973-01-28	1yr	21.33	157.86	64	911820-22521	7.18615352920886	3201.08033240997	13647.5704564615	20743.2132963989	89518567.1149497	16.5590027700831	17.8247576177285	18.9127423822715	3.45477311450966	53.2454293628809	67.8497229916898	81.5443213296399	127.039450460023	21.3171745152355	24.3907894736842	27.9105263157895	9.03300992727693	32.7146814404432	116.803301028732	222.271468144044	10031.0770909163	3.18753462603878	5.90791782086796	9.06481994459834	5.20019125447171
134	CX11254	34.1301	-118.115	2003-03-05	2003-09-01	2004-02-28	1yr	34.1301	118.115	215	747043-99999	8.85836792947166	7546.78670360111	14058.3436604505	19997.0637119114	92415494.9477115	2.58823529411765	2.68627450980392	2.82352941176471	1.29004329004329	34.2941176470588	36.9274509803922	39.2235294117647	155.485454545455	18.6842105263158	19.4385964912281	20.3684210526316	29.9710144927536	157.265536723164	193.051614816445	227.429378531073	2024.26103954742	0.220498614958449	2.87783685404632	5.7202216066482	4.17942567076488
135	CX11292	34.1353	-118.306	2003-08-05	2004-02-01	2004-07-30	1yr	34.1353	118.306	388	722874-93134	12.4668103537647	8846.93074792244	16402.9772373275	21672.9141274238	92152900.4041198	8.54875346260388	11.3563642564568	13.901108033241	32.1032992608036	46.5027700831025	69.6384408146646	89.6119113573407	395.32514224232	13.7617728531856	17.8197126475604	23.4160664819945	25.5706914130784	174.617737003058	214.768645033486	250.214067278287	7408.43940454931	0	0.993981749638013	3.27257617728532	1.46108964485077
136	CX11262	34.1301	-118.115	2003-03-05	2003-09-01	2004-02-28	1yr	34.1301	118.115	215	747043-99999	8.85836792947166	7546.78670360111	14058.3436604505	19997.0637119114	92415494.9477115	2.58823529411765	2.68627450980392	2.82352941176471	1.29004329004329	34.2941176470588	36.9274509803922	39.2235294117647	155.485454545455	18.6842105263158	19.4385964912281	20.3684210526316	29.9710144927536	157.265536723164	193.051614816445	227.429378531073	2024.26103954742	0.220498614958449	2.87783685404632	5.7202216066482	4.17942567076488
137	CX11264	34.1301	-118.115	2003-03-05	2003-09-01	2004-02-28	1yr	34.1301	118.115	215	747043-99999	8.85836792947166	7546.78670360111	14058.3436604505	19997.0637119114	92415494.9477115	2.58823529411765	2.68627450980392	2.82352941176471	1.29004329004329	34.2941176470588	36.9274509803922	39.2235294117647	155.485454545455	18.6842105263158	19.4385964912281	20.3684210526316	29.9710144927536	157.265536723164	193.051614816445	227.429378531073	2024.26103954742	0.220498614958449	2.87783685404632	5.7202216066482	4.17942567076488
138	CX11315	34.1301	-118.115	2003-03-05	2003-09-01	2004-02-28	1yr	34.1301	118.115	215	747043-99999	8.85836792947166	7546.78670360111	14058.3436604505	19997.0637119114	92415494.9477115	2.58823529411765	2.68627450980392	2.82352941176471	1.29004329004329	34.2941176470588	36.9274509803922	39.2235294117647	155.485454545455	18.6842105263158	19.4385964912281	20.3684210526316	29.9710144927536	157.265536723164	193.051614816445	227.429378531073	2024.26103954742	0.220498614958449	2.87783685404632	5.7202216066482	4.17942567076488
139	CX11271	34.1371	-118.125	2003-03-05	2003-09-01	2004-02-28	1yr	34.1371	118.125	239	747043-99999	10.0580916550684	7546.78670360111	14058.3436604505	19997.0637119114	92415494.9477115	2.58823529411765	2.68627450980392	2.82352941176471	1.29004329004329	34.2941176470588	36.9274509803922	39.2235294117647	155.485454545455	18.6842105263158	19.4385964912281	20.3684210526316	29.9710144927536	157.265536723164	193.051614816445	227.429378531073	2024.26103954742	0.220498614958449	2.87783685404632	5.7202216066482	4.17942567076488
140	CX11276	34.2011	-118.212	2003-03-05	2003-09-01	2004-02-28	1yr	34.2011	118.212	403	745057-99999	20.2427946802189	11516.4542936288	15817.7900133108	19557.2576177285	85115784.6234437	8.33333333333333	8.72222222222222	9.11111111111111	45.9824561403509	50.7352941176471	52.8411764705882	54.9470588235294	479.457418300654	16.4515235457064	22.0566870110499	25.9002770083102	59.3012638127935	125.554285714286	163.243650555793	201.094285714286	6025.68052861951	0.196398891966759	1.89429615936541	4.49501385041551	4.65549722582356
141	CX11285	34.1433	-118.055	2003-03-05	2003-09-01	2004-02-28	1yr	34.1433	118.055	168	747043-99999	6.63959738419759	7546.78670360111	14058.3436604505	19997.0637119114	92415494.9477115	2.58823529411765	2.68627450980392	2.82352941176471	1.29004329004329	34.2941176470588	36.9274509803922	39.2235294117647	155.485454545455	18.6842105263158	19.4385964912281	20.3684210526316	29.9710144927536	157.265536723164	193.051614816445	227.429378531073	2024.26103954742	0.220498614958449	2.87783685404632	5.7202216066482	4.17942567076488
142	CX11307	34.1295	-118.11	2013-03-07	2013-09-03	2014-03-02	1yr	34.1295	118.11	214	747043-3165	8.78441893835889	11958.4238227147	18072.1899587101	21118.9030470914	67273227.4134467	6.2797783933518	8.73078912469494	11.1191135734072	39.920571304639	34.2462603878116	49.3845492622951	74.4135734072022	399.372319870298	14.4515235457064	21.3229659844618	25.6315789473684	34.4395181813373	147.715877437326	197.597692619977	239.944289693593	1905.58298054094	0.0673130193905817	2.17781362335725	4.61523545706371	3.35249993858728
143	CX11314	34.1295	-118.11	2003-03-05	2003-09-01	2004-02-28	1yr	34.1295	118.11	214	747043-99999	8.44012820169669	7546.78670360111	14058.3436604505	19997.0637119114	92415494.9477115	2.58823529411765	2.68627450980392	2.82352941176471	1.29004329004329	34.2941176470588	36.9274509803922	39.2235294117647	155.485454545455	18.6842105263158	19.4385964912281	20.3684210526316	29.9710144927536	157.265536723164	193.051614816445	227.429378531073	2024.26103954742	0.220498614958449	2.87783685404632	5.7202216066482	4.17942567076488
144	DL200	9.03	38.74	2007-06-04	2007-12-01	2008-05-29	1yr	9.03	38.74	2442	634500-99999	8.69414380556589	9294.88304093567	14866.2985044491	20890.3801169591	107616412.349461	3.64152046783626	6.05266620975396	8.30438596491228	24.14000790731	37.746783625731	52.6554302213566	68.0078947368421	455.879241303002	12.8733918128655	17.1701311013039	21.5134502923977	10.9577625672447	76.8621700879765	162.603958726285	255.777126099707	9754.55584427308	1.55555555555556	4.34152819784627	7.57368421052632	6.44166029253921
145	DL238	19.22	-155.82	2008-01-17	2008-07-15	2009-01-11	1yr	19.22	155.82	1253	911975-21510	62.2659062852048	1637.04432132964	14737.963844535	22000	98133492.4225904	15.9083333333333	18.3604563449078	20.0002777777778	3.60479721278999	54.7355555555556	66.486201010988	77.4588888888889	68.5224188943711	22.0402777777778	25.1143316035455	28.0644444444444	6.53352667013015	55.3462603878116	189.889695873641	303.185595567867	7421.2980226018	0.150969529085873	3.07471442020216	6.02714681440443	3.6309275062588
146	ECA252	34.1	-118.1	1973-01-16	1973-07-15	1974-01-11	1yr	34.1	118.1	134	722890-93136	15.1142744280274	13546.135734072	16333.0817174515	18902.8531855956	84658441.3859355	-6.39166666666667	-2.92282407407407	0.504722222222222	53.2443981581582	34.3525	42.9822453703704	52.2044444444444	868.237711751752	9.92382271468144	12.8804709141274	15.4265927977839	85.3211820992024	133.649025069638	197.242339832869	260.41782729805	9699.7616292296	2.66406685236769	4.07344475394615	5.62534818941504	6.70893913138087
147	ECA36	-36.8933	174.746	2013-01-28	2013-07-27	2014-01-23	1yr	36.8933	174.746	55	931100-99999	12.8125673149084	NA	NA	NA	NA	10.3376731301939	12.1017421844084	13.7936288088643	11.0331463355397	65.9196675900277	80.7780540166205	92.9695290858726	182.334608920145	12.8681440443213	15.6449142593325	18.7836565096953	16.0410861352502	99.6952908587258	185.275128611001	271.80055401662	9635.09787983472	2.04376731301939	4.41957096689091	7.10747922437673	7.54304235621825
148	ED3005	55.94	-3.36	2004-04-28	2004-10-25	2005-04-23	1yr	55.94	3.36	41	31660-99999	0.997986990777408	702.685185185185	2144.99166021276	7540.52469135802	13842178.3266105	3.87346368715084	6.25675653445294	8.50586592178771	21.6926490595483	65.6927374301676	81.4344374749042	93.8695530726257	154.251075822245	6.33491620111732	9.47135961663915	12.645251396648	23.4887698427194	120.223463687151	203.36512417575	288.379888268156	7755.62041497315	1.80642458100559	4.44891315944125	7.37737430167598	8.35141205783683
149	ED3012	55.92	-3.19	2004-05-30	2004-11-26	2005-05-25	1yr	55.92	3.19	87	31660-99999	10.0831719585297	726.677115987461	2165.57317043758	7257.96238244514	14436169.6730933	3.66173184357542	6.09094049952438	8.36620111731844	22.2601221457261	65.4974860335196	81.1919125597335	93.6103351955307	158.878403359692	6.20279329608939	9.35092330673418	12.5162011173184	23.2118717458978	117.478991596639	203.928054831409	287.759103641457	7705.00109937921	1.81540616246499	4.46778345623776	7.39495798319328	8.40442592039069
150	ED3011	55.92	-3.19	2004-05-15	2004-11-11	2005-05-10	1yr	55.92	3.19	87	31660-99999	10.0831719585297	724.859813084112	2182.43135745663	7283.86292834891	14203355.7919183	3.69804469273743	6.13353695051894	8.3963687150838	22.0087258019122	65.2581005586592	80.9971211460828	93.5480446927374	160.849422912168	6.26145251396648	9.43580150288423	12.6002793296089	23.479125857299	120.782122905028	205.563410081408	287.905027932961	7591.05231008126	1.83966480446927	4.50644332288561	7.43854748603352	8.37190653786071
151	ED3017	55.92	-3.19	2004-06-06	2004-12-03	2005-06-01	1yr	55.92	3.19	87	31660-99999	10.0831719585297	721.698113207547	2131.58757149524	7124.96855345912	13962397.44004	3.61117318435754	6.03741193908393	8.31983240223464	22.0455687219673	65.4662011173184	81.1858852137697	93.6418994413408	159.831156936613	6.1731843575419	9.29797061059621	12.4477653631285	22.8705485983609	117.366946778711	203.212196024118	287.226890756303	7719.46131866287	1.82829131652661	4.48930895049344	7.42521008403361	8.46414557132166
152	ED3040	-26.1667	28.0167	2005-11-06	2006-05-05	2006-11-01	1yr	26.1667	28.0167	1630	682672-99999	2.49806796657931	22000	22000	22000	0	5.13779527559055	9.31148668870311	13.4251968503937	52.6556841030591	47.5330708661417	74.4352116981381	94.0677165354331	498.414985565062	8.78402366863905	14.6111400329434	21.491124260355	40.6169648678246	53.6627906976744	191.218283075251	323.924418604651	12801.9867933384	0.090406976744186	1.03366228302854	2.37616279069767	0.796293092286263
153	ED3048	-33.3667	19.3167	2005-11-06	2006-05-05	2006-11-01	1yr	33.3667	19.3167	458	688210-99999	31.1617749973164	NA	NA	NA	NA	6.88504155124654	9.0124838411819	10.7728531855956	15.1572435643966	40.5019390581718	62.6421283471837	78.9872576177285	400.529475094037	12.8562326869806	17.3509926131117	23.5792243767313	47.1874290233294	137.894736842105	183.93351800554	229.612188365651	7068.02616672149	1.85096952908587	3.97869344413666	6.35789473684211	9.33714096573683
154	ED3052	-33.3667	19.3167	2005-11-06	2006-05-05	2006-11-01	1yr	33.3667	19.3167	458	688210-99999	31.1617749973164	NA	NA	NA	NA	6.88504155124654	9.0124838411819	10.7728531855956	15.1572435643966	40.5019390581718	62.6421283471837	78.9872576177285	400.529475094037	12.8562326869806	17.3509926131117	23.5792243767313	47.1874290233294	137.894736842105	183.93351800554	229.612188365651	7068.02616672149	1.85096952908587	3.97869344413666	6.35789473684211	9.33714096573683
155	ED3046	-33.3667	19.3167	2005-11-06	2006-05-05	2006-11-01	1yr	33.3667	19.3167	458	688210-99999	31.1617749973164	NA	NA	NA	NA	6.88504155124654	9.0124838411819	10.7728531855956	15.1572435643966	40.5019390581718	62.6421283471837	78.9872576177285	400.529475094037	12.8562326869806	17.3509926131117	23.5792243767313	47.1874290233294	137.894736842105	183.93351800554	229.612188365651	7068.02616672149	1.85096952908587	3.97869344413666	6.35789473684211	9.33714096573683
156	ED3049	-33.3667	19.3167	2005-10-04	2006-04-02	2006-09-29	1yr	33.3667	19.3167	458	688210-99999	31.1617749973164	NA	NA	NA	NA	6.49972299168975	8.73150507848569	10.5523545706371	17.25138876038	39.5714681440443	61.7749769159742	78.214404432133	417.403541453356	12.8168975069252	17.3549399815328	23.6202216066482	47.5156574509686	141.440443213296	188.081255771006	233.518005540166	7181.22076153254	1.86398891966759	4.06301939058172	6.49916897506925	9.6952357644054
157	ED3077	-1.31667	36.8	2005-11-18	2006-05-17	2006-11-13	1yr	1.31667	36.8	1686	637400-99999	14.2474871103511	1556.39889196676	8920.11638422215	20231.135734072	97179302.2224011	10.2199445983379	12.8690085835489	14.9634349030471	6.49742952992617	42.5080332409972	69.717522959872	93.4213296398892	398.151105778436	14.4814404432133	19.3314466576787	25.2299168975069	16.1390264235061	35.207756232687	109.353432298999	242.354570637119	6892.6148346332	0.521329639889197	3.86592322511386	8.7409972299169	8.10921167481996
158	EG4347	44.0479	-123.071	2006-04-12	2006-10-09	2007-04-07	1yr	44.0479	123.071	135	726930-24221	14.9450718920597	5775.03324099723	12043.5733992393	20610.864265928	110266416.039458	3.50941828254848	6.30104331896633	8.97063711911357	21.9248546354961	52.2240997229917	76.7234608242854	95.0925207756233	357.820950938604	5.39058171745152	11.0442742030654	17.596675900277	57.8836468554644	84.6260387811634	219.227213168367	318.725761772853	7881.20956854004	0.382825484764543	2.95164230700174	6.07396121883657	4.53470089668835
159	EG4349	40.7717	-111.873	2006-04-05	2006-10-02	2007-03-31	1yr	40.7717	111.873	1359	725720-24127	8.12315170794124	6514.18836565097	13695.8103751024	20127.3296398892	89025550.0510356	-3.25540166204986	0.48864857221395	4.05567867036011	42.3220586040114	32.0736842105263	53.014833902404	73.7069252077562	564.323767236825	6.07700831024931	11.8197576476122	17.7792243767313	144.77075144038	53.2686980609418	202.370955697825	333.545706371191	9045.5184769821	0.510526315789474	3.68118442602216	7.33074792243767	5.32544776192106
160	EG4946	40.7073	-111.868	2007-03-31	2007-09-27	2008-03-25	1yr	40.7073	111.868	1313	725720-24127	11.5976442262725	6559.36288088643	13496.3294330229	20573.1135734072	92186711.8499788	-4.13324099722992	-0.279893836351995	3.2191135734072	38.5619161949064	32.5972299168975	51.400314883301	70.8531855955679	644.859813737608	6.22936288088643	12.0723999245363	17.8326869806094	155.072054897611	54.8476454293629	206.183375077247	331.828254847645	9633.65809757239	0.458725761772853	3.70459900596368	7.44598337950139	6.81138568329027
161	EG4724	41.6288	-8.3476	2006-09-29	2007-03-28	2007-09-24	1yr	41.6288	8.3476	97	85450-99999	50.7056800574111	5642.32193732194	12343.8793274258	19534.4444444444	106250256.998703	8.02686980609418	11.1649817914429	14.2041551246537	21.5323978797356	57.2781163434903	78.1205569215843	96.3246537396122	306.22185276659	11.3698060941828	15.4410734337053	19.7592797783934	25.1171769080995	75.5678670360111	206.177331417253	309.002770083103	9479.60514245038	0.570637119113573	3.53832946340781	7.0595567867036	5.52009644989085
162	EG4725	41.6288	-8.3476	2006-09-29	2007-03-28	2007-09-24	1yr	41.6288	8.3476	97	85450-99999	50.7056800574111	5642.32193732194	12343.8793274258	19534.4444444444	106250256.998703	8.02686980609418	11.1649817914429	14.2041551246537	21.5323978797356	57.2781163434903	78.1205569215843	96.3246537396122	306.22185276659	11.3698060941828	15.4410734337053	19.7592797783934	25.1171769080995	75.5678670360111	206.177331417253	309.002770083103	9479.60514245038	0.570637119113573	3.53832946340781	7.0595567867036	5.52009644989085
163	GXW1	30.5429	114.42	2010-05-09	2010-11-05	2011-05-04	1yr	30.5429	114.42	22	574940-99999	33.6515389124534	12244.3768115942	19188.0241008478	21939.1014492754	58107088.2338581	7.71329639889197	11.2534619365138	14.2036011080332	136.747804490303	48.2379501385042	72.3019521812645	92.3808864265928	464.245452432889	12.5429362880886	17.0089733408829	21.5869806094183	100.40717171993	39.1689750692521	151.673092637298	316.537396121884	12336.3183803102	0.662049861495845	2.53617442816527	4.6786703601108	2.2899376780982
164	JT11398	47.7639	-122.275	2003-06-04	2003-12-01	2004-05-29	1yr	47.7639	122.275	125	727937-99999	15.1623732997684	4069.50138504155	11006.3719767986	19682.8531855956	108090167.165206	4.05540166204986	6.44817095214494	8.26038781163435	23.5003610774507	56.2371191135734	76.9087760341784	93.3590027700831	297.959146079555	7.66759002770083	10.8462473946656	14.792243767313	34.5227014194383	51.1080332409972	183.485258966574	303.268698060942	10518.3030064616	0.845983379501385	3.32559697472216	5.88421052631579	4.73295742593584
165	JU310	46.63	1.06	2002-02-26	2002-08-25	2003-02-21	1yr	46.63	1.06	97	73540-99999	57.3300832205499	3993.77777777778	8701.14381421048	15139.6666666667	91687784.521639	5.28725761772853	7.57588725406773	9.81246537396122	32.9828379398602	57.9531855955679	77.6219940139751	92.2686980609418	274.550241712576	7.53601108033241	11.8423168144133	16.2429362880886	50.9954707831978	95.7340720221607	176.88509759694	263.961218836565	9939.88577738535	1.57119113573407	4.12999002321313	6.87728531855956	5.68176622964576
166	JU1088	34.7613	138.015	2006-09-15	2007-03-14	2007-09-10	1yr	34.7613	138.015	36	476550-99999	25.7749234734437	20466.6544117647	20746.2267156863	20966.1764705882	15450520.6307751	9.28836565096953	11.9177993170699	14.2598337950139	78.7485519578182	59.4415512465374	73.6429277621491	86.615512465374	263.512514046091	14.0531855955679	16.9495333344376	19.9105263157895	46.9010478320911	86.4819944598338	184.421130992069	293.93351800554	11869.4700911917	2.02105263157895	4.67147993113849	7.55290858725762	7.4032252376089
167	MY23	51.96	7.53	2002-01-02	2002-07-01	2002-12-28	1yr	51.96	7.53	75	103060-99999	38.1207744885339	2170.36011080332	8450.99172289979	19621.8282548476	90104294.7403579	3.98421052631579	6.46636375564707	8.8421052631579	33.7254908890075	59.519944598338	77.2895723433114	92.9141274238227	215.538353836909	6.66481994459834	10.6384538705547	14.7673130193906	45.9612628880063	99.3351800554017	179.778906584661	266.620498614958	7630.66362536739	1.13850415512465	3.24300739397462	5.72326869806094	3.94849684963835
168	JU1172	-36.87	-73.04	2006-10-03	2007-04-01	2007-09-28	1yr	36.87	73.04	75	856820-99999	10.9907851540031	6431.21301775148	13168.9346033824	20397.7218934911	108066408.42795	5.42742382271468	7.94758280711167	10.2229916897507	15.3513680364885	57.4864265927978	77.8889328879084	93.3257617728532	226.058579853166	7.49445983379501	12.0631183356632	16.8024930747922	24.6690600525595	80.7479224376731	181.870492472171	290.387811634349	9058.12876913858	0.531301939058172	3.42398837353979	6.69362880886427	5.90828187399205
169	JU1200	55.577	-4.6	2007-02-02	2007-08-01	2008-01-28	1yr	55.577	4.6	45	31360-99999	6.76442896624587	672.633333333333	2078.77646956755	7109.7	19429373.2689337	4.6393351800554	6.94718622681068	9.09556786703601	18.3937152662266	67.01108033241	81.7961486872366	93.7279778393352	122.710127605725	7.06481994459834	10.0710399919732	12.9905817174515	19.8020065293785	102.631578947368	187.140603215337	271.052631578947	8424.95556907071	1.76675900277008	4.65346504043001	7.76814404432133	8.20711686935873
170	JU1212	48.71	-3.81	2007-03-28	2007-09-24	2008-03-22	1yr	48.71	3.81	28	71160-99999	15.8382468292365	4518.33333333333	8252.03310185185	13025.9166666667	93366692.9637868	9.94847645429363	11.2512511542013	12.395567867036	14.4491273572472	84.0939058171745	90.6937673130194	96.5390581717452	81.7784473444235	11.2196675900277	12.8129824561404	14.1767313019391	13.5687794303119	148.060941828255	188.82917820868	226.842105263158	10496.1984469063	4.88753462603878	6.79869806094183	8.82354570637119	13.227376808049
171	JU1213	48.71	-3.81	2007-03-28	2007-09-24	2008-03-22	1yr	48.71	3.81	28	71160-99999	15.8382468292365	4518.33333333333	8252.03310185185	13025.9166666667	93366692.9637868	9.94847645429363	11.2512511542013	12.395567867036	14.4491273572472	84.0939058171745	90.6937673130194	96.5390581717452	81.7784473444235	11.2196675900277	12.8129824561404	14.1767313019391	13.5687794303119	148.060941828255	188.82917820868	226.842105263158	10496.1984469063	4.88753462603878	6.79869806094183	8.82354570637119	13.227376808049
172	JU1242	49.1269	1.9595	2007-04-17	2007-10-14	2008-04-11	1yr	49.1269	1.9595	88	70550-99999	38.0799853211145	3455.81717451524	12306.6796794217	21267.1745152355	110747022.580651	4.45567867036011	7.25932737828478	9.83739612188366	30.3990713643923	63.6772853185596	83.9637491213422	96.6667590027701	161.959389649617	5.98559556786704	10.0949146813342	14.7426592797784	41.1682403640556	104.681440443213	210.230211681244	302.548476454294	9906.9902681386	1.14515235457064	3.91498591242066	7.06315789473684	6.24072583387387
173	JU1246	49.1262	1.96152	2007-04-17	2007-10-14	2008-04-11	1yr	49.1262	1.96152	93	70550-99999	38.111944823296	3455.81717451524	12306.6796794217	21267.1745152355	110747022.580651	4.45567867036011	7.25932737828478	9.83739612188366	30.3990713643923	63.6772853185596	83.9637491213422	96.6667590027701	161.959389649617	5.98559556786704	10.0949146813342	14.7426592797784	41.1682403640556	104.681440443213	210.230211681244	302.548476454294	9906.9902681386	1.14515235457064	3.91498591242066	7.06315789473684	6.24072583387387
174	JU1395	47.2199	0.04619	2007-09-03	2008-03-01	2008-08-28	1yr	47.2199	0.04619	35	73901-99999	46.4979325834601	5219.37673130194	15510.5040990595	21595.0138504155	97011246.7271744	5.07479224376731	8.03650403726706	10.6565096952909	29.1000789777624	59.9952908587258	82.0573415156924	98.2263157894737	255.991091444514	6.4819944598338	11.3828636837953	16.2963988919668	44.72057169357	92.6038781163435	176.2904894749	278.116343490305	10312.600905859	0.709418282548476	2.84934891053692	5.44487534626039	4.10106166192375
175	JU1400	37.3845	-5.988	2007-10-01	2008-03-29	2008-09-25	1yr	37.3845	5.988	13	83910-99999	9.19157137277693	12926.7590027701	18748.4293538945	21725.3739612188	56902229.0402939	6.53102493074792	10.3358336134098	13.5941828254848	21.6285856981664	36.019944598338	59.9812127448236	85.5750692520776	547.956522110818	13.8440443213296	19.9089893106725	25.7778393351801	54.3289972101709	58.0886426592798	161.736981084846	283.82271468144	9804.80834539547	0.245429362880886	2.62976502004401	6.07534626038781	4.89058278402358
176	JU1409	37.4721	-5.6331	2007-10-03	2008-03-31	2008-09-27	1yr	37.4721	5.6331	250	83910-99999	23.7464837111025	12930.4986149584	18747.376423038	21725.3739612188	56921745.0959742	6.51412742382271	10.3137478553969	13.5664819944598	21.2731390021451	35.9686980609418	59.8915773433909	85.5254847645429	544.836592587605	13.8412742382271	19.9066072004184	25.7717451523546	54.3488188694391	57.7562326869806	161.395417166488	284.072022160665	9840.6009428668	0.245429362880886	2.62962629837239	6.06980609418283	4.89718640756291
177	JU1440	41.4131	2.15231	2007-12-12	2008-06-09	2008-12-06	1yr	41.4131	2.15231	145	81763-99999	12.3618632573257	10735.9002770083	16508.4099168884	20851.4404432133	80453872.0852327	5.17174515235457	7.85165075650986	10.0692520775623	36.5832954265539	44.1864265927978	60.3122012022999	84.1775623268698	314.006123162408	10.1939058171745	16.3273836464982	19.6925207756233	51.1162031969065	120.775623268698	183.870720833843	269.002770083103	5287.01435879885	0.202770083102493	2.53896348817821	5.2819944598338	4.35789213663366
178	JU1491	46.63	1.06	2008-02-19	2008-08-17	2009-02-13	1yr	46.63	1.06	97	73540-34048	56.6337909374058	2814.03047091413	13030.4050479785	21596.7590027701	108371400.576951	4.69445983379501	7.28332895208713	9.6808864265928	32.3906580738702	58.2349030470914	80.3685676821945	95.5664819944598	259.452912057756	6.95041551246537	10.9910469892405	15.7443213296399	55.204410990155	91.0249307479224	182.044211365039	283.87811634349	9790.39928405164	1.16315789473684	3.61902415716209	6.5196675900277	5.58196701434335
179	JU1581	48.7015	2.1725	2008-03-13	2008-09-09	2009-03-08	1yr	48.7015	2.1725	63	71460-99999	7.44638680697791	2614.5	12775.6510141212	21316.1666666667	109369817.890138	3.71916666666667	6.30068183919196	8.73111111111111	31.9394111651346	58.9383333333333	79.6236968019184	94.7655555555556	261.793494936798	6.10888888888889	10.1156949854509	14.6997222222222	53.6737961630668	118.222222222222	207.028184953637	295.638888888889	9371.6049552709	1.04333333333333	3.54447795037389	6.43222222222222	5.00796508489142
180	JU1530	48.7015	2.1725	2008-03-13	2008-09-09	2009-03-08	1yr	48.7015	2.1725	63	71460-99999	7.44638680697791	2614.5	12775.6510141212	21316.1666666667	109369817.890138	3.71916666666667	6.30068183919196	8.73111111111111	31.9394111651346	58.9383333333333	79.6236968019184	94.7655555555556	261.793494936798	6.10888888888889	10.1156949854509	14.6997222222222	53.6737961630668	118.222222222222	207.028184953637	295.638888888889	9371.6049552709	1.04333333333333	3.54447795037389	6.43222222222222	5.00796508489142
181	JU1568	48.8092	2.3862	2008-04-08	2008-10-05	2009-04-03	1yr	48.8092	2.3862	48	71560-99999	3.99536164084582	3878.72191011236	8624.47050257795	15049.5505617978	89552473.8975085	4.52465373961219	6.65619123529097	8.84792243767313	33.6703530010659	57.382271468144	73.3434142393561	86.9459833795014	246.901126923273	8.40304709141274	11.7185548265421	15.2927977839335	51.3332501791239	112.603878116343	191.615865363099	280.831024930748	9914.84785788216	1.30692520775623	2.93542773972292	4.83656509695291	1.99481891926866
182	JU1580	48.7015	2.1725	2008-04-09	2008-10-06	2009-04-04	1yr	48.7015	2.1725	63	71460-99999	7.44638680697791	3030.95833333333	13078.8854123658	21356.4444444444	108763410.651378	3.65361111111111	6.22971565426928	8.67222222222222	32.43817437336	58.0994444444444	78.866905240693	94.3030555555556	277.103147951422	6.14861111111111	10.2130985788313	14.8908333333333	53.0835042601315	115.527777777778	204.76786210369	295.944444444444	9724.27960854369	1.00138888888889	3.48546526656521	6.34083333333333	4.9031564182663
183	JU1586	46.63	1.06	2008-05-07	2008-11-03	2009-05-02	1yr	46.63	1.06	97	73540-34048	56.6337909374058	3438.49030470914	13639.6303992041	21560.7479224377	106261288.717862	4.41883656509695	6.9798769426241	9.39002770083103	34.7018727974413	56.705540166205	79.3663499612736	95.2335180055402	282.34479485176	6.70138504155125	10.9075207846233	15.9024930747922	56.6779874611634	86.3157894736842	179.994024510928	283.240997229917	10500.6657036998	0.98808864265928	3.3975134951933	6.2409972299169	4.92816319689896
184	JU1652	-34.86	-56.19	2008-07-05	2009-01-01	2009-06-30	1yr	34.86	56.19	34	865850-99999	1.44002248405915	9516.07242339833	14127.2353760446	18168.077994429	93620619.667765	10.304432132964	12.0118882733149	13.6008310249307	24.360777831813	56.2493074792244	68.5243490304709	84.0490304709141	298.686694112931	14.4734072022161	18.5080517082179	21.3997229916897	37.9594801051605	113.971830985915	168.137558685446	225.887323943662	11254.9696202589	1.07894736842105	2.81139427516159	4.51745152354571	4.85839298388581
185	JU1896	37.9997	23.7497	2009-07-06	2010-01-02	2010-07-01	1yr	37.9997	23.7497	189	167160-99999	13.1657076170576	9701.71745152355	15387.8447764147	20579.0858725762	83154566.9963822	8.48504155124654	11.0219934705184	13.4825484764543	27.3686068194798	48.7437673130194	63.129115552038	78.08891966759	307.01972969138	15.2360110803324	18.9596814404432	22.6498614958449	46.7256383356102	133.909090909091	211.787012987013	280.545454545455	13284.1167781661	0.356509695290859	2.2295722859781	4.69002770083102	6.14236276130311
186	JU2001	-21.1	55.5	2010-03-05	2010-09-01	2011-02-28	1yr	21.1	55.5	2128	619800-99999	23.7338179063205	3830.2216066482	15412.1469079859	21872.0221606648	87505915.3637492	16.813296398892	19.1937188759212	21.0623268698061	8.92088805637199	60.8373961218837	73.5766741202896	86.0027700831025	100.30377530559	21.5168975069252	24.368088274549	27.6770083102493	8.71742364339152	72.797783933518	126.820719434113	190.027700831025	2691.3647140762	2.64072022160665	5.6659930326136	8.92354570637119	6.58748286901914
187	JU2007	50.7608	-1.32413	2010-04-19	2010-10-16	2011-04-14	1yr	50.7608	1.32413	7	38740-99999	8.7121520553301	NA	NA	NA	NA	5.19861495844875	7.46679195010783	9.45346260387812	29.7127754024204	66.0085872576177	80.6931811664589	91.8980609418283	174.529846288903	7.8814404432133	10.9074289765395	14.0501385041551	35.8715717229749	107.839335180055	194.509370636801	286.842105263158	11882.951902012	2.49418282548476	5.60430042902302	8.91080332409972	10.805289869097
188	JU2316	38.7175	-9.1486	2013-02-26	2013-08-25	2014-02-21	1yr	38.7175	9.1486	76	85350-99999	0.133731938905823	3522.41025641026	4239.92307692308	5058.66666666667	49818385.1589232	9.7563025210084	11.5652378929174	13.2535014005602	15.4518311075995	60.2887955182073	72.3456168132602	84.2672268907563	358.032146614516	14.4330532212885	17.2450602023857	20.4809523809524	34.1129022133607	177.183098591549	233.172587397049	274.084507042254	8086.6042620458	2.2	3.80753826474554	5.70422535211268	3.6919808949108
189	JU2464	-13.155	-72.525	2012-07-05	2013-01-01	2013-06-30	1yr	13.155	72.525	2105	846860-99999	76.3378751502616	4656.37396121884	11759.135481263	21073.5457063712	97737392.5051299	-1.35290858725762	2.30147663967791	4.98698060941828	24.8958080237017	27.891135734072	53.5457508066536	81.0891966759003	454.50079886177	5.97257617728532	13.0475612965389	20.2279778393352	27.247397472608	33.781512605042	178.315716897938	333.165266106443	13488.026982831	0.0252100840336134	2.22866629674435	6.62941176470588	3.90288079319355
190	JU2466	-13.257	-72.266	2012-07-05	2013-01-01	2013-06-30	1yr	13.257	72.266	2872	846860-99999	47.1014129818433	4656.37396121884	11759.135481263	21073.5457063712	97737392.5051299	-1.35290858725762	2.30147663967791	4.98698060941828	24.8958080237017	27.891135734072	53.5457508066536	81.0891966759003	454.50079886177	5.97257617728532	13.0475612965389	20.2279778393352	27.247397472608	33.781512605042	178.315716897938	333.165266106443	13488.026982831	0.0252100840336134	2.22866629674435	6.62941176470588	3.90288079319355
191	JU2513	38.2602	22.0736	2012-11-08	2013-05-07	2013-11-03	1yr	38.2602	22.0736	3	166870-99999	57.9379212648159	4299.24110671937	9959.30642744519	15542.9051383399	93576913.8135377	8.44321329639889	11.7759548487915	14.6897506925208	21.0527385475145	47.4501385041551	67.5831915694479	90.3717451523546	372.519527552892	12.8337950138504	18.7784427357554	23.1551246537396	56.1329687011325	108.125	176.260441983223	256.761363636364	11484.030069386	0.147368421052632	2.35208488459371	5.29445983379501	5.12174112589263
192	JU2519	38.7175	-9.1486	2013-02-26	2013-08-25	2014-02-21	1yr	38.7175	9.1486	76	85350-99999	0.133731938905823	3522.41025641026	4239.92307692308	5058.66666666667	49818385.1589232	9.7563025210084	11.5652378929174	13.2535014005602	15.4518311075995	60.2887955182073	72.3456168132602	84.2672268907563	358.032146614516	14.4330532212885	17.2450602023857	20.4809523809524	34.1129022133607	177.183098591549	233.172587397049	274.084507042254	8086.6042620458	2.2	3.80753826474554	5.70422535211268	3.6919808949108
193	JU2522	38.7175	-9.1486	2013-02-26	2013-08-25	2014-02-21	1yr	38.7175	9.1486	76	85350-99999	0.133731938905823	3522.41025641026	4239.92307692308	5058.66666666667	49818385.1589232	9.7563025210084	11.5652378929174	13.2535014005602	15.4518311075995	60.2887955182073	72.3456168132602	84.2672268907563	358.032146614516	14.4330532212885	17.2450602023857	20.4809523809524	34.1129022133607	177.183098591549	233.172587397049	274.084507042254	8086.6042620458	2.2	3.80753826474554	5.70422535211268	3.6919808949108
194	JU2526	38.7175	-9.1486	2013-02-26	2013-08-25	2014-02-21	1yr	38.7175	9.1486	76	85350-99999	0.133731938905823	3522.41025641026	4239.92307692308	5058.66666666667	49818385.1589232	9.7563025210084	11.5652378929174	13.2535014005602	15.4518311075995	60.2887955182073	72.3456168132602	84.2672268907563	358.032146614516	14.4330532212885	17.2450602023857	20.4809523809524	34.1129022133607	177.183098591549	233.172587397049	274.084507042254	8086.6042620458	2.2	3.80753826474554	5.70422535211268	3.6919808949108
195	JU258	32.73	-16.89	2001-04-04	2001-10-01	2002-03-30	1yr	32.73	16.89	1041	85220-99999	10.838565129386	4623.42696629214	13607.563069811	21095.4775280899	103078917.114178	10.897191011236	13.433780735884	15.4151685393258	17.1042163862014	56.6441011235955	67.4872623648016	77.5196629213483	127.842996313373	17.626404494382	19.8647175845011	22.7643258426966	11.258567563506	54.3712574850299	92.8705835083081	138.083832335329	7662.47946903007	0.384831460674157	1.61870284787915	3.20505617977528	1.54409096787421
196	JU311	44.42	4.4	2002-03-12	2002-09-08	2003-03-07	1yr	44.42	4.4	147	75700-99999	12.8493020525049	18200	18200	18200	72200000	3.95961002785515	6.41088456737338	8.81866295264624	41.8302590168485	48.7242339832869	66.9709809525001	83.7384401114206	402.159714776537	8.87381615598886	13.1913245957849	17.8974930362117	57.8237702850376	21.142061281337	147.699857709607	321.810584958217	16547.8099323328	1.12674094707521	3.96246915818356	7.29220055710306	10.8192735668422
197	JU323	44.42	4.4	2002-03-12	2002-09-08	2003-03-07	1yr	44.42	4.4	147	75700-99999	12.8493020525049	18200	18200	18200	72200000	3.95961002785515	6.41088456737338	8.81866295264624	41.8302590168485	48.7242339832869	66.9709809525001	83.7384401114206	402.159714776537	8.87381615598886	13.1913245957849	17.8974930362117	57.8237702850376	21.142061281337	147.699857709607	321.810584958217	16547.8099323328	1.12674094707521	3.96246915818356	7.29220055710306	10.8192735668422
198	JU346	44.42	4.4	2002-03-12	2002-09-08	2003-03-07	1yr	44.42	4.4	147	75700-99999	12.8493020525049	18200	18200	18200	72200000	3.95961002785515	6.41088456737338	8.81866295264624	41.8302590168485	48.7242339832869	66.9709809525001	83.7384401114206	402.159714776537	8.87381615598886	13.1913245957849	17.8974930362117	57.8237702850376	21.142061281337	147.699857709607	321.810584958217	16547.8099323328	1.12674094707521	3.96246915818356	7.29220055710306	10.8192735668422
199	JU360	48.98	2.23	2002-03-20	2002-09-16	2003-03-15	1yr	48.98	2.23	93	71500-99999	15.4662187999149	3700.01385041551	10704.995915909	19261.163434903	103683875.649152	4.96343490304709	7.32809230603097	9.55401662049861	33.405742859316	57.2728531855956	74.8916592914217	91.9673130193906	295.64209667315	7.84875346260388	12.1760344785143	16.0681440443213	50.202782916834	88.9750692520776	189.766328365278	285.927977839335	10997.2773686037	1.34709141274238	3.86135497868694	6.41551246537396	4.54343015286929
200	JU367	48.98	2.23	2002-03-20	2002-09-16	2003-03-15	1yr	48.98	2.23	93	71500-99999	15.4662187999149	3700.01385041551	10704.995915909	19261.163434903	103683875.649152	4.96343490304709	7.32809230603097	9.55401662049861	33.405742859316	57.2728531855956	74.8916592914217	91.9673130193906	295.64209667315	7.84875346260388	12.1760344785143	16.0681440443213	50.202782916834	88.9750692520776	189.766328365278	285.927977839335	10997.2773686037	1.34709141274238	3.86135497868694	6.41551246537396	4.54343015286929
201	JU393	49.28	-0.32	2002-03-05	2002-09-01	2003-02-28	1yr	49.28	0.32	13	70270-99999	15.2051398074714	1832.10526315789	8441.56968935904	18848.1717451524	88124901.462333	6.09667590027701	8.3043303746649	10.397783933518	25.0120140373057	65.4584487534626	82.6386426373877	95.0360110803324	165.908660809792	7.96620498614958	11.389999618767	15.0792243767313	31.3703712544349	111.024930747922	198.641205330045	277.728531855956	8751.20993574093	1.87894736842105	4.67237329388016	7.54958448753463	6.20733511229418
202	JU394	49.28	-0.32	2002-03-05	2002-09-01	2003-02-28	1yr	49.28	0.32	13	70270-99999	15.2051398074714	1832.10526315789	8441.56968935904	18848.1717451524	88124901.462333	6.09667590027701	8.3043303746649	10.397783933518	25.0120140373057	65.4584487534626	82.6386426373877	95.0360110803324	165.908660809792	7.96620498614958	11.389999618767	15.0792243767313	31.3703712544349	111.024930747922	198.641205330045	277.728531855956	8751.20993574093	1.87894736842105	4.67237329388016	7.54958448753463	6.20733511229418
203	JU792	43.06	0.24	2005-03-04	2005-08-31	2006-02-27	1yr	43.06	0.24	477	76210-99999	23.9799080259793	3019.78991596639	8094.93563495074	16853.2492997199	75633612.6923542	5.09085872576177	7.73202011479068	10.2991689750693	42.6532314470166	56.0074792243767	79.0450013407309	94.7637119113573	304.651232176252	7.1606648199446	11.8107348850695	17.2326869806094	65.325183431476	66.6481994459834	195.112843392121	322.963988919668	8663.03592468631	0.687257617728532	2.72684110434111	5.29916897506925	3.03816630210293
204	JU397	49.28	-0.32	2002-03-05	2002-09-01	2003-02-28	1yr	49.28	0.32	13	70270-99999	15.2051398074714	1832.10526315789	8441.56968935904	18848.1717451524	88124901.462333	6.09667590027701	8.3043303746649	10.397783933518	25.0120140373057	65.4584487534626	82.6386426373877	95.0360110803324	165.908660809792	7.96620498614958	11.389999618767	15.0792243767313	31.3703712544349	111.024930747922	198.641205330045	277.728531855956	8751.20993574093	1.87894736842105	4.67237329388016	7.54958448753463	6.20733511229418
205	JU406	49.28	-0.32	2002-07-03	2002-12-30	2003-06-28	1yr	49.28	0.32	13	70270-99999	15.2051398074714	2662.35457063712	8979.32159805776	19215.3462603878	90944931.4021752	5.86786703601108	8.15553693996487	10.3498614958449	28.1300848937667	64.2531855955679	81.5429793487464	93.9324099722992	181.243254172013	7.85152354570637	11.4657347307568	15.4041551246537	34.2786323824561	107.771587743733	192.304192866903	277.743732590529	9063.7538423616	1.84735376044568	4.54753461378811	7.40557103064067	6.17430834129214
206	JU440	48.715	1.56	2003-03-16	2003-09-12	2004-03-10	1yr	48.715	1.56	135	71430-99999	27.7881882705206	5801.56338028169	9624.82231852654	15163.9718309859	98620029.6198144	4.45401662049862	6.97484102312853	9.40221606648199	34.1479687410562	56.0980609418283	75.9326017640628	92.6603878116344	389.803165039857	7.28808864265928	11.848563802913	16.5886426592798	64.6416320998312	93.4349030470914	198.486009486321	297.590027700831	11902.1217496684	1.27063711911357	3.22963093371315	5.40914127423823	3.00215105587343
207	JU561	48.71	-3.81	2004-04-06	2004-10-03	2005-04-01	1yr	48.71	3.81	28	71180-99999	25.2961326016673	1550.27855153203	8083.66668230547	19078.7186629526	96847975.9571547	6.27186629526462	8.82601227396568	11.083008356546	24.1862833897958	67.9181058495822	84.6568912880098	97.2813370473538	143.71206846114	8.26629526462396	11.4781283269391	14.6871866295265	23.6540417125265	108.551532033426	198.538655305186	283.286908077994	10257.5668329659	1.62005571030641	4.31948692368572	7.24317548746518	6.3740710813828
208	JU642	48.84	2.5	2004-06-17	2004-12-14	2005-06-12	1yr	48.84	2.5	48	71560-99999	12.5032629745319	3336.07242339833	8179.01314578334	14605.2924791086	87903741.4365287	4.75166666666667	6.92941713871317	9.08944444444444	31.4247152524375	56.9986111111111	73.0381326560242	87.2263888888889	238.646556180096	8.95416666666667	12.0730892905347	15.3761111111111	47.8471572754564	118.666666666667	198.603950055334	281.138888888889	9849.17419818468	1.39305555555556	3.02201075590048	4.85777777777778	2.25523675636348
209	JU751	48.84	2.5	2004-12-10	2005-06-08	2005-12-05	1yr	48.84	2.5	48	71560-99999	12.5032629745319	4377.43732590529	9228.3139332039	15896.9359331476	94784316.3080989	5.22757660167131	7.42861635352833	9.52256267409471	36.7167525279801	56.0456824512535	72.9862035809635	87.7690807799443	243.64731390308	9.3108635097493	12.6035496170026	16.1688022284123	54.8205748470082	109.359331476323	195.537968868613	287.910863509749	10415.8612435804	1.47743732590529	3.0419698316588	4.86323119777159	2.13562050684425
210	JU774	38.683	-9.34	2005-01-11	2005-07-10	2006-01-06	1yr	38.683	9.34	18	85320-99999	16.4752846374047	7597.35380116959	12879.6582824664	18101.5497076023	101927004.533415	7.81634349030471	10.1792780849498	12.282271468144	31.7089519737691	54.497783933518	69.0446931431142	88.7459833795014	337.957981704033	11.2263157894737	16.5387037147217	19.8659279778393	38.7064204525144	177.222222222222	244.677275348109	300.888888888889	10895.6812896052	1.50416666666667	4.04986857972275	6.41611111111111	5.96371566608372
211	JU775	38.7175	-9.1486	2005-01-11	2005-07-10	2006-01-06	1yr	38.7175	9.1486	76	85350-99999	0.133731938905823	11357.9538904899	13134.9183477426	14882.1902017291	90411126.7921551	6.84653739612188	9.65394388826763	12.1595567867036	32.8132242164807	46.6534626038781	65.8202123291631	83.4240997229917	418.882721988804	13.4692520775623	16.9602555573915	21.5387811634349	34.0426481074748	78.9196675900277	198.612376219767	310.083102493075	16713.6622947874	1.31301939058172	3.52227597868532	6.07202216066482	3.68480559247689
212	JU778	38.719	-9.1491	2005-01-11	2005-07-10	2006-01-06	1yr	38.719	9.1491	68	85350-99999	0.235963177969125	11357.9538904899	13134.9183477426	14882.1902017291	90411126.7921551	6.84653739612188	9.65394388826763	12.1595567867036	32.8132242164807	46.6534626038781	65.8202123291631	83.4240997229917	418.882721988804	13.4692520775623	16.9602555573915	21.5387811634349	34.0426481074748	78.9196675900277	198.612376219767	310.083102493075	16713.6622947874	1.31301939058172	3.52227597868532	6.07202216066482	3.68480559247689
213	JU782	38.7191	-9.1503	2005-01-11	2005-07-10	2006-01-06	1yr	38.7191	9.1503	80	85350-99999	0.235218604920269	11357.9538904899	13134.9183477426	14882.1902017291	90411126.7921551	6.84653739612188	9.65394388826763	12.1595567867036	32.8132242164807	46.6534626038781	65.8202123291631	83.4240997229917	418.882721988804	13.4692520775623	16.9602555573915	21.5387811634349	34.0426481074748	78.9196675900277	198.612376219767	310.083102493075	16713.6622947874	1.31301939058172	3.52227597868532	6.07202216066482	3.68480559247689
214	JU830	48.52	9.05	2005-04-01	2005-09-28	2006-03-27	1yr	48.52	9.05	359	108270-99999	37.6965801134143	2842.13296398892	8360.32661316442	17782.4099722992	93714403.7285279	0.497783933518006	2.82696034146774	4.97506925207756	48.6859666636737	62.6653739612188	80.7900985554428	94.7141274238227	318.775229475052	2.96592797783934	6.41393342318772	10.2880886426593	74.7810982686808	98.4210526315789	199.535774354958	300.969529085873	8723.15964616739	0.91191135734072	2.51936068480568	4.53019390581717	1.66176282136439
215	JU847	48.46	7.461	2005-04-06	2005-10-03	2006-04-01	1yr	48.46	7.461	222	71900-99999	15.0711799553212	2607.17451523546	7900.55048343745	18824.0720221607	74699125.1317161	4.06343490304709	6.47443226676571	8.71274238227147	51.0387963079408	59.8094182825485	78.6550560845972	94.2246537396122	278.587970015755	6.30360110803324	10.5425848592007	14.9346260387812	81.0532279408661	63.5180055401662	188.190129974853	322.437673130194	11530.1619108419	0.566204986149584	2.73329430638428	5.40470914127424	3.89457832059925
216	KR314	49.28	-123.13	1983-11-03	1984-05-01	1984-10-28	1yr	49.28	123.13	45	712010-99999	1.0013695280507	4196.03878116343	9521.93282945933	16105.2354570637	92657838.9165081	5.18005540166205	6.76460615407984	8.20498614958449	25.1710140757091	64.2432132963989	76.6924454800355	90.2038781163435	199.409634305873	8.3601108033241	10.9913561661484	12.9667590027701	30.9081753234273	71.8836565096953	162.043040003339	257.396121883657	8341.99633174708	0.445429362880886	2.27410869940796	4.41994459833795	3.03293902806528
217	LKC34	-18	46	2004-12-19	2005-06-17	2005-12-14	1yr	18	46	687	670830-99999	179.658999128413	967.257617728532	8232.93698925088	19877.2576177285	97764617.6464396	11.6498614958449	14.0589751144059	16.2587257617729	12.9912816540844	49.7764542936288	77.5390745111105	97.1686980609418	325.228842966151	13.9736842105263	18.6010567092563	24.7914127423823	21.169093075027	61.1301939058172	139.736375239918	230.997229916898	5451.23938639519	0.639612188365651	2.94086745217392	6.07451523545706	2.90041654552445
218	MY1	52.54	7.31	2002-01-02	2002-07-01	2002-12-28	1yr	52.54	7.31	36	103040-99999	19.709225956703	3775.71138211382	9001.55642468965	16075.8130081301	94810533.5694331	4.81219512195122	6.57453710748048	8.24065040650406	36.687949518971	61.7784552845528	77.6626331057769	93.0191056910569	270.918943185781	7.25284552845528	10.7507571530096	13.9577235772358	51.7260575358216	138.089430894309	182.183086731277	231.09756097561	7291.82789955035	2.1650406504065	3.62311249955343	5.20365853658537	4.3151396147073
219	MY10	51.96	7.53	2002-01-02	2002-07-01	2002-12-28	1yr	51.96	7.53	75	103060-99999	38.1207744885339	2170.36011080332	8450.99172289979	19621.8282548476	90104294.7403579	3.98421052631579	6.46636375564707	8.8421052631579	33.7254908890075	59.519944598338	77.2895723433114	92.9141274238227	215.538353836909	6.66481994459834	10.6384538705547	14.7673130193906	45.9612628880063	99.3351800554017	179.778906584661	266.620498614958	7630.66362536739	1.13850415512465	3.24300739397462	5.72326869806094	3.94849684963835
220	MY16	51.93	7.57	2002-01-02	2002-07-01	2002-12-28	1yr	51.93	7.57	62	103060-99999	42.0887417440522	2170.36011080332	8450.99172289979	19621.8282548476	90104294.7403579	3.98421052631579	6.46636375564707	8.8421052631579	33.7254908890075	59.519944598338	77.2895723433114	92.9141274238227	215.538353836909	6.66481994459834	10.6384538705547	14.7673130193906	45.9612628880063	99.3351800554017	179.778906584661	266.620498614958	7630.66362536739	1.13850415512465	3.24300739397462	5.72326869806094	3.94849684963835
221	MY18	51.96	7.53	2002-01-02	2002-07-01	2002-12-28	1yr	51.96	7.53	75	103060-99999	38.1207744885339	2170.36011080332	8450.99172289979	19621.8282548476	90104294.7403579	3.98421052631579	6.46636375564707	8.8421052631579	33.7254908890075	59.519944598338	77.2895723433114	92.9141274238227	215.538353836909	6.66481994459834	10.6384538705547	14.7673130193906	45.9612628880063	99.3351800554017	179.778906584661	266.620498614958	7630.66362536739	1.13850415512465	3.24300739397462	5.72326869806094	3.94849684963835
222	NIC1	43.279	5.3543	2008-03-18	2008-09-14	2009-03-13	1yr	43.279	5.3543	17	76500-99999	20.8423247990919	6954.05817174515	15173.3520093857	21415.8171745152	86678453.0155582	5.14819944598338	8.18307892549272	11.0916897506925	41.4753926359617	45.7919667590028	66.2394002379074	85.1584487534626	306.600887003559	10.6180055401662	15.0842292801494	19.9119113573407	61.3580680994557	94.0443213296399	229.094661629517	325.180055401662	9278.17669842803	1.24626038781163	4.8841106668213	9.01191135734072	12.7933172368441
223	NIC166	46.7272	6.89775	2007-01-28	2007-07-27	2008-01-23	1yr	46.7272	6.89775	687	66100-99999	10.7610231034199	3888.79501385042	13701.8706511283	19610.2770083102	87306516.4032227	3.5797783933518	6.07673379870344	8.42742382271468	35.3130181752216	57.1146814404432	78.7227594123715	95.5216066481995	256.422091886407	5.44792243767313	10.0151601289698	14.8390581717452	56.4936970047534	57.202216066482	171.993053958806	300.858725761773	8365.21660564904	0.374792243767313	2.2001472015508	4.92548476454294	3.59836608069559
224	NIC195	38.5459	-28.3732	2011-02-23	2011-08-22	2012-02-18	1yr	38.5459	28.3732	117	85125-99999	5.97108067318256	3682.79329608939	9035.02721021995	14879.6648044693	101525402.440931	12.8240223463687	14.0553818388316	15.1256983240223	14.5895950238069	66.3960893854749	75.2386850502074	85.8829608938548	149.769620051807	16.2625698324022	18.7381861310632	20.354748603352	16.3180662688316	87.5862068965517	140.916666666667	193.103448275862	5861.51770435698	1.04065934065934	1.65170852956567	2.30549450549451	17.4296417255667
225	NIC199	37.7454	-25.1993	2010-09-10	2011-03-09	2011-09-05	1yr	37.7454	25.1993	22	85120-99999	43.9018693057223	934.542936288089	12580.544067974	21298.2825484765	110340969.802593	10.6387811634349	13.0171179079013	15.0307479224377	17.0855600177328	64.6495844875346	77.2952712702148	89.1290858725762	135.491032061052	14.9393351800554	17.1864157216651	19.3781163434903	12.6470555145546	80.2493074792244	172.678317272202	276.17728531856	13814.9793378687	1.7792243767313	4.61362307639416	7.94265927977839	6.57983935009107
226	NIC2	43.279	5.3543	2008-03-18	2008-09-14	2009-03-13	1yr	43.279	5.3543	17	76500-99999	20.8423247990919	6954.05817174515	15173.3520093857	21415.8171745152	86678453.0155582	5.14819944598338	8.18307892549272	11.0916897506925	41.4753926359617	45.7919667590028	66.2394002379074	85.1584487534626	306.600887003559	10.6180055401662	15.0842292801494	19.9119113573407	61.3580680994557	94.0443213296399	229.094661629517	325.180055401662	9278.17669842803	1.24626038781163	4.8841106668213	9.01191135734072	12.7933172368441
227	NIC207	43.7205	7.24045	2011-03-25	2011-09-21	2012-03-19	1yr	43.7205	7.24045	199	76900-99999	7.23047491925943	6436.46239554318	14413.0710512289	21219.2200557103	92698308.7006328	5.85401662049861	9.53469800115001	13.0803324099723	56.7577755822232	47.8548476454294	64.3281105384951	78.8373961218837	204.247639816179	13.3637119113573	16.6638798376294	19.996675900277	40.9556951702207	67.4238227146814	233.775583558218	345.734072022161	11218.3222259889	0.845983379501385	3.80052630670508	6.90526315789474	4.91205480297964
228	NIC231	43.7205	7.24045	2011-05-18	2011-11-14	2012-05-12	1yr	43.7205	7.24045	199	76900-99999	7.23047491925943	6263.71866295265	14317.2611028694	21236.7688022284	93011400.4414427	5.56315789473684	9.32339755993205	12.8947368421053	57.6941362697533	47.0024930747922	64.106936178941	78.7265927977839	210.872446441479	13.1972299168975	16.5152114001379	19.9232686980609	41.3442904262235	67.617728531856	233.990483440793	346.869806094183	11248.6249343782	0.856232686980609	3.93887932350172	7.18337950138504	5.41615384475128
229	NIC236	39.242	-9.31342	2011-05-30	2011-11-26	2012-05-24	1yr	39.242	9.31342	17	85310-99999	14.1482588813959	NA	NA	NA	NA	10.3074792243767	12.0152733808205	13.6709141274238	20.1797216946837	69.2606648199446	79.3246735259201	88.5958448753463	160.256103709739	14.183379501385	15.7794469726949	17.4168975069252	10.1344748687446	79.9722991689751	165.969298245614	267.756232686981	18480.5165695768	2.90581717451524	4.88063909774436	6.98337950138504	7.18150903229656
230	NIC242	38.6918	-9.31609	2008-02-19	2008-08-17	2009-02-13	1yr	38.6918	9.31609	13	85350-99999	14.6987044423731	9698.66279069767	11720.4215116279	13771.0901162791	98574887.3040217	8.18305555555555	10.6319195425	12.8472222222222	19.4791935182274	51.7805555555556	70.6918826668372	86.4533333333333	316.983682673276	13.3005555555556	16.5428117568657	20.8355555555556	26.7144424618641	122.527777777778	244.146365648072	328.055555555556	15426.0651094423	1.42222222222222	3.60288296026974	6.16666666666667	3.68285184943087
231	NIC251	38.6662	-28.1514	2012-02-03	2012-08-01	2013-01-28	1yr	38.6662	28.1514	216	85095-99999	2.13830562267949	9958.38192419825	15788.6603309227	19893.9941690962	95398725.7569674	12.5451895043732	13.6018211056841	14.5481049562682	14.3563452584456	67.2279883381924	74.6509123618526	83.0486880466472	150.633607045888	16.7201166180758	18.3793491979352	19.8163265306122	11.9483298416375	171.752265861027	210.679435703605	243.413897280967	8476.54451136162	2.99533527696793	4.73112457351524	6.54868804664723	7.714166128055
232	NIC252	38.6613	-28.1479	2012-02-03	2012-08-01	2013-01-28	1yr	38.6613	28.1479	237	85095-99999	2.4978959032064	9958.38192419825	15788.6603309227	19893.9941690962	95398725.7569674	12.5451895043732	13.6018211056841	14.5481049562682	14.3563452584456	67.2279883381924	74.6509123618526	83.0486880466472	150.633607045888	16.7201166180758	18.3793491979352	19.8163265306122	11.9483298416375	171.752265861027	210.679435703605	243.413897280967	8476.54451136162	2.99533527696793	4.73112457351524	6.54868804664723	7.714166128055
233	NIC255	43.7148	7.26678	2012-05-22	2012-11-18	2013-05-17	1yr	43.7148	7.26678	60	76900-99999	7.52921608552493	4648.93557422969	12182.2341512587	19486.8963585434	92217890.9170038	5.68448753462604	9.34979521652754	12.7069252077562	53.0562321759939	49.1160664819945	65.9448389342899	80.2775623268698	207.774271050309	13.016620498615	16.0920918094417	19.3603878116344	45.5060278086642	59.196675900277	230.960420304481	347.368421052632	12067.7651142842	0.86398891966759	3.8500229713711	7.22105263157895	4.76861195572399
234	NIC256	38.7183	-9.14875	2012-06-05	2012-12-02	2013-05-31	1yr	38.7183	9.14875	69	85350-99999	0.180914025290195	9357.32919254658	10986.0300207039	12790.9937888199	98500623.1658823	9.04748603351955	11.2995611025246	13.5033519553073	17.4670635186197	55.936592178771	73.1969324789722	87.7368715083799	320.081400948029	13.5784916201117	16.696101217623	20.763687150838	27.4019129886333	188.033707865169	258.538174324493	311.039325842697	7388.04026673206	1.36312849162011	3.53643073757538	6.05865921787709	3.80570629414786
235	NIC258	38.7183	-9.14875	2012-06-05	2012-12-02	2013-05-31	1yr	38.7183	9.14875	69	85350-99999	0.180914025290195	9357.32919254658	10986.0300207039	12790.9937888199	98500623.1658823	9.04748603351955	11.2995611025246	13.5033519553073	17.4670635186197	55.936592178771	73.1969324789722	87.7368715083799	320.081400948029	13.5784916201117	16.696101217623	20.763687150838	27.4019129886333	188.033707865169	258.538174324493	311.039325842697	7388.04026673206	1.36312849162011	3.53643073757538	6.05865921787709	3.80570629414786
236	NIC259	38.7183	-9.14875	2012-06-05	2012-12-02	2013-05-31	1yr	38.7183	9.14875	69	85350-99999	0.180914025290195	9357.32919254658	10986.0300207039	12790.9937888199	98500623.1658823	9.04748603351955	11.2995611025246	13.5033519553073	17.4670635186197	55.936592178771	73.1969324789722	87.7368715083799	320.081400948029	13.5784916201117	16.696101217623	20.763687150838	27.4019129886333	188.033707865169	258.538174324493	311.039325842697	7388.04026673206	1.36312849162011	3.53643073757538	6.05865921787709	3.80570629414786
237	NIC260	38.7183	-9.14875	2012-06-05	2012-12-02	2013-05-31	1yr	38.7183	9.14875	69	85350-99999	0.180914025290195	9357.32919254658	10986.0300207039	12790.9937888199	98500623.1658823	9.04748603351955	11.2995611025246	13.5033519553073	17.4670635186197	55.936592178771	73.1969324789722	87.7368715083799	320.081400948029	13.5784916201117	16.696101217623	20.763687150838	27.4019129886333	188.033707865169	258.538174324493	311.039325842697	7388.04026673206	1.36312849162011	3.53643073757538	6.05865921787709	3.80570629414786
238	NIC261	38.7183	-9.14875	2012-06-05	2012-12-02	2013-05-31	1yr	38.7183	9.14875	69	85350-99999	0.180914025290195	9357.32919254658	10986.0300207039	12790.9937888199	98500623.1658823	9.04748603351955	11.2995611025246	13.5033519553073	17.4670635186197	55.936592178771	73.1969324789722	87.7368715083799	320.081400948029	13.5784916201117	16.696101217623	20.763687150838	27.4019129886333	188.033707865169	258.538174324493	311.039325842697	7388.04026673206	1.36312849162011	3.53643073757538	6.05865921787709	3.80570629414786
239	NIC262	38.7183	-9.14875	2012-06-05	2012-12-02	2013-05-31	1yr	38.7183	9.14875	69	85350-99999	0.180914025290195	9357.32919254658	10986.0300207039	12790.9937888199	98500623.1658823	9.04748603351955	11.2995611025246	13.5033519553073	17.4670635186197	55.936592178771	73.1969324789722	87.7368715083799	320.081400948029	13.5784916201117	16.696101217623	20.763687150838	27.4019129886333	188.033707865169	258.538174324493	311.039325842697	7388.04026673206	1.36312849162011	3.53643073757538	6.05865921787709	3.80570629414786
240	NIC265	38.7183	-9.14875	2012-06-05	2012-12-02	2013-05-31	1yr	38.7183	9.14875	69	85350-99999	0.180914025290195	9357.32919254658	10986.0300207039	12790.9937888199	98500623.1658823	9.04748603351955	11.2995611025246	13.5033519553073	17.4670635186197	55.936592178771	73.1969324789722	87.7368715083799	320.081400948029	13.5784916201117	16.696101217623	20.763687150838	27.4019129886333	188.033707865169	258.538174324493	311.039325842697	7388.04026673206	1.36312849162011	3.53643073757538	6.05865921787709	3.80570629414786
241	NIC266	38.6924	-9.31592	2012-06-10	2012-12-07	2013-06-05	1yr	38.6924	9.31592	12	85350-99999	14.6715352660467	9399.05660377358	11009.5754716981	12817.7672955975	98077972.7212158	8.96703910614525	11.2242584954482	13.4167597765363	17.2154881982487	55.5622905027933	72.8247723299964	87.3835195530726	328.724887867387	13.5857541899441	16.7219857613846	20.8145251396648	27.76358806616	185.561797752809	257.785395274497	311.348314606742	7669.09155576236	1.3659217877095	3.5378739405549	6.05586592178771	3.81572458808782
242	NIC267	38.6924	-9.31592	2012-06-10	2012-12-07	2013-06-05	1yr	38.6924	9.31592	12	85350-99999	14.6715352660467	9399.05660377358	11009.5754716981	12817.7672955975	98077972.7212158	8.96703910614525	11.2242584954482	13.4167597765363	17.2154881982487	55.5622905027933	72.8247723299964	87.3835195530726	328.724887867387	13.5857541899441	16.7219857613846	20.8145251396648	27.76358806616	185.561797752809	257.785395274497	311.348314606742	7669.09155576236	1.3659217877095	3.5378739405549	6.05586592178771	3.81572458808782
243	NIC268	38.6924	-9.31592	2012-06-10	2012-12-07	2013-06-05	1yr	38.6924	9.31592	12	85350-99999	14.6715352660467	9399.05660377358	11009.5754716981	12817.7672955975	98077972.7212158	8.96703910614525	11.2242584954482	13.4167597765363	17.2154881982487	55.5622905027933	72.8247723299964	87.3835195530726	328.724887867387	13.5857541899441	16.7219857613846	20.8145251396648	27.76358806616	185.561797752809	257.785395274497	311.348314606742	7669.09155576236	1.3659217877095	3.5378739405549	6.05586592178771	3.81572458808782
244	NIC269	38.6924	-9.31592	2012-06-10	2012-12-07	2013-06-05	1yr	38.6924	9.31592	12	85350-99999	14.6715352660467	9399.05660377358	11009.5754716981	12817.7672955975	98077972.7212158	8.96703910614525	11.2242584954482	13.4167597765363	17.2154881982487	55.5622905027933	72.8247723299964	87.3835195530726	328.724887867387	13.5857541899441	16.7219857613846	20.8145251396648	27.76358806616	185.561797752809	257.785395274497	311.348314606742	7669.09155576236	1.3659217877095	3.5378739405549	6.05586592178771	3.81572458808782
245	NIC271	38.6924	-9.31592	2012-06-10	2012-12-07	2013-06-05	1yr	38.6924	9.31592	12	85350-99999	14.6715352660467	9399.05660377358	11009.5754716981	12817.7672955975	98077972.7212158	8.96703910614525	11.2242584954482	13.4167597765363	17.2154881982487	55.5622905027933	72.8247723299964	87.3835195530726	328.724887867387	13.5857541899441	16.7219857613846	20.8145251396648	27.76358806616	185.561797752809	257.785395274497	311.348314606742	7669.09155576236	1.3659217877095	3.5378739405549	6.05586592178771	3.81572458808782
246	NIC272	39.7695	-8.75636	2012-06-12	2012-12-09	2013-06-07	1yr	39.7695	8.75636	126	85400-99999	13.10359487675	4178.34943181818	12562.2056639008	19999.8607954545	111022458.053007	8.42908587257618	10.745381750441	12.9232686980609	16.9433673772388	58.705540166205	78.829842067134	94.4506925207756	227.801486276495	10.7556786703601	14.7561107313722	19.0681440443213	26.5010788616728	104.404432132964	239.280998481728	321.163434903047	9951.57882464987	1.15096952908587	3.63396574306567	6.7803324099723	5.45414907532584
247	NIC274	39.7695	-8.75636	2012-06-12	2012-12-09	2013-06-07	1yr	39.7695	8.75636	126	85400-99999	13.10359487675	4178.34943181818	12562.2056639008	19999.8607954545	111022458.053007	8.42908587257618	10.745381750441	12.9232686980609	16.9433673772388	58.705540166205	78.829842067134	94.4506925207756	227.801486276495	10.7556786703601	14.7561107313722	19.0681440443213	26.5010788616728	104.404432132964	239.280998481728	321.163434903047	9951.57882464987	1.15096952908587	3.63396574306567	6.7803324099723	5.45414907532584
248	NIC275	39.7695	-8.75636	2012-06-12	2012-12-09	2013-06-07	1yr	39.7695	8.75636	126	85400-99999	13.10359487675	4178.34943181818	12562.2056639008	19999.8607954545	111022458.053007	8.42908587257618	10.745381750441	12.9232686980609	16.9433673772388	58.705540166205	78.829842067134	94.4506925207756	227.801486276495	10.7556786703601	14.7561107313722	19.0681440443213	26.5010788616728	104.404432132964	239.280998481728	321.163434903047	9951.57882464987	1.15096952908587	3.63396574306567	6.7803324099723	5.45414907532584
249	NIC276	39.7695	-8.75636	2012-06-12	2012-12-09	2013-06-07	1yr	39.7695	8.75636	126	85400-99999	13.10359487675	4178.34943181818	12562.2056639008	19999.8607954545	111022458.053007	8.42908587257618	10.745381750441	12.9232686980609	16.9433673772388	58.705540166205	78.829842067134	94.4506925207756	227.801486276495	10.7556786703601	14.7561107313722	19.0681440443213	26.5010788616728	104.404432132964	239.280998481728	321.163434903047	9951.57882464987	1.15096952908587	3.63396574306567	6.7803324099723	5.45414907532584
250	NIC277	43.7164	7.26614	2012-06-18	2012-12-15	2013-06-13	1yr	43.7164	7.26614	49	76900-99999	7.65207305932228	4557.25706214689	11565.3610302822	18456.790960452	90717704.1049628	5.39418282548476	9.09858221368172	12.484487534626	50.8888533775179	49.1299168975069	65.9562050022058	80.2163434903047	206.283770323392	12.7094182825485	15.8249456111605	19.109972299169	43.1149100301971	59.9722991689751	232.478058094996	347.97783933518	11992.370924878	0.878116343490305	3.87617500975642	7.23795013850416	4.72993338936944
251	NIC3	43.3636	5.3215	2008-04-01	2008-09-28	2009-03-27	1yr	43.3636	5.3215	52	76500-99999	11.8556381729741	7258.73611111111	15262.1552996368	21414.1944444444	86450258.1361062	5.19778393351801	8.22042447401448	11.119944598338	41.0197030975895	45.5950138504155	66.2135046809676	85.2504155124654	311.666712829258	10.6002770083102	15.1440825755847	20.0324099722992	61.1080777648245	93.1578947368421	227.5542074948	325.152354570637	9175.53291631605	1.19639889196676	4.80548180317665	8.95927977839335	12.7815196419704
252	PX179	44.035	-123.058	2001-04-05	2001-10-02	2002-03-31	1yr	44.035	123.058	255	726930-24221	16.6456458216067	4742	11986.8177834177	20795.0526315789	105567790.779879	3.92880886426593	6.81859497208435	9.39002770083103	17.1630347740089	54.5936288088643	78.4053984461425	95.9698060941828	327.612754238372	5.54210526315789	11.0879812452082	17.218836565097	47.0434385213536	60.1108033240997	195.49048712082	323.628808864266	10607.5609846293	0.439612188365651	3.17170306058007	6.2601108033241	4.31528694610994
253	QG2075	33.951	-83.376	2012-08-24	2013-02-20	2013-08-19	1yr	33.951	83.376	191	723110-13873	4.44502079170049	5133.45429362881	13200.1749369306	21007.8310249307	111624613.026511	7.35650969529086	10.242984007623	12.8742382271468	82.5987611562829	48.8207756232687	73.3046217387748	92.2271468144044	444.970603468329	10.7473684210526	15.7671518956962	21.8473684210526	61.0284237280875	110	186.612824920654	273.961218836565	10007.1218343007	0.297783933518006	2.13153126482713	4.9595567867036	3.45655843486647
254	QG536	37.7502	-122.433	2010-07-03	2010-12-30	2011-06-28	1yr	37.7502	122.433	60	994016-99999	6.92147630887319	NA	NA	NA	NA	NA	NA	NA	NA	NA	NA	NA	NA	10.1888579387187	12.0395321166005	14.1690807799443	7.24156046069815	120.139275766017	217.444457126248	305.961002785515	6479.36976057106	0.950974930362117	3.40383507948286	6.43816155988858	3.50575875519428
255	QG556	34.4216	-119.702	2010-12-29	2011-06-27	2011-12-24	1yr	34.4216	119.702	26	998340-99999	4.31504309024253	NA	NA	NA	NA	NA	NA	NA	NA	NA	NA	NA	NA	11.7116991643454	14.2036825474787	17.2986072423398	8.68252418050744	32.7855153203343	183.071019433928	316.100278551532	10959.3277619013	0.342061281337047	2.48195965533545	5.55682451253482	3.14103727539575
256	QG557	34.4216	-119.702	2010-12-29	2011-06-27	2011-12-24	1yr	34.4216	119.702	26	998340-99999	4.31504309024253	NA	NA	NA	NA	NA	NA	NA	NA	NA	NA	NA	NA	11.7116991643454	14.2036825474787	17.2986072423398	8.68252418050744	32.7855153203343	183.071019433928	316.100278551532	10959.3277619013	0.342061281337047	2.48195965533545	5.55682451253482	3.14103727539575
257	QW947	-33.4213	-70.6106	2012-10-14	2013-04-12	2013-10-09	1yr	33.4213	70.6106	626	855770-99999	6.85131525577176	11273.4072022161	15278.1052631579	18809.8614958449	80143559.9273669	4.78808864265928	6.98649914259333	8.74321329639889	14.6922226484414	37.1069252077562	63.8667903310909	86.9759002770083	552.55113168779	9.06565096952909	15.1882304445324	22.5504155124654	52.2777154357006	170.833333333333	239.100562169312	301.805555555556	5054.32161945801	0.0554016620498615	0.972643780503891	2.46759002770083	1.18199959899653
258	QX1211	37.7502	-122.433	2007-05-30	2007-11-26	2008-05-24	1yr	37.7502	122.433	60	994016-99999	6.92147630887319	NA	NA	NA	NA	NA	NA	NA	NA	NA	NA	NA	NA	10.1506925207756	12.0622645738312	14.2315789473684	8.16573158616745	125.623268698061	220.53000241927	301.578947368421	5282.16885592958	0.9601108033241	3.32009613581251	6.2786703601108	3.43439718910837
259	QX1212	37.7502	-122.433	2007-05-30	2007-11-26	2008-05-24	1yr	37.7502	122.433	60	994016-99999	6.92147630887319	NA	NA	NA	NA	NA	NA	NA	NA	NA	NA	NA	NA	10.1506925207756	12.0622645738312	14.2315789473684	5.99225727484128	125.623268698061	220.53000241927	301.578947368421	6421.93923929232	0.9601108033241	3.32009613581251	6.2786703601108	4.49584691996043
260	QX1233	37.8804	-122.284	2007-05-28	2007-11-24	2008-05-22	1yr	37.8804	122.284	35	994033-99999	12.1296593529948	NA	NA	NA	NA	NA	NA	NA	NA	NA	NA	NA	NA	11.0952908587258	13.4293352185545	16.5484764542936	13.4915193943463	109.113573407202	240.319915851671	314.958448753463	6737.00580465717	0.70803324099723	2.95829335963973	5.72243767313019	3.7760554042718
261	QX1791	20.6344	-156.393	2010-07-31	2011-01-27	2011-07-26	1yr	20.6344	156.393	610	911900-22516	29.8029580512941	7419.37673130194	19528.0505665546	21944.1246537396	47874152.1234321	15.3786703601108	17.535402940514	19.2736842105263	3.21990320038604	49.9207756232687	68.4527544565791	83.7299168975069	161.798697508468	19.8229916897507	24.0121728663736	28.6864265927978	10.7453552971555	32.0498614958449	85.2815820161834	196.925207756233	5086.14344842949	1.33767313019391	5.24164197422866	9.50914127423823	9.95669317824853
262	QX1792	20.7055	-156.355	2010-08-01	2011-01-28	2011-07-27	1yr	20.7055	156.355	882	911900-22516	22.9802743403004	7476.09695290859	19534.1126955613	21944.1246537396	47785388.0770023	15.3850415512465	17.5369165930665	19.2722991689751	3.21750995811464	49.9337950138504	68.4656056635439	83.7465373961219	161.962973150583	19.8152354570637	24.0109560084393	28.6897506925208	10.7632288946712	32.0498614958449	85.369243962812	197.229916897507	5091.79149369607	1.32631578947368	5.23478601854999	9.50498614958449	9.95958286978699
263	QX1793	20.7056	-156.357	2010-08-01	2011-01-28	2011-07-27	1yr	20.7056	156.357	865	911900-22516	22.9008512010261	7476.09695290859	19534.1126955613	21944.1246537396	47785388.0770023	15.3850415512465	17.5369165930665	19.2722991689751	3.21750995811464	49.9337950138504	68.4656056635439	83.7465373961219	161.962973150583	19.8152354570637	24.0109560084393	28.6897506925208	10.7632288946712	32.0498614958449	85.369243962812	197.229916897507	5091.79149369607	1.32631578947368	5.23478601854999	9.50498614958449	9.95958286978699
264	QX1794	20.7056	-156.357	2010-08-01	2011-01-28	2011-07-27	1yr	20.7056	156.357	865	911900-22516	22.9008512010261	7476.09695290859	19534.1126955613	21944.1246537396	47785388.0770023	15.3850415512465	17.5369165930665	19.2722991689751	3.21750995811464	49.9337950138504	68.4656056635439	83.7465373961219	161.962973150583	19.8152354570637	24.0109560084393	28.6897506925208	10.7632288946712	32.0498614958449	85.369243962812	197.229916897507	5091.79149369607	1.32631578947368	5.23478601854999	9.50498614958449	9.95958286978699
265	WN2001	51.9544	6.30341	2007-12-29	2008-06-26	2008-12-23	1yr	51.9544	6.30341	16	104040-99999	22.7969428920099	1801.7728531856	9436.5277787758	19767.3961218837	97393405.0810148	4.14626038781163	6.61421448408248	9.01883656509695	31.4603456581316	58.9299168975069	77.0850667064977	92.714404432133	267.231877332758	7.33961218836565	10.9283755719234	14.714404432133	43.6178462645077	109.639889196676	185.117896439574	264.653739612188	7041.52763598876	0.792243767313019	2.66467855873868	4.70886426592798	3.11965745646251
266	WN2002	51.9753	5.69483	2007-05-24	2007-11-20	2008-05-18	1yr	51.9753	5.69483	28	62750-99999	15.4918732196068	1169.66480446927	8283.32326572799	20658.0446927374	93840518.836905	4.4036312849162	7.19407340865449	9.63687150837989	31.0509072784846	64.8796089385475	84.0861618794352	97.2899441340782	211.362344925405	6.13575418994413	10.1142876199802	13.972625698324	42.4178454240213	97.7094972067039	191.852998554798	280.055865921788	7626.11602325614	1.40810055865922	3.98233382259606	7.09469273743017	5.61174210693294
267	AB1	-34.93	138.59	1981-07-10	1983-01-01	1984-06-24	3yr	34.93	138.59	50	946720-99999	5.63715649853374	7713.02960222017	13335.4144354207	18966.1609620722	93617511.1912746	5.76142460684551	8.09249370939473	10.3174838112858	15.8331690084515	46.9093432007401	62.6480078570828	77.9607770582794	412.368258954675	12.5654024051804	16.3816272911486	20.5797409805735	38.952928204571	113.420074349442	173.863829143801	244.869888475836	9271.28813687734	1.68880666049954	3.89779656282663	6.27715078630897	9.09883258929192
268	CB4858	-34.93	138.59	1981-07-10	1983-01-01	1984-06-24	3yr	34.93	138.59	50	946720-99999	5.63715649853374	7713.02960222017	13335.4144354207	18966.1609620722	93617511.1912746	5.76142460684551	8.09249370939473	10.3174838112858	15.8331690084515	46.9093432007401	62.6480078570828	77.9607770582794	412.368258954675	12.5654024051804	16.3816272911486	20.5797409805735	38.952928204571	113.420074349442	173.863829143801	244.869888475836	9271.28813687734	1.68880666049954	3.89779656282663	6.27715078630897	9.09883258929192
269	BRC20067	24.073	121.17	2010-07-22	2012-01-13	2013-07-06	3yr	24.073	121.17	2001	591580-99999	50.2195499782415	3170.55281342547	9395.10519202745	16166.9792694965	103786659.040392	16.9586654309546	18.253890176089	19.5097312326228	25.9406649149628	60.3448563484708	72.3270021845624	82.8103799814643	132.020065213577	20.8924930491196	23.7579214660841	27.1613531047266	30.4577409214721	74.8100092678406	209.592038483605	318.05375347544	14760.3335810632	0.652455977757183	1.69177368815923	2.82669138090825	1.11490575604006
270	N2	51.45	-2.59	1949-07-10	1951-01-01	1952-06-24	3yr	51.45	2.59	13	37720-99999	147.679669061494	1424.70397779833	10980.3375870191	19431.3413506013	106388101.705371	4.24347826086957	6.78299863749803	9.20120259019426	25.9873880659743	60.6324699352451	79.7214916501292	94.9447733580019	233.615348690283	6.62340425531915	10.5121071022394	14.4650323774283	39.9196967740274	129.283071230342	208.6781148595	286.899167437558	8690.89668085196	1.58436632747456	4.50927884808752	7.663644773358	7.7140553055766
271	CB4854	34.189	-118.131	1972-06-09	1973-12-01	1975-05-25	3yr	34.189	118.131	414	722970-23129	41.9902726675953	6156.88714153562	14078.3387245249	20940.6734505088	104002716.206802	7.14532839962997	9.6394317125665	11.9944495837188	26.2132447659599	46.440888066605	65.1071388442054	81.0604995374653	290.667244166492	12.5655874190564	16.9169585485884	22.2676225716929	27.5778155113852	79.7779833487511	213.437592631875	316.27197039778	7621.63410345256	0.342460684551341	2.65608849664226	5.8049953746531	4.0233592584998
272	CB4853	34.1371	-118.125	1972-11-07	1974-05-01	1975-10-23	3yr	34.1371	118.125	239	722970-23129	36.2418533180409	5800.05365402405	13902.6961990197	21045.5152636448	105030686.234661	7.27937095282146	9.78347425625678	12.1402405180389	27.0692996498649	46.78177613321	65.9443947547379	82.1105457909343	289.781575477474	12.4668825161887	16.8517393701163	22.2768732654949	27.6367053033478	73.0157261794635	213.161245813731	318.788159111933	7543.29377318109	0.256984273820537	2.66104555985951	5.97705827937095	4.00598835973635
273	CB4857	34.1371	-118.125	1971-05-11	1972-11-01	1974-04-25	3yr	34.1371	118.125	239	722970-23129	36.2418533180409	6360.32469935245	14210.130680735	20728.6623496762	104103532.971652	7.44995374653099	9.80715566722468	12.0257169287697	27.0893483251728	47.1803885291397	65.1338756709153	80.6230342275671	294.393797470207	12.8650323774283	17.1261003095442	22.3784458834413	29.8639838622399	81.9796484736355	209.383003341188	310.04625346901	7845.66171480397	0.502775208140611	2.749343148228	5.61267345050879	3.82853135937867
274	CB4856	21.33	-157.86	1971-02-08	1972-08-01	1974-01-23	3yr	21.33	157.86	64	911820-22521	7.18615352920886	2757.2617946346	13581.6655438469	21036.586493987	90263646.8329605	16.4473635522664	17.7449236817761	18.9262719703978	3.19312536903557	52.9605920444033	67.6685052420598	81.159019426457	124.954210986905	21.4518963922294	24.3445844896701	27.8038852913969	7.67413865477388	33.0157261794635	103.55134937437	209.04717853839	8640.16942980109	2.99121184088807	5.86442722787542	9.03857539315449	5.26563080170398
275	CX11254	34.1301	-118.115	2002-03-10	2003-09-01	2005-02-22	3yr	34.1301	118.115	215	747043-99999	8.85836792947166	6643.94542090657	13405.3935267895	19359.4727104533	97365524.3383761	2.21052631578947	2.29824561403509	2.42105263157895	2.23188405797101	32.4842105263158	34.840350877193	36.8947368421053	179.526884057971	21.1785714285714	21.6904761904762	22.3214285714286	74.8352272727273	158.943755958055	192.814353081512	226.102001906578	2265.46376841497	0.308695652173913	2.8864521130016	5.69426456984274	4.18070994703924
276	CX11292	34.1353	-118.306	2002-08-10	2004-02-01	2005-07-25	3yr	34.1353	118.306	388	722874-93134	12.4668103537647	8379.75462962963	15988.5925228133	21494.337037037	95251471.5389938	8.4368177613321	11.137963520644	13.5847363552266	29.8979739465779	46.881591119334	69.7568879428059	89.3444033302498	392.151734295646	13.55467160037	17.5534720645904	22.9648473635523	23.1251403683819	165.682281059063	211.745880077976	254.256619144603	7937.7317230533	0.00337078651685393	1.08092113057295	3.41938202247191	1.62949526164893
277	CX11262	34.1301	-118.115	2002-03-10	2003-09-01	2005-02-22	3yr	34.1301	118.115	215	747043-99999	8.85836792947166	6643.94542090657	13405.3935267895	19359.4727104533	97365524.3383761	2.21052631578947	2.29824561403509	2.42105263157895	2.23188405797101	32.4842105263158	34.840350877193	36.8947368421053	179.526884057971	21.1785714285714	21.6904761904762	22.3214285714286	74.8352272727273	158.943755958055	192.814353081512	226.102001906578	2265.46376841497	0.308695652173913	2.8864521130016	5.69426456984274	4.18070994703924
278	CX11264	34.1301	-118.115	2002-03-10	2003-09-01	2005-02-22	3yr	34.1301	118.115	215	747043-99999	8.85836792947166	6643.94542090657	13405.3935267895	19359.4727104533	97365524.3383761	2.21052631578947	2.29824561403509	2.42105263157895	2.23188405797101	32.4842105263158	34.840350877193	36.8947368421053	179.526884057971	21.1785714285714	21.6904761904762	22.3214285714286	74.8352272727273	158.943755958055	192.814353081512	226.102001906578	2265.46376841497	0.308695652173913	2.8864521130016	5.69426456984274	4.18070994703924
279	CX11315	34.1301	-118.115	2002-03-10	2003-09-01	2005-02-22	3yr	34.1301	118.115	215	747043-99999	8.85836792947166	6643.94542090657	13405.3935267895	19359.4727104533	97365524.3383761	2.21052631578947	2.29824561403509	2.42105263157895	2.23188405797101	32.4842105263158	34.840350877193	36.8947368421053	179.526884057971	21.1785714285714	21.6904761904762	22.3214285714286	74.8352272727273	158.943755958055	192.814353081512	226.102001906578	2265.46376841497	0.308695652173913	2.8864521130016	5.69426456984274	4.18070994703924
280	CX11271	34.1371	-118.125	2002-03-10	2003-09-01	2005-02-22	3yr	34.1371	118.125	239	747043-99999	10.0580916550684	6643.94542090657	13405.3935267895	19359.4727104533	97365524.3383761	2.21052631578947	2.29824561403509	2.42105263157895	2.23188405797101	32.4842105263158	34.840350877193	36.8947368421053	179.526884057971	21.1785714285714	21.6904761904762	22.3214285714286	74.8352272727273	158.943755958055	192.814353081512	226.102001906578	2265.46376841497	0.308695652173913	2.8864521130016	5.69426456984274	4.18070994703924
281	CX11276	34.2011	-118.212	2002-03-10	2003-09-01	2005-02-22	3yr	34.2011	118.212	403	745057-99999	20.2427946802189	11349.019426457	15874.744139533	19432.3774283071	85673796.8114276	9.55555555555556	9.71111111111111	9.86666666666667	37.904717853839	54.2404761904762	55.1011904761905	55.9619047619048	471.952769556025	16.6179463459759	22.2461161949367	26.1572617946346	52.2827965139483	121.757874015748	159.251365929565	196.016732283465	6013.06495431598	0.167437557816836	1.84271442659509	4.33006475485661	4.39515222901716
282	CX11285	34.1433	-118.055	2002-03-10	2003-09-01	2005-02-22	3yr	34.1433	118.055	168	747043-99999	6.63959738419759	6643.94542090657	13405.3935267895	19359.4727104533	97365524.3383761	2.21052631578947	2.29824561403509	2.42105263157895	2.23188405797101	32.4842105263158	34.840350877193	36.8947368421053	179.526884057971	21.1785714285714	21.6904761904762	22.3214285714286	74.8352272727273	158.943755958055	192.814353081512	226.102001906578	2265.46376841497	0.308695652173913	2.8864521130016	5.69426456984274	4.18070994703924
283	CX11307	34.1295	-118.11	2012-03-12	2013-09-03	2015-02-25	3yr	34.1295	118.11	214	747043-3165	8.78441893835889	12102.4449583719	18048.30575582	21078.1137835338	67367288.5686393	6.64085188770571	9.11049313027133	11.5198451113262	40.3386716334679	34.5391093901259	49.354831396182	74.0459825750242	416.98145628465	15.0629235237173	21.7730563064229	25.8993223620523	39.1966658370136	144.753946146704	197.126881294709	240.863509749304	2087.21178174197	0.117391304347826	2.27239970435235	4.69944495837188	3.40701870918737
284	CX11314	34.1295	-118.11	2002-03-10	2003-09-01	2005-02-22	3yr	34.1295	118.11	214	747043-99999	8.44012820169669	6643.94542090657	13405.3935267895	19359.4727104533	97365524.3383761	2.21052631578947	2.29824561403509	2.42105263157895	2.23188405797101	32.4842105263158	34.840350877193	36.8947368421053	179.526884057971	21.1785714285714	21.6904761904762	22.3214285714286	74.8352272727273	158.943755958055	192.814353081512	226.102001906578	2265.46376841497	0.308695652173913	2.8864521130016	5.69426456984274	4.18070994703924
285	DL200	9.03	38.74	2006-06-09	2007-12-01	2009-05-24	3yr	9.03	38.74	2442	634500-99999	8.69414380556589	7545.84269662921	12779.3384670687	18399.7242083759	107413850.895229	5.88088737201365	7.85159232594115	9.71615472127418	17.8877153063444	44.0787258248009	58.3293266281533	71.839590443686	378.682121149673	13.5534218590398	17.25706662998	21.2404494382022	11.8291428400512	87.9017400204708	167.734824758843	253.971340839304	9896.84060741209	1.56731358529111	4.02627106996313	6.88089887640449	6.33044614314021
286	DL226	44.5633	-123.282	2006-07-10	2008-01-01	2009-06-24	3yr	44.5633	123.282	80	726945-24202	7.04697059061209	5194.25337186898	11783.562871508	20383.5838150289	108208072.113576	2.90549662487946	5.84921287745305	8.53712632594021	20.5304964145667	50.8848601735776	71.8249243180525	89.2603664416586	330.142796518094	5.87849566055931	11.4942660218469	17.7618129218901	57.7812856919676	68.1576354679803	213.249747901696	325.20197044335	9070.78798376824	0.161448140900196	2.81574680439548	6.5440313111546	5.69263930744099
287	DL238	19.22	-155.82	2007-01-22	2008-07-15	2010-01-06	3yr	19.22	155.82	1253	911975-21510	62.2659062852048	2154.87604070305	14982.4881590122	22000	97163510.9502728	15.8074074074074	18.2478724288224	19.9410185185185	5.23363928549349	53.7292592592593	65.3500853026924	76.2262962962963	80.3120332461361	22.2806481481481	25.335611892026	28.2932407407407	6.17037022868192	48.7511563367253	182.415657771271	303.903792784459	7516.77105011942	0.290564292321924	3.29691441250864	6.240888066605	3.9898071752507
288	CB4855	37.44	-122.14	1980-07-10	1982-01-01	1983-06-25	3yr	37.44	122.14	9	745090-23244	8.97093144363883	6801.05365402405	14101.5173038329	20726.5300647549	99199117.6211223	5.89925994449584	8.42419592823217	11.0997224791859	17.8105450301359	48.931729879741	66.5926131960721	81.8267345050879	201.101281349407	10.9537465309898	15.0132077579073	19.8195189639223	24.358586992487	66.049953746531	248.921499437781	342.68270120259	12051.719637546	0.107308048103608	2.37761449676466	6.03848288621647	4.62249656768264
289	ECA252	34.1	-118.1	1972-01-22	1973-07-15	1975-01-06	3yr	34.1	118.1	134	722970-23129	32.3401480659538	6075.97872340426	14086.5376583953	20770.2081406105	104233378.665934	7.41646623496762	9.80082588260235	12.0687326549491	26.5344390121646	46.7496762257169	65.1206914783365	80.7311748381129	284.751768897482	12.8057354301573	17.0868315268314	22.4255319148936	28.3776744829559	84.0240518038853	213.282665572036	313.302497687327	7521.20969170381	0.350138760407031	2.58162126595281	5.60314523589269	3.76132955226021
290	ECA36	-36.8933	174.746	2012-02-03	2013-07-27	2015-01-18	3yr	36.8933	174.746	55	931100-99999	12.8125673149084	NA	NA	NA	NA	10.0259259259259	11.809191468254	13.5128703703704	12.0739984316884	66.1580555555556	80.5137071208113	92.3592592592593	159.968506794387	12.6093518518519	15.3613025793651	18.4731481481481	16.184579002068	102.509259259259	180.795160934744	259.527777777778	9519.73745707426	2.14259259259259	4.60346263227513	7.2575	8.15691206722329
291	ED3005	55.94	-3.36	2003-05-04	2004-10-25	2006-04-18	3yr	55.94	3.36	41	31600-99999	1.37692902622186	1380.70833333333	10290.5884805857	20576.7777777778	106243220.814266	3.25069380203515	5.92937741820128	8.24051803885291	25.8530530636947	64.0438482886216	79.7401003389373	93.6794634597595	167.077945258307	5.48751156336725	9.48312961748645	12.8492136910268	29.7784034321533	123.219241443108	199.708860074673	276.142460684551	7747.15259781874	1.12756706753006	4.12905853927764	7.24745605920444	7.23511130648422
292	ED3012	55.92	-3.19	2003-06-05	2004-11-26	2006-05-20	3yr	55.92	3.19	87	31600-99999	11.8893873653993	1415.97685185185	10289.3493273377	20555.4074074074	106329593.216301	3.12488436632747	5.83234421823733	8.1581868640148	25.8020359202749	63.7827012025902	79.5329887178135	93.4802035152637	172.831356348824	5.40333024976873	9.43216917890588	12.8242368177613	29.6628167090472	121.563367252544	197.980497338611	275.846438482886	7932.27684739603	1.12247918593895	4.12774459950449	7.24477335800185	7.24108088555464
293	ED3011	55.92	-3.19	2003-05-21	2004-11-11	2006-05-05	3yr	55.92	3.19	87	31600-99999	11.8893873653993	1402.52314814815	10300.2477205826	20576.7777777778	106247429.801305	3.18038852913969	5.8853454974531	8.21184088806661	26.0062462808354	63.836355226642	79.5749066048612	93.5514338575393	171.776357248318	5.44310823311748	9.47652293186898	12.8603145235893	29.8706273020414	122.062904717854	199.148593006255	276.336725254394	7818.66623430123	1.11359851988899	4.11330368561131	7.22571692876966	7.22905760740298
294	ED3017	55.92	-3.19	2003-06-12	2004-12-03	2006-05-27	3yr	55.92	3.19	87	31600-99999	11.8893873653993	1415.69907407407	10278.2557411718	20555.4074074074	106326358.584824	3.08603145235893	5.79503840165645	8.12395929694727	25.756711713227	63.8109158186864	79.5309997707859	93.4484736355227	172.501844682083	5.36540240518039	9.39323483584595	12.7807585568918	29.4839477312942	121.628122109158	197.901654873774	275.929694727105	7959.52819233756	1.1254394079556	4.13178801092386	7.25337650323774	7.26496551018298
295	ED3040	-26.1667	28.0167	2004-11-11	2006-05-05	2007-10-27	3yr	26.1667	28.0167	1630	683680-99999	23.1188465798122	10439.8069679849	16386.404359534	21479.5856873823	92317489.8224048	1.50925069380204	5.35481443168755	8.7586493987049	60.1321499328097	32.1285846438483	52.6844591188383	77.8513413506013	596.660485150626	10.6506012950971	16.9750152648566	22.5111933395005	34.1820340843182	49.4912118408881	201.467246986502	331.54486586494	14299.6512385425	1.36901017576318	4.19554858531268	7.23339500462535	4.09815194853487
296	ED3048	-33.3667	19.3167	2004-11-11	2006-05-05	2007-10-27	3yr	33.3667	19.3167	458	688210-99999	31.1617749973164	NA	NA	NA	NA	6.87740740740741	9.10379166666667	10.9790740740741	16.8441541378615	40.2114814814815	62.5515092592593	78.8409259259259	384.804138471137	12.9776851851852	17.4293888888889	23.645	49.2333172414331	141.679035250464	195.050711193568	245.593692022263	7667.23484882225	1.98111111111111	4.18656172839506	6.7025	10.8663556596555
297	ED3052	-33.3667	19.3167	2004-11-11	2006-05-05	2007-10-27	3yr	33.3667	19.3167	458	688210-99999	31.1617749973164	NA	NA	NA	NA	6.87740740740741	9.10379166666667	10.9790740740741	16.8441541378615	40.2114814814815	62.5515092592593	78.8409259259259	384.804138471137	12.9776851851852	17.4293888888889	23.645	49.2333172414331	141.679035250464	195.050711193568	245.593692022263	7667.23484882225	1.98111111111111	4.18656172839506	6.7025	10.8663556596555
298	ED3046	-33.3667	19.3167	2004-11-11	2006-05-05	2007-10-27	3yr	33.3667	19.3167	458	688210-99999	31.1617749973164	NA	NA	NA	NA	6.87740740740741	9.10379166666667	10.9790740740741	16.8441541378615	40.2114814814815	62.5515092592593	78.8409259259259	384.804138471137	12.9776851851852	17.4293888888889	23.645	49.2333172414331	141.679035250464	195.050711193568	245.593692022263	7667.23484882225	1.98111111111111	4.18656172839506	6.7025	10.8663556596555
299	ED3049	-33.3667	19.3167	2004-10-09	2006-04-02	2007-09-24	3yr	33.3667	19.3167	458	688210-99999	31.1617749973164	NA	NA	NA	NA	6.92037037037037	9.15539043209877	11.035	16.9259369992185	40.1840740740741	62.5114660493827	78.772962962963	384.864081593539	13.0485185185185	17.497137345679	23.7093518518519	49.1915826808611	141.447124304267	195.032158317873	245.630797773655	7641.01595352668	1.96185185185185	4.16866203703704	6.69740740740741	10.9149167845909
300	ED3077	-1.31667	36.8	2004-11-23	2006-05-17	2007-11-08	3yr	1.31667	36.8	1686	637400-99999	14.2474871103511	1557.93709528215	9394.45039453354	20111.1933395005	101841275.189462	10.6049953746531	13.1608818605702	15.1713228492137	6.40823110325028	44.0881591119334	71.1865703471263	94.4021276595745	397.152505610561	14.4839037927845	19.2795349011836	25.1011100832562	16.0806885985577	31.3654024051804	111.295562034477	252.691951896392	7628.67291041217	0.561609620721554	3.45924043990605	7.54616096207216	5.87309407185958
301	EG4347	44.0479	-123.071	2005-04-17	2006-10-09	2008-04-01	3yr	44.0479	123.071	135	726930-24221	14.9450718920597	4363.7243293247	10999.1147273228	20304.6753006475	108647278.917254	3.69139685476411	6.37580004419085	8.89148936170213	21.2093953536076	54.7867715078631	78.2182910480363	95.4246993524514	345.361109766577	5.50832562442183	10.7673122358409	16.8710453283996	54.2770403516528	75.2358926919519	203.798143027566	315.763182238668	8942.80623501325	0.414986123959297	2.95087534923519	6.13413506012951	4.63262692502112
302	EG4349	40.7717	-111.873	2005-04-10	2006-10-02	2008-03-25	3yr	40.7717	111.873	1359	725720-24127	8.12315170794124	6355.66790009251	13364.8276859875	20106.0758556892	90615591.5891854	-3.39250693802035	0.333097585191249	3.80037002775208	38.4742205768315	32.4689176688252	52.8896582383168	73.3154486586494	597.130020764828	6.19287696577243	11.871253137941	17.6922294172063	139.75717153994	55.4394079555967	203.314252653525	330.083256244218	8992.28453039353	0.550601295097132	3.76366236294113	7.39629972247919	6.13400309995102
303	EG4946	40.7073	-111.868	2006-04-05	2007-09-27	2009-03-20	3yr	40.7073	111.868	1313	725720-24127	11.5976442262725	6697.08233117484	13752.8786873088	20372.2525439408	91020151.6459794	-3.97659574468085	-0.168685996582253	3.37983348751156	37.0654717312654	31.7950971322849	51.5337977802202	71.6023126734505	603.475979030041	6.09851988899167	11.8676888359535	17.7295097132285	142.380771684073	52.0259019426457	203.498348364445	333.506012950971	9457.52969857258	0.455689176688252	3.60988933614969	7.23968547641073	6.11889698991286
304	EG4724	41.6288	-8.3476	2005-10-04	2007-03-28	2008-09-18	3yr	41.6288	8.3476	97	85450-99999	50.7056800574111	5295.66795740561	12001.1978126261	19571.7909002904	106090007.403606	7.43293246993525	10.5777432401277	13.6965772432932	25.2961451466355	54.786123959297	76.5868776232782	95.6490286771508	342.685777012331	11.1249768732655	15.2255220759452	19.7655874190564	26.8674235819119	68.5568917668825	204.052612734916	314.72710453284	10183.9609140356	0.43672525439408	3.28307023941508	6.69676225716929	4.99190513705248
305	EG4725	41.6288	-8.3476	2005-10-04	2007-03-28	2008-09-18	3yr	41.6288	8.3476	97	85450-99999	50.7056800574111	5295.66795740561	12001.1978126261	19571.7909002904	106090007.403606	7.43293246993525	10.5777432401277	13.6965772432932	25.2961451466355	54.786123959297	76.5868776232782	95.6490286771508	342.685777012331	11.1249768732655	15.2255220759452	19.7655874190564	26.8674235819119	68.5568917668825	204.052612734916	314.72710453284	10183.9609140356	0.43672525439408	3.28307023941508	6.69676225716929	4.99190513705248
306	GXW1	30.5429	114.42	2009-05-14	2010-11-05	2012-04-28	3yr	30.5429	114.42	22	574940-99999	33.6515389124534	10719.9422521655	18588.1551710088	21848.0173243503	66600245.7827981	8.50888066604995	11.7116356549819	14.6558741905643	110.011696923976	52.1491211840888	74.6180484965792	94.8879740980574	377.095529908287	12.7184088806661	16.8543213930132	21.1598519888992	100.349428053294	38.2238667900093	146.443679315413	311.008325624422	12509.9863994516	0.634597594819611	2.51149415451951	4.68270120259019	2.297357982576
307	JT11398	47.7639	-122.275	2002-06-09	2003-12-01	2005-05-24	3yr	47.7639	122.275	125	727937-99999	15.1623732997684	3660.51803885291	10555.6427727473	19882.2571692877	107276391.827823	4.59111933395005	6.84516436945619	8.64014801110083	22.3594545711515	59.1153561517114	79.4254060463557	94.8331174838113	265.180682099442	7.62201665124884	10.6781544688922	14.4699352451434	30.8211529110071	53.4875115633672	188.079133137332	305.032377428307	10271.5978320509	0.735245143385754	3.18170442114684	5.74236817761332	4.78516720939912
308	JU310	46.63	1.06	2001-03-03	2002-08-25	2004-02-16	3yr	46.63	1.06	97	73540-99999	57.3300832205499	4869.90740740741	9385.08156804615	15660.5555555556	95192789.4515795	5.1531914893617	7.58759953396201	9.94024051803885	33.2866332766038	56.0849213691027	75.8774576756335	91.1628122109158	325.332396897114	7.88926919518964	12.3590076987526	16.9599444958372	59.8288017947211	93.1729879740981	175.225577143193	264.384828862165	9781.88831353857	1.52895467160037	4.06285765151843	6.80823311748381	5.91213307896847
309	JU1088	34.7613	138.015	2005-09-20	2007-03-14	2008-09-04	3yr	34.7613	138.015	36	476550-99999	25.7749234734437	19245.8406524467	19743.2646083528	20096.5872020075	30414436.570147	8.78353376503238	11.4291656777922	13.7383903792784	90.6804339244036	59.4075855689177	73.5440698808358	86.2116558741906	280.293757790315	13.7097132284921	16.4726542276294	19.3912118408881	53.6797677498393	89.0101757631822	183.259917551778	288.612395929695	11827.9075998068	2.04403330249769	4.74716069429549	7.73413506012951	7.31742518441971
310	MY23	51.96	7.53	2001-01-07	2002-07-01	2003-12-23	3yr	51.96	7.53	75	103060-99999	38.1207744885339	2467.98882681564	9151.38603461758	19419.3761638734	94498064.3935324	3.46042830540037	6.12161461758746	8.67625698324022	37.0260128814963	58.3258845437616	76.736749386431	93.0800744878957	253.497615106556	6.20465549348231	10.4842010951232	14.8540037243948	54.0176476528745	98.6461824953445	182.862201467612	271.536312849162	8193.56495838281	1.08100558659218	3.08729010333699	5.47830540037244	3.15180323121172
311	JU1172	-36.87	-73.04	2005-10-08	2007-04-01	2008-09-22	3yr	36.87	73.04	75	856820-99999	10.9907851540031	5755.33366045142	12417.6569270299	19745.2600588813	109834767.243792	6.27715078630897	8.76404534819491	10.9571692876966	12.886505245414	58.8425531914894	79.1222025513935	94.7918593894542	225.990070588828	8.15790934320074	12.6408071177742	17.2629047178538	21.6173977094186	77.6040703052729	185.262281711728	290.786308973173	9449.97486655622	0.609158186864015	3.51521225700878	6.80471785383904	6.58104941788439
312	JU1200	55.577	-4.6	2006-02-07	2007-08-01	2009-01-22	3yr	55.577	4.6	45	31360-99999	6.76442896624587	826.915367483296	2168.86656678647	6868.34075723831	18321953.5110662	4.51757631822387	6.81067667646669	8.9686401480111	21.8822197003885	66.4675300647549	81.6141296245763	93.74532839963	133.461354355808	6.96466234967623	9.9798748417298	12.9258094357077	23.3820287931674	99.3425925925926	186.786644846497	269.592592592593	8189.59720058464	1.88546296296296	4.85306878497335	8.03046296296296	9.95436317165551
313	JU1212	48.71	-3.81	2006-04-02	2007-09-24	2009-03-17	3yr	48.71	3.81	28	71160-99999	15.8382468292365	3837.67539756782	8090.86669784846	13418.7652011225	91687938.5625357	9.73861940298507	11.0086955845771	12.1485074626866	14.0435712271732	81.935447761194	89.1859903606965	96.0526119402985	98.944609051898	11.1865671641791	12.8494574004975	14.2444962686567	15.8952215072812	157.771535580524	199.305087390762	239.934456928839	9688.28085807402	4.75159176029963	6.68983146067416	8.69138576779026	13.1951860853061
314	JU1213	48.71	-3.81	2006-04-02	2007-09-24	2009-03-17	3yr	48.71	3.81	28	71160-99999	15.8382468292365	3837.67539756782	8090.86669784846	13418.7652011225	91687938.5625357	9.73861940298507	11.0086955845771	12.1485074626866	14.0435712271732	81.935447761194	89.1859903606965	96.0526119402985	98.944609051898	11.1865671641791	12.8494574004975	14.2444962686567	15.8952215072812	157.771535580524	199.305087390762	239.934456928839	9688.28085807402	4.75159176029963	6.68983146067416	8.69138576779026	13.1951860853061
315	JU1242	49.1269	1.9595	2006-04-22	2007-10-14	2009-04-06	3yr	49.1269	1.9595	88	70550-99999	38.0799853211145	3490.9111933395	12729.5293167531	21219.6484736355	109805017.255124	4.67761332099908	7.54678204843915	10.1847363552266	31.3181276722226	63.6485661424607	83.8798884296167	96.8418131359852	178.866998143344	6.18103607770583	10.4449356871752	15.2148936170213	45.7921920028852	101.057513914657	203.760174927777	301.00185528757	10016.4470364688	1.05983302411874	3.77667120000698	6.88534322820037	5.81346407021994
316	JU1246	49.1262	1.96152	2006-04-22	2007-10-14	2009-04-06	3yr	49.1262	1.96152	93	70550-99999	38.111944823296	3490.9111933395	12729.5293167531	21219.6484736355	109805017.255124	4.67761332099908	7.54678204843915	10.1847363552266	31.3181276722226	63.6485661424607	83.8798884296167	96.8418131359852	178.866998143344	6.18103607770583	10.4449356871752	15.2148936170213	45.7921920028852	101.057513914657	203.760174927777	301.00185528757	10016.4470364688	1.05983302411874	3.77667120000698	6.88534322820037	5.81346407021994
317	JU1395	47.2199	0.04619	2006-09-08	2008-03-01	2009-08-23	3yr	47.2199	0.04619	35	73901-99999	46.4979325834601	4857.86308973173	14973.4654699562	21413.7095282146	101100359.241701	5.32839962997225	8.19725102255127	10.7696577243293	29.8919706173296	60.4357076780759	81.5300790172991	97.4886216466235	253.578234826227	6.8945420906568	11.6512960736937	16.4560592044403	45.5842100062944	92.1872103799815	179.46997555206	276.302131603336	10238.6855137613	0.760333642261353	3.00152290360861	5.65764596848934	4.25552701829919
318	JU1400	37.3845	-5.988	2006-10-06	2008-03-29	2009-09-20	3yr	37.3845	5.988	13	83910-99999	9.19157137277693	11467.4481327801	17599.574137135	21391.4211618257	72508610.8382333	7.02534690101758	11.004619343736	14.3731729879741	25.9662827758378	38.0975023126735	63.3369574478879	88.6468085106383	597.457627336278	13.7720629047179	19.7146669454015	25.4793709528215	58.9006484249578	66.6790009250694	169.367535705779	292.960222016651	9581.34237546973	0.227197039777983	2.59324980829531	6.04847363552266	4.74428501531029
319	JU1409	37.4721	-5.6331	2006-10-08	2008-03-31	2009-09-22	3yr	37.4721	5.6331	250	83910-99999	23.7464837111025	11491.8341968912	17617.6056665266	21405.5233160622	72484488.217539	7.01988899167438	11.0017114032094	14.3731729879741	25.9846864440285	38.0869565217391	63.3328895770081	88.6396854764107	597.941293951123	13.7711378353377	19.7145998257058	25.4793709528215	58.9054931796343	66.6790009250694	169.343524707096	292.849213691027	9577.73501005843	0.227197039777983	2.59424049036588	6.05041628122109	4.74484189739024
320	JU1440	41.4131	2.15231	2006-12-17	2008-06-09	2009-12-01	3yr	41.4131	2.15231	145	81810-99999	14.338423783764	6950.13953488372	16972.6569674522	21767.9162790698	79427366.303807	6.38834412580944	9.96949371139424	13.0308048103608	44.3503617441443	49.059019426457	67.1420980530492	83.1205365402405	190.673503396209	12.7945420906568	16.4414949929004	20.4978723404255	41.3399386517998	71.1100832562442	235.436877724005	349.028677150786	11610.1660655435	0.873913043478261	4.11934693494254	7.5372802960222	4.59043551310674
321	JU1491	46.63	1.06	2007-02-24	2008-08-17	2010-02-08	3yr	46.63	1.06	97	73540-34048	56.6337909374058	3522.45605920444	13532.8992986855	21584.764107308	106804052.380835	4.93580018501388	7.58069045113334	10.0641998149861	32.583260291353	57.6118408880666	79.9636231340968	95.1930619796485	278.245833380022	7.1368177613321	11.407375575811	16.4310823311748	55.2810790607601	86.854764107308	177.408769765946	276.040703052729	10550.7323945507	1.17483811285846	3.66906509626533	6.5622571692877	5.43100977324824
322	JU1581	48.7015	2.1725	2007-03-19	2008-09-09	2010-03-03	3yr	48.7015	2.1725	63	71460-99999	7.44638680697791	3127.10648148148	12737.6482993957	21348.212962963	109699907.094819	4.22287037037037	6.81449059123665	9.27685185185185	32.1815080656897	58.5668518518519	79.8966578548216	95.0980555555556	270.062501380542	6.58981481481482	10.5999148920916	15.2836111111111	50.9186606906666	111.277777777778	205.025273932264	297.592592592593	10222.4086413219	1.15925925925926	3.62696169090492	6.43611111111111	5.12322777447599
323	JU1530	48.7015	2.1725	2007-03-19	2008-09-09	2010-03-03	3yr	48.7015	2.1725	63	71460-99999	7.44638680697791	3127.10648148148	12737.6482993957	21348.212962963	109699907.094819	4.22287037037037	6.81449059123665	9.27685185185185	32.1815080656897	58.5668518518519	79.8966578548216	95.0980555555556	270.062501380542	6.58981481481482	10.5999148920916	15.2836111111111	50.9186606906666	111.277777777778	205.025273932264	297.592592592593	10222.4086413219	1.15925925925926	3.62696169090492	6.43611111111111	5.12322777447599
324	JU1568	48.8092	2.3862	2007-04-14	2008-10-05	2010-03-29	3yr	48.8092	2.3862	48	71560-99999	3.99536164084582	3803.27281191806	8638.44683130856	14911.4804469274	90629526.3506311	4.77694444444444	6.98346711420228	9.22907407407407	33.8561878655858	56.1580555555556	72.8879886268844	87.3566666666667	248.308756467158	8.83469010175763	12.1580654740168	15.7478260869565	49.512092705165	108.131359851989	192.30880695367	281.813135985199	10189.3593222781	1.42173913043478	3.04904993364373	4.9358926919519	2.14628465013235
325	JU1580	48.7015	2.1725	2007-04-15	2008-10-06	2010-03-30	3yr	48.7015	2.1725	63	71460-99999	7.44638680697791	3034.49074074074	12695.2139885628	21328.9259259259	109597904.26642	4.14592592592593	6.74875784582333	9.22851851851852	33.4982537398917	58.5409259259259	79.7894885424191	94.9996296296296	272.380344689567	6.56324074074074	10.5524650318321	15.2186111111111	51.1427570086476	112	204.90543318902	295.324074074074	10039.6187090627	1.17694444444444	3.64118035998944	6.44675925925926	5.14807079465579
326	JU1586	46.63	1.06	2007-05-13	2008-11-03	2010-04-27	3yr	46.63	1.06	97	73540-34048	56.6337909374058	3400.94819611471	13494.6009498617	21566.2997224792	106939492.6272	4.61276595744681	7.25497564827276	9.74199814986124	34.7570872821874	57.4685476410731	79.838402407477	95.195374653099	280.567420009568	6.84310823311748	11.0980589115936	16.1071230342276	57.003000909392	86.5217391304348	175.836058073135	274.283071230342	10487.0981808086	1.17058279370953	3.68007005826248	6.60111008325624	5.52468359639875
327	JU1652	-34.86	-56.19	2007-07-11	2009-01-01	2010-06-25	3yr	34.86	56.19	34	865850-99999	1.44002248405915	9212.93345829428	13555.2921743205	17734.0955951265	96318309.3503109	9.96398148148148	11.7141558641975	13.3462962962963	31.3784031323167	56.657037037037	68.8406033950617	84.2959259259259	305.116765995022	14.1617592592593	18.096087962963	20.8841666666667	39.2272155961666	120.475737392959	175.228036790358	232.721217887726	12378.7719447344	1.16759259259259	2.83086882716049	4.46990740740741	5.04790426363959
328	JU1896	37.9997	23.7497	2008-07-11	2010-01-02	2011-06-26	3yr	37.9997	23.7497	189	167160-99999	13.1657076170576	9523.35800185014	15005.209142769	20078.8159111933	85456805.3482525	8.40397779833487	10.8493857098806	13.2370952821462	31.8489365554871	48.4148936170213	62.8387902515308	77.6573543015726	301.036432122737	15.140980573543	18.8385348663054	22.5312673450509	53.4018064014563	129.336734693878	204.823189990282	274.510204081633	14581.3978306167	0.291581868640148	1.98791782300339	4.38140610545791	5.29803230472017
329	JU2001	-21.1	55.5	2009-03-10	2010-09-01	2012-02-23	3yr	21.1	55.5	2128	619800-99999	23.7338179063205	3705.74468085106	14760.6089956484	21695.2728954672	90902473.2147803	16.8594819611471	19.223783562403	21.122571692877	8.6318074044598	60.8038852913969	73.589526188719	85.8219241443108	92.587321768741	21.4270120259019	24.3878626170687	27.7651248843663	8.82315890705271	69.5189639222942	128.423241721927	196.299722479186	3127.11668877049	2.45282146160962	5.43231133179147	8.62580943570768	6.55522816175476
330	JU2007	50.7608	-1.32413	2009-04-24	2010-10-16	2012-04-08	3yr	50.7608	1.32413	7	38740-99999	8.7121520553301	NA	NA	NA	NA	5.66530989824237	7.92847267173118	9.93552266419982	27.7142908262859	66.0422756706753	80.5627110364066	91.849768732655	169.200855270017	8.48538390379279	11.391178582762	14.4150786308973	32.0047293292545	120.860314523589	201.21240351141	284.292321924144	10413.2012990906	2.76651248843663	6.02239460898298	9.42053654024052	12.0708834218616
331	JU2316	38.7175	-9.1486	2012-03-03	2013-08-25	2015-02-16	3yr	38.7175	9.1486	76	85350-99999	0.133731938905823	5982.89290681502	7058.86879925823	8258.0528511822	82529321.4673833	9.90186393289842	11.5980781880763	13.2389561975769	17.3574022718514	60.3854613233924	72.5036813686626	83.8265610438024	331.6342124998	14.5174115456238	17.1403929027256	20.1767225325885	31.120162670429	172.188961646398	230.447448670381	279.466791393826	10476.2867438323	2.01960784313725	3.61222868192012	5.47525676937442	3.57434940651013
332	JU2464	-13.155	-72.525	2011-07-11	2013-01-01	2014-06-25	3yr	13.155	72.525	2105	846860-99999	76.3378751502616	3956.4462962963	10331.7631129916	18292.2907407407	91670129.0115936	-0.946253469010176	2.69250403864515	5.35624421831637	17.5717962232242	28.5975948196115	54.9511115645195	82.0402405180389	425.053603811556	6.09583718778908	12.8738508821674	19.9444033302498	25.4696241930361	41.9052044609665	185.407598482506	334.219330855019	13154.5123034055	0.011142061281337	1.96925606080701	6.35868152274838	3.58618733713462
333	JU2466	-13.257	-72.266	2011-07-11	2013-01-01	2014-06-25	3yr	13.257	72.266	2872	846860-99999	47.1014129818433	3956.4462962963	10331.7631129916	18292.2907407407	91670129.0115936	-0.946253469010176	2.69250403864515	5.35624421831637	17.5717962232242	28.5975948196115	54.9511115645195	82.0402405180389	425.053603811556	6.09583718778908	12.8738508821674	19.9444033302498	25.4696241930361	41.9052044609665	185.407598482506	334.219330855019	13154.5123034055	0.011142061281337	1.96925606080701	6.35868152274838	3.58618733713462
334	JU2513	38.2602	22.0736	2011-11-14	2013-05-07	2014-10-29	3yr	38.2602	22.0736	3	166870-99999	57.9379212648159	5875.20802919708	10056.4253786861	13985.3710462287	93808031.8448593	9.0527289546716	12.2224178643718	14.9824236817761	31.1587978721721	49.5629047178538	69.9272583863556	92.0947271045329	330.879862872251	12.6706753006475	18.5095875135742	22.854764107308	57.4217606496788	107.319391634981	178.895399964239	262.614068441065	11324.6205260889	0.19481961147086	2.45226908157177	5.44967622571693	5.28707603949182
335	JU2519	38.7175	-9.1486	2012-03-03	2013-08-25	2015-02-16	3yr	38.7175	9.1486	76	85350-99999	0.133731938905823	5982.89290681502	7058.86879925823	8258.0528511822	82529321.4673833	9.90186393289842	11.5980781880763	13.2389561975769	17.3574022718514	60.3854613233924	72.5036813686626	83.8265610438024	331.6342124998	14.5174115456238	17.1403929027256	20.1767225325885	31.120162670429	172.188961646398	230.447448670381	279.466791393826	10476.2867438323	2.01960784313725	3.61222868192012	5.47525676937442	3.57434940651013
336	JU2522	38.7175	-9.1486	2012-03-03	2013-08-25	2015-02-16	3yr	38.7175	9.1486	76	85350-99999	0.133731938905823	5982.89290681502	7058.86879925823	8258.0528511822	82529321.4673833	9.90186393289842	11.5980781880763	13.2389561975769	17.3574022718514	60.3854613233924	72.5036813686626	83.8265610438024	331.6342124998	14.5174115456238	17.1403929027256	20.1767225325885	31.120162670429	172.188961646398	230.447448670381	279.466791393826	10476.2867438323	2.01960784313725	3.61222868192012	5.47525676937442	3.57434940651013
337	JU2526	38.7175	-9.1486	2012-03-03	2013-08-25	2015-02-16	3yr	38.7175	9.1486	76	85350-99999	0.133731938905823	5982.89290681502	7058.86879925823	8258.0528511822	82529321.4673833	9.90186393289842	11.5980781880763	13.2389561975769	17.3574022718514	60.3854613233924	72.5036813686626	83.8265610438024	331.6342124998	14.5174115456238	17.1403929027256	20.1767225325885	31.120162670429	172.188961646398	230.447448670381	279.466791393826	10476.2867438323	2.01960784313725	3.61222868192012	5.47525676937442	3.57434940651013
338	JU258	32.73	-16.89	2000-04-09	2001-10-01	2003-03-25	3yr	32.73	16.89	1041	85220-99999	10.838565129386	4549.78504672897	13490.81813374	20838.5700934579	104130252.43335	10.7623716153128	13.1394480053422	15.0657329598506	15.1329756990719	57.0268907563025	67.5135713187904	77.2259570494865	115.421319997947	17.296918767507	19.5207703364683	22.3605042016807	10.0169299355254	61.577350859454	99.0789938647698	143.24570273003	10010.5410089536	0.380018674136321	1.61182532839389	3.15032679738562	1.5118065722829
339	JU311	44.42	4.4	2001-03-17	2002-09-08	2004-03-01	3yr	44.42	4.4	147	75770-99999	32.066585749438	7875.63839701771	12965.9627244196	18137.7073625349	94318025.2859041	5.22358926919519	7.6847691551815	9.9895467160037	39.443790298127	48.8993524514339	68.5619490666711	86.1530989824237	359.081801996823	9.74754856614246	14.1369603713062	18.8801110083256	65.7291469919199	28.3441258094357	112.109274961186	293.820536540241	12590.5045876719	1.27779833487512	3.799080378551	6.57678075855689	6.91633036623736
340	JU323	44.42	4.4	2001-03-17	2002-09-08	2004-03-01	3yr	44.42	4.4	147	75770-99999	32.066585749438	7875.63839701771	12965.9627244196	18137.7073625349	94318025.2859041	5.22358926919519	7.6847691551815	9.9895467160037	39.443790298127	48.8993524514339	68.5619490666711	86.1530989824237	359.081801996823	9.74754856614246	14.1369603713062	18.8801110083256	65.7291469919199	28.3441258094357	112.109274961186	293.820536540241	12590.5045876719	1.27779833487512	3.799080378551	6.57678075855689	6.91633036623736
341	JU346	44.42	4.4	2001-03-17	2002-09-08	2004-03-01	3yr	44.42	4.4	147	75770-99999	32.066585749438	7875.63839701771	12965.9627244196	18137.7073625349	94318025.2859041	5.22358926919519	7.6847691551815	9.9895467160037	39.443790298127	48.8993524514339	68.5619490666711	86.1530989824237	359.081801996823	9.74754856614246	14.1369603713062	18.8801110083256	65.7291469919199	28.3441258094357	112.109274961186	293.820536540241	12590.5045876719	1.27779833487512	3.799080378551	6.57678075855689	6.91633036623736
342	JU360	48.98	2.23	2001-03-25	2002-09-16	2004-03-09	3yr	48.98	2.23	93	71500-99999	15.4662187999149	4155.75278810409	11190.5021004125	19412.5371747212	103115086.741321	5.10629047178538	7.53014634005054	9.81073080481036	33.4601153284287	56.6221091581869	74.404537921091	91.9189639222942	321.5797748947	8.06891766882516	12.5504434718626	16.4768732654949	57.0065300224987	88.7696577243293	191.477385495183	296.641998149861	11799.2201089565	1.33385753931545	3.7509521159716	6.25097132284921	4.48830066721865
343	JU367	48.98	2.23	2001-03-25	2002-09-16	2004-03-09	3yr	48.98	2.23	93	71500-99999	15.4662187999149	4155.75278810409	11190.5021004125	19412.5371747212	103115086.741321	5.10629047178538	7.53014634005054	9.81073080481036	33.4601153284287	56.6221091581869	74.404537921091	91.9189639222942	321.5797748947	8.06891766882516	12.5504434718626	16.4768732654949	57.0065300224987	88.7696577243293	191.477385495183	296.641998149861	11799.2201089565	1.33385753931545	3.7509521159716	6.25097132284921	4.48830066721865
344	JU393	49.28	-0.32	2001-03-10	2002-09-01	2004-02-23	3yr	49.28	0.32	13	70270-99999	15.2051398074714	2466.3737280296	9020.67281048359	19104.8011100833	90590664.0924003	5.79981498612396	8.19233766280887	10.449953746531	26.0638340815057	63.0376503237743	80.6983886427984	93.6784458834413	190.532997274438	8.02414431082331	11.6940893287978	15.5860314523589	36.1570751824286	107.924003707136	198.114268435577	284.670991658943	9189.98116908535	1.9082483781279	4.63006833680298	7.46468952734013	6.68247811081001
345	JU394	49.28	-0.32	2001-03-10	2002-09-01	2004-02-23	3yr	49.28	0.32	13	70270-99999	15.2051398074714	2466.3737280296	9020.67281048359	19104.8011100833	90590664.0924003	5.79981498612396	8.19233766280887	10.449953746531	26.0638340815057	63.0376503237743	80.6983886427984	93.6784458834413	190.532997274438	8.02414431082331	11.6940893287978	15.5860314523589	36.1570751824286	107.924003707136	198.114268435577	284.670991658943	9189.98116908535	1.9082483781279	4.63006833680298	7.46468952734013	6.68247811081001
346	JU792	43.06	0.24	2004-03-09	2005-08-31	2007-02-22	3yr	43.06	0.24	477	76210-99999	23.9799080259793	2734.79030754893	8474.93727362979	17713.3084808947	83326203.5555397	5.17678075855689	8.00182238769941	10.6836262719704	40.856373478205	54.172710453284	78.4882191186321	95.1074005550416	325.80463231613	7.60462534690102	12.2173321584378	17.6588344125809	60.0950369620815	69.9444958371878	195.729684795598	321.748381128585	8412.54315072905	0.682793709528215	2.76846673661156	5.43820536540241	3.46155347383353
347	JU397	49.28	-0.32	2001-03-10	2002-09-01	2004-02-23	3yr	49.28	0.32	13	70270-99999	15.2051398074714	2466.3737280296	9020.67281048359	19104.8011100833	90590664.0924003	5.79981498612396	8.19233766280887	10.449953746531	26.0638340815057	63.0376503237743	80.6983886427984	93.6784458834413	190.532997274438	8.02414431082331	11.6940893287978	15.5860314523589	36.1570751824286	107.924003707136	198.114268435577	284.670991658943	9189.98116908535	1.9082483781279	4.63006833680298	7.46468952734013	6.68247811081001
348	JU406	49.28	-0.32	2001-07-08	2002-12-30	2004-06-22	3yr	49.28	0.32	13	70270-99999	15.2051398074714	2564.29232192414	9283.44980406259	19406.0037002775	92635761.9263624	5.60943570767808	8.03235726497019	10.3030527289547	26.701868764649	63.2981498612396	81.217845521208	94.0932469935245	187.025894151563	7.72904717853839	11.423667215593	15.3752081406105	36.3510363143993	108.044485634847	198.227277523548	284.967562557924	9211.456005486	1.89073215940686	4.55538797066468	7.39777571825765	6.68095311404717
349	JU440	48.715	1.56	2002-03-21	2003-09-12	2005-03-05	3yr	48.715	1.56	135	71430-99999	27.7881882705206	4414.43820224719	8809.12735230853	15041.3389513109	96872140.3020145	4.61748381128585	7.01151466490077	9.35892691951896	31.6781434629954	58.8190564292322	78.3725606249916	94.0619796484736	335.498397045076	6.96327474560592	11.2395982115598	15.6484736355227	55.7527783140358	106.235892691952	203.654737291683	293.931544865865	10925.7589108592	1.37095282146161	3.33584505463461	5.47826086956522	3.11036494635039
350	JU561	48.71	-3.81	2003-04-12	2004-10-03	2006-03-27	3yr	48.71	3.81	28	71180-99999	25.2961326016673	2092.04889406286	8704.18437315981	18215.6228172293	104471085.853605	6.20018587360595	8.64786172911356	10.8459107806691	26.3802359163682	67.6159851301115	84.1055031153686	96.503717472119	146.352646563179	8.18485130111524	11.4269911950215	14.6846654275093	27.7841507739889	107.914338919926	189.123178701647	271.554934823091	9784.77810706246	1.71303538175047	4.28658363214025	7.04432029795158	5.8801973801555
351	JU642	48.84	2.5	2003-06-23	2004-12-14	2006-06-07	3yr	48.84	2.5	48	71560-99999	12.5032629745319	4304.97670083877	8903.55345997587	14921.3420316869	92533723.3513365	4.74237918215613	6.87804436089629	8.99098513011152	34.7801318690261	56.0666356877323	72.1106200667021	86.3626394052045	255.39042225762	9.07007434944238	12.2614355982031	15.7013940520446	53.9675683448001	106.282527881041	191.709129995692	282.695167286245	10936.5889817536	1.4932156133829	3.05382504491082	4.81951672862454	2.13695464063482
352	JU751	48.84	2.5	2003-12-16	2005-06-08	2006-11-30	3yr	48.84	2.5	48	71560-99999	12.5032629745319	4074.1852886406	8788.85581473151	15151.1080074488	91809931.8758735	5.14344186046512	7.27217208939382	9.37060465116279	36.0300578386248	56.1363720930233	72.371427679954	86.6224186046512	246.166528820068	9.37181395348837	12.5794454972855	16.045488372093	54.1643168185028	109.181395348837	194.017232436179	284.018604651163	10463.9624229162	1.48632558139535	3.0717426501063	4.89758139534884	2.13451324120298
353	JU774	38.683	-9.34	2004-01-17	2005-07-10	2007-01-01	3yr	38.683	9.34	18	85320-99999	16.4752846374047	6754.70532319392	13525.3372033199	19469.6958174905	103846872.046558	8.43931544865865	10.8396023549294	12.949953746531	26.0254893270792	56.7031452358927	73.0707832062684	91.1740980573543	291.771625924508	11.3723404255319	16.2106307306476	19.8629047178538	35.9285915941184	187.015755329008	252.151004154943	302.808155699722	10300.9401935566	1.30472222222222	3.65622310005948	6.33666666666667	7.02877467094591
354	JU775	38.7175	-9.1486	2004-01-17	2005-07-10	2007-01-01	3yr	38.7175	9.1486	76	85350-99999	0.133731938905823	11147.7934044617	12854.8860329777	14546.0378273521	93500134.9451421	8.06037209302326	10.6346573528005	12.9547906976744	27.1868009666819	49.7244651162791	68.9813793204614	85.5786046511628	378.395260672414	13.7722790697674	17.1105999821531	21.5885581395349	32.9827989094325	98.0207351555137	210.228515485357	301.272384542884	17164.2039042953	1.14472455648926	3.03244786905027	5.59663865546218	4.25231873406352
355	JU778	38.719	-9.1491	2004-01-17	2005-07-10	2007-01-01	3yr	38.719	9.1491	68	85350-99999	0.235963177969125	11147.7934044617	12854.8860329777	14546.0378273521	93500134.9451421	8.06037209302326	10.6346573528005	12.9547906976744	27.1868009666819	49.7244651162791	68.9813793204614	85.5786046511628	378.395260672414	13.7722790697674	17.1105999821531	21.5885581395349	32.9827989094325	98.0207351555137	210.228515485357	301.272384542884	17164.2039042953	1.14472455648926	3.03244786905027	5.59663865546218	4.25231873406352
356	JU782	38.7191	-9.1503	2004-01-17	2005-07-10	2007-01-01	3yr	38.7191	9.1503	80	85350-99999	0.235218604920269	11147.7934044617	12854.8860329777	14546.0378273521	93500134.9451421	8.06037209302326	10.6346573528005	12.9547906976744	27.1868009666819	49.7244651162791	68.9813793204614	85.5786046511628	378.395260672414	13.7722790697674	17.1105999821531	21.5885581395349	32.9827989094325	98.0207351555137	210.228515485357	301.272384542884	17164.2039042953	1.14472455648926	3.03244786905027	5.59663865546218	4.25231873406352
357	JU830	48.52	9.05	2004-04-06	2005-09-28	2007-03-22	3yr	48.52	9.05	359	108270-99999	37.6965801134143	2449.96299722479	8530.70918203262	18337.382053654	93329708.0828879	1.11211840888067	3.46946360070824	5.66022201665125	44.000147281516	61.6214616096207	80.0538434108498	94.3801110083256	315.139830781926	3.75541165587419	7.185410773352	10.9965772432932	64.9845651246326	106.114708603145	207.626301399389	303.414431082331	8111.69842687394	1.00203515263645	2.66889456733155	4.81461609620722	2.0917751673832
358	JU847	48.46	7.461	2004-04-11	2005-10-03	2007-03-27	3yr	48.46	7.461	222	71900-99999	15.0711799553212	2657.61332099907	8519.70627777046	18998.270120259	84374178.2089713	4.64606845513414	7.13515909885837	9.45855689176688	43.8634173589252	58.395467160037	77.6887860481895	94.4502312673451	302.574993075849	6.94588344125809	11.4556521268271	15.8436632747456	71.7671480308273	67.2155411655874	190.142366793795	324.246068455134	10606.5017189494	0.595467160037003	2.89624765049565	5.75707678075856	4.29607468038904
359	KR314	49.28	-123.13	1982-11-08	1984-05-01	1985-10-23	3yr	49.28	123.13	45	712010-99999	1.0013695280507	5164.45883441258	10154.9987283935	16190.8140610546	96937611.5113995	5.29232192414431	6.91900415470027	8.3672525439408	23.9310349469533	64.60888066605	77.1104175453748	90.6933395004625	194.04555813431	8.24421831637373	11.0715428565588	13.1147086031452	33.253200715334	74.2539388322521	168.963986394881	261.455050973123	8707.25010625869	0.430804810360777	2.13410469899724	4.16429232192414	3.05284348343761
360	LKC34	-18	46	2003-12-25	2005-06-17	2006-12-09	3yr	18	46	687	670830-99999	179.658999128413	989.657724329325	9169.58421875574	20899.9722479186	105415773.951609	11.7087881591119	14.2355856058244	16.4662349676226	11.373141657591	49.4574468085106	77.9779877269152	97.9321924144311	324.074090387504	13.9486586493987	18.684061100526	25.0297872340426	21.3041287663572	59.1100832562442	135.02981033362	224.440333024977	4681.12422671904	0.59990749306198	3.02968132101612	6.31655874190564	3.24761412710583
361	LSJ1	51.45	-2.59	1949-07-10	1951-01-01	1952-06-24	3yr	51.45	2.59	13	37720-99999	147.679669061494	1424.70397779833	10980.3375870191	19431.3413506013	106388101.705371	4.24347826086957	6.78299863749803	9.20120259019426	25.9873880659743	60.6324699352451	79.7214916501292	94.9447733580019	233.615348690283	6.62340425531915	10.5121071022394	14.4650323774283	39.9196967740274	129.283071230342	208.6781148595	286.899167437558	8690.89668085196	1.58436632747456	4.50927884808752	7.663644773358	7.7140553055766
362	MY1	52.54	7.31	2001-01-07	2002-07-01	2003-12-23	3yr	52.54	7.31	36	103040-99999	19.709225956703	3828.41926729986	9249.33713534806	16988.4531886024	97239045.6962963	4.2887381275441	6.13630326929052	7.85943012211669	37.6955263767384	60.9438263229308	77.116077060589	92.8020352781547	289.875952981006	6.76200814111262	10.4642900120313	13.8864314789688	56.5805118537129	136.879240162822	189.039305708642	242.971506105834	7958.67934326965	1.91926729986431	3.39116912277472	4.96037991858887	3.44233431488529
363	MY10	51.96	7.53	2001-01-07	2002-07-01	2003-12-23	3yr	51.96	7.53	75	103060-99999	38.1207744885339	2467.98882681564	9151.38603461758	19419.3761638734	94498064.3935324	3.46042830540037	6.12161461758746	8.67625698324022	37.0260128814963	58.3258845437616	76.736749386431	93.0800744878957	253.497615106556	6.20465549348231	10.4842010951232	14.8540037243948	54.0176476528745	98.6461824953445	182.862201467612	271.536312849162	8193.56495838281	1.08100558659218	3.08729010333699	5.47830540037244	3.15180323121172
364	MY16	51.93	7.57	2001-01-07	2002-07-01	2003-12-23	3yr	51.93	7.57	62	103060-99999	42.0887417440522	2467.98882681564	9151.38603461758	19419.3761638734	94498064.3935324	3.46042830540037	6.12161461758746	8.67625698324022	37.0260128814963	58.3258845437616	76.736749386431	93.0800744878957	253.497615106556	6.20465549348231	10.4842010951232	14.8540037243948	54.0176476528745	98.6461824953445	182.862201467612	271.536312849162	8193.56495838281	1.08100558659218	3.08729010333699	5.47830540037244	3.15180323121172
365	MY18	51.96	7.53	2001-01-07	2002-07-01	2003-12-23	3yr	51.96	7.53	75	103060-99999	38.1207744885339	2467.98882681564	9151.38603461758	19419.3761638734	94498064.3935324	3.46042830540037	6.12161461758746	8.67625698324022	37.0260128814963	58.3258845437616	76.736749386431	93.0800744878957	253.497615106556	6.20465549348231	10.4842010951232	14.8540037243948	54.0176476528745	98.6461824953445	182.862201467612	271.536312849162	8193.56495838281	1.08100558659218	3.08729010333699	5.47830540037244	3.15180323121172
366	NIC1	43.279	5.3543	2007-03-24	2008-09-14	2010-03-08	3yr	43.279	5.3543	17	76500-99999	20.8423247990919	7384.97685185185	15490.2233115404	21534.5462962963	85261103.6220255	5.49565217391304	8.53106017524606	11.4281221091582	38.8131573632435	44.8344125809436	65.9506822282211	85.2103607770583	311.41184273962	10.9104532839963	15.5419582248279	20.559204440333	61.3896190718725	83.8020351526364	224.451554107959	325.402405180389	9274.22832550576	1.12247918593895	4.72983449265995	8.96355226641998	12.4157307264573
367	NIC166	46.7272	6.89775	2006-02-02	2007-07-27	2009-01-17	3yr	46.7272	6.89775	687	66100-99999	10.7610231034199	3245.85568917669	12446.6603377264	19254.8566142461	96043641.1523836	3.54287037037037	6.05428129208723	8.38527777777778	41.7094922240108	58.189537037037	78.9870997575976	95.1539814814815	257.871151208241	5.62157407407407	9.95681400469892	14.5930555555556	63.3917546017034	62.5949953660797	176.74256918848	305.004633920297	8449.60638747894	0.3525	2.11655802029926	4.67453703703704	3.73252072583948
368	NIC195	38.5459	-28.3732	2010-02-28	2011-08-22	2013-02-12	3yr	38.5459	28.3732	117	85125-99999	5.97108067318256	3753.10511089682	9107.96034427375	15248.8042430087	102811702.943408	12.8169556840077	14.0285760188217	15.0886319845857	13.9719813998264	67.3077071290944	76.0626287144134	86.5342003853565	145.196399942666	16.1791907514451	18.5281966267515	20.1156069364162	15.0363683526722	125.081081081081	170.989786414786	229.540540540541	10277.9966119176	3.07227926078029	4.61862690811356	6.21642710472279	16.3126970657523
369	NIC199	37.7454	-25.1993	2009-09-15	2011-03-09	2012-08-30	3yr	37.7454	25.1993	22	85120-99999	43.9018693057223	1424.66234967623	13074.1733215194	21534.9028677151	108841553.191714	11.0652173913043	13.4343894679254	15.5	16.2206923041298	65.9194264569843	78.3906338890264	90.3132284921369	125.182159273129	15.1057354301573	17.3784609884928	19.5036077705828	11.4228559171502	88.3996299722479	180.748523085457	280.296022201665	12381.0796863915	1.69343200740056	4.60480022342518	7.92580943570768	6.92256985013585
370	NIC2	43.279	5.3543	2007-03-24	2008-09-14	2010-03-08	3yr	43.279	5.3543	17	76500-99999	20.8423247990919	7384.97685185185	15490.2233115404	21534.5462962963	85261103.6220255	5.49565217391304	8.53106017524606	11.4281221091582	38.8131573632435	44.8344125809436	65.9506822282211	85.2103607770583	311.41184273962	10.9104532839963	15.5419582248279	20.559204440333	61.3896190718725	83.8020351526364	224.451554107959	325.402405180389	9274.22832550576	1.12247918593895	4.72983449265995	8.96355226641998	12.4157307264573
371	NIC207	43.7205	7.24045	2010-03-30	2011-09-21	2013-03-14	3yr	43.7205	7.24045	199	76900-99999	7.23047491925943	5168.36583101207	13305.3986179211	20572.5069637883	94480713.5796119	5.89444958371878	9.47938110411808	12.8357076780759	53.9332086572676	49.2396854764107	65.7534890254479	80.0449583718779	202.078247031546	13.0848288621647	16.2511818590588	19.4888066604995	43.237493808592	63.163737280296	233.187076101833	346.716003700277	11618.6726335385	0.889824236817761	3.87878422688457	7.14347826086957	5.12721862009692
372	NIC231	43.7205	7.24045	2010-05-23	2011-11-14	2013-05-07	3yr	43.7205	7.24045	199	76900-99999	7.23047491925943	5109.92565055762	13143.1421462654	20353.4972118959	94770291.8733277	5.91646623496762	9.47663909828298	12.8025901942646	53.7323977563451	49.6187789084181	66.0917218539211	80.2459759481961	203.388039940671	13.0242368177613	16.1689445702789	19.3939870490287	43.5742450878527	62.8584643848289	231.778525703962	346.530989824237	11772.0562519537	0.880203515263645	3.8854857415888	7.16114708603145	5.18765551032464
373	NIC236	39.242	-9.31342	2010-06-04	2011-11-26	2013-05-19	3yr	39.242	9.31342	17	85320-99999	45.8099989065388	7383.8603988604	14530.7521763531	19705.5868945869	104771314.795228	9.43520408163265	11.415591465609	13.0964285714286	20.5068916475481	60.2336734693878	72.9045580695617	90.0020408163265	274.741361186596	12.2772959183673	16.8038288302343	19.6516581632653	30.5509420040675	171.734693877551	248.378723438577	305.803571428571	10794.2266645351	2.21530612244898	4.71531552421069	6.94400510204082	6.42660238412465
374	NIC242	38.6918	-9.31609	2007-02-24	2008-08-17	2010-02-08	3yr	38.6918	9.31609	13	85350-99999	14.6987044423731	10580.4134615385	12585.8685897436	14555.5673076923	96747394.9398626	8.33064814814815	10.8573358056682	13.1353703703704	19.1145740900161	50.8818518518519	69.8126227882876	85.9369444444444	356.396442614447	13.7697222222222	17.0911048143171	21.4700925925926	27.3675318967373	122.289156626506	234.968850730998	318.517145505097	15810.0027490866	1.22037037037037	3.44562228039874	6.03425925925926	3.89853858110313
375	NIC251	38.6662	-28.1514	2011-02-08	2012-08-01	2014-01-23	3yr	38.6662	28.1514	216	85095-99999	2.13830562267949	7813.75714285714	12475.0144182716	15981.287755102	106835536.25244	12.4740957966764	13.610061831836	14.6402737047898	15.3328963572785	66.486412512219	74.2964304016284	83.1045943304008	150.239370429431	16.7155425219941	18.4692359286201	19.941348973607	13.3461966747732	162.373333333333	206.016135642136	242.253333333333	8873.91745767194	2.78610792192882	4.41792051646529	6.13742824339839	8.43375993633615
376	NIC252	38.6613	-28.1479	2011-02-08	2012-08-01	2014-01-23	3yr	38.6613	28.1479	237	85095-99999	2.4978959032064	7813.75714285714	12475.0144182716	15981.287755102	106835536.25244	12.4740957966764	13.610061831836	14.6402737047898	15.3328963572785	66.486412512219	74.2964304016284	83.1045943304008	150.239370429431	16.7155425219941	18.4692359286201	19.941348973607	13.3461966747732	162.373333333333	206.016135642136	242.253333333333	8873.91745767194	2.78610792192882	4.41792051646529	6.13742824339839	8.43375993633615
377	NIC255	43.7148	7.26678	2011-05-28	2012-11-18	2014-05-12	3yr	43.7148	7.26678	60	76900-99999	7.52921608552493	4384.81835748792	10278.6373174661	16006.6676328502	82917455.8769607	5.83950046253469	9.49172045679899	12.9753006475486	50.0666839839513	49.004532839963	65.7386293041174	80.1444033302498	202.030549211634	13.1067530064755	16.2804247664335	19.5849213691027	40.7863202255683	62.7567067530065	234.504672812013	347.557816836263	11492.137552565	0.862164662349676	3.87280562485646	7.17826086956522	4.83251002173009
378	NIC256	38.7183	-9.14875	2011-06-11	2012-12-02	2014-05-26	3yr	38.7183	9.14875	69	85350-99999	0.180914025290195	8919.15690866511	10364.1256830601	11878.7353629977	98247786.0229106	9.29981412639405	11.3228114309439	13.2882899628253	20.1366584050477	56.7451672862454	71.4261057247354	84.9474907063197	331.83840863705	14.1419144981413	17.1326466344378	20.8206319702602	31.5750997640308	155.652985074627	235.669852278995	295.960820895522	11971.2160650747	1.70856610800745	3.53068806198536	5.67225325884544	3.53775486024665
379	NIC258	38.7183	-9.14875	2011-06-11	2012-12-02	2014-05-26	3yr	38.7183	9.14875	69	85350-99999	0.180914025290195	8919.15690866511	10364.1256830601	11878.7353629977	98247786.0229106	9.29981412639405	11.3228114309439	13.2882899628253	20.1366584050477	56.7451672862454	71.4261057247354	84.9474907063197	331.83840863705	14.1419144981413	17.1326466344378	20.8206319702602	31.5750997640308	155.652985074627	235.669852278995	295.960820895522	11971.2160650747	1.70856610800745	3.53068806198536	5.67225325884544	3.53775486024665
380	NIC259	38.7183	-9.14875	2011-06-11	2012-12-02	2014-05-26	3yr	38.7183	9.14875	69	85350-99999	0.180914025290195	8919.15690866511	10364.1256830601	11878.7353629977	98247786.0229106	9.29981412639405	11.3228114309439	13.2882899628253	20.1366584050477	56.7451672862454	71.4261057247354	84.9474907063197	331.83840863705	14.1419144981413	17.1326466344378	20.8206319702602	31.5750997640308	155.652985074627	235.669852278995	295.960820895522	11971.2160650747	1.70856610800745	3.53068806198536	5.67225325884544	3.53775486024665
381	NIC260	38.7183	-9.14875	2011-06-11	2012-12-02	2014-05-26	3yr	38.7183	9.14875	69	85350-99999	0.180914025290195	8919.15690866511	10364.1256830601	11878.7353629977	98247786.0229106	9.29981412639405	11.3228114309439	13.2882899628253	20.1366584050477	56.7451672862454	71.4261057247354	84.9474907063197	331.83840863705	14.1419144981413	17.1326466344378	20.8206319702602	31.5750997640308	155.652985074627	235.669852278995	295.960820895522	11971.2160650747	1.70856610800745	3.53068806198536	5.67225325884544	3.53775486024665
382	NIC261	38.7183	-9.14875	2011-06-11	2012-12-02	2014-05-26	3yr	38.7183	9.14875	69	85350-99999	0.180914025290195	8919.15690866511	10364.1256830601	11878.7353629977	98247786.0229106	9.29981412639405	11.3228114309439	13.2882899628253	20.1366584050477	56.7451672862454	71.4261057247354	84.9474907063197	331.83840863705	14.1419144981413	17.1326466344378	20.8206319702602	31.5750997640308	155.652985074627	235.669852278995	295.960820895522	11971.2160650747	1.70856610800745	3.53068806198536	5.67225325884544	3.53775486024665
383	NIC262	38.7183	-9.14875	2011-06-11	2012-12-02	2014-05-26	3yr	38.7183	9.14875	69	85350-99999	0.180914025290195	8919.15690866511	10364.1256830601	11878.7353629977	98247786.0229106	9.29981412639405	11.3228114309439	13.2882899628253	20.1366584050477	56.7451672862454	71.4261057247354	84.9474907063197	331.83840863705	14.1419144981413	17.1326466344378	20.8206319702602	31.5750997640308	155.652985074627	235.669852278995	295.960820895522	11971.2160650747	1.70856610800745	3.53068806198536	5.67225325884544	3.53775486024665
384	NIC265	38.7183	-9.14875	2011-06-11	2012-12-02	2014-05-26	3yr	38.7183	9.14875	69	85350-99999	0.180914025290195	8919.15690866511	10364.1256830601	11878.7353629977	98247786.0229106	9.29981412639405	11.3228114309439	13.2882899628253	20.1366584050477	56.7451672862454	71.4261057247354	84.9474907063197	331.83840863705	14.1419144981413	17.1326466344378	20.8206319702602	31.5750997640308	155.652985074627	235.669852278995	295.960820895522	11971.2160650747	1.70856610800745	3.53068806198536	5.67225325884544	3.53775486024665
385	NIC266	38.6924	-9.31592	2011-06-16	2012-12-07	2014-05-31	3yr	38.6924	9.31592	12	85350-99999	14.6715352660467	8870.46893317702	10300.3360687769	11808.3235638921	98246757.0398211	9.30957249070632	11.3248134445746	13.2851301115242	20.1958542591762	56.8381970260223	71.4547534942521	84.9218401486989	332.677674549637	14.1469330855019	17.1271401288616	20.7958178438662	31.6451817972303	155.820895522388	235.449399954209	295.858208955224	11979.8680044718	1.72253258845438	3.53879637980038	5.67504655493482	3.55103525909418
386	NIC267	38.6924	-9.31592	2011-06-16	2012-12-07	2014-05-31	3yr	38.6924	9.31592	12	85350-99999	14.6715352660467	8870.46893317702	10300.3360687769	11808.3235638921	98246757.0398211	9.30957249070632	11.3248134445746	13.2851301115242	20.1958542591762	56.8381970260223	71.4547534942521	84.9218401486989	332.677674549637	14.1469330855019	17.1271401288616	20.7958178438662	31.6451817972303	155.820895522388	235.449399954209	295.858208955224	11979.8680044718	1.72253258845438	3.53879637980038	5.67504655493482	3.55103525909418
387	NIC268	38.6924	-9.31592	2011-06-16	2012-12-07	2014-05-31	3yr	38.6924	9.31592	12	85350-99999	14.6715352660467	8870.46893317702	10300.3360687769	11808.3235638921	98246757.0398211	9.30957249070632	11.3248134445746	13.2851301115242	20.1958542591762	56.8381970260223	71.4547534942521	84.9218401486989	332.677674549637	14.1469330855019	17.1271401288616	20.7958178438662	31.6451817972303	155.820895522388	235.449399954209	295.858208955224	11979.8680044718	1.72253258845438	3.53879637980038	5.67504655493482	3.55103525909418
388	NIC269	38.6924	-9.31592	2011-06-16	2012-12-07	2014-05-31	3yr	38.6924	9.31592	12	85350-99999	14.6715352660467	8870.46893317702	10300.3360687769	11808.3235638921	98246757.0398211	9.30957249070632	11.3248134445746	13.2851301115242	20.1958542591762	56.8381970260223	71.4547534942521	84.9218401486989	332.677674549637	14.1469330855019	17.1271401288616	20.7958178438662	31.6451817972303	155.820895522388	235.449399954209	295.858208955224	11979.8680044718	1.72253258845438	3.53879637980038	5.67504655493482	3.55103525909418
389	NIC271	38.6924	-9.31592	2011-06-16	2012-12-07	2014-05-31	3yr	38.6924	9.31592	12	85350-99999	14.6715352660467	8870.46893317702	10300.3360687769	11808.3235638921	98246757.0398211	9.30957249070632	11.3248134445746	13.2851301115242	20.1958542591762	56.8381970260223	71.4547534942521	84.9218401486989	332.677674549637	14.1469330855019	17.1271401288616	20.7958178438662	31.6451817972303	155.820895522388	235.449399954209	295.858208955224	11979.8680044718	1.72253258845438	3.53879637980038	5.67504655493482	3.55103525909418
390	NIC272	39.7695	-8.75636	2011-06-18	2012-12-09	2014-06-02	3yr	39.7695	8.75636	126	85400-99999	13.10359487675	4189.75170399221	10276.1483861452	16460.9016553067	106447388.754422	8.32553191489362	10.732034221487	13.0575393154487	19.2312337679685	57.395374653099	78.5528639036851	94.9172987974098	268.560430818844	10.7333950046253	14.8763351935082	19.6165587419056	30.2340271586885	103.27474560592	239.206358270209	326.808510638298	10030.8157048561	1.04283071230342	3.4469162510919	6.52294172062905	4.97809887057105
391	NIC274	39.7695	-8.75636	2011-06-18	2012-12-09	2014-06-02	3yr	39.7695	8.75636	126	85400-99999	13.10359487675	4189.75170399221	10276.1483861452	16460.9016553067	106447388.754422	8.32553191489362	10.732034221487	13.0575393154487	19.2312337679685	57.395374653099	78.5528639036851	94.9172987974098	268.560430818844	10.7333950046253	14.8763351935082	19.6165587419056	30.2340271586885	103.27474560592	239.206358270209	326.808510638298	10030.8157048561	1.04283071230342	3.4469162510919	6.52294172062905	4.97809887057105
392	NIC275	39.7695	-8.75636	2011-06-18	2012-12-09	2014-06-02	3yr	39.7695	8.75636	126	85400-99999	13.10359487675	4189.75170399221	10276.1483861452	16460.9016553067	106447388.754422	8.32553191489362	10.732034221487	13.0575393154487	19.2312337679685	57.395374653099	78.5528639036851	94.9172987974098	268.560430818844	10.7333950046253	14.8763351935082	19.6165587419056	30.2340271586885	103.27474560592	239.206358270209	326.808510638298	10030.8157048561	1.04283071230342	3.4469162510919	6.52294172062905	4.97809887057105
393	NIC276	39.7695	-8.75636	2011-06-18	2012-12-09	2014-06-02	3yr	39.7695	8.75636	126	85400-99999	13.10359487675	4189.75170399221	10276.1483861452	16460.9016553067	106447388.754422	8.32553191489362	10.732034221487	13.0575393154487	19.2312337679685	57.395374653099	78.5528639036851	94.9172987974098	268.560430818844	10.7333950046253	14.8763351935082	19.6165587419056	30.2340271586885	103.27474560592	239.206358270209	326.808510638298	10030.8157048561	1.04283071230342	3.4469162510919	6.52294172062905	4.97809887057105
394	NIC277	43.7164	7.26614	2011-06-24	2012-12-15	2014-06-08	3yr	43.7164	7.26614	49	76900-99999	7.65207305932228	4319.45990338164	10029.4471649916	15618.5323671498	81201387.7098254	5.76743755781684	9.41141431123711	12.9059204440333	49.2927707715417	48.8994449583719	65.6223800107916	79.9995374653099	200.93246297214	13.040980573543	16.2240769138568	19.5308048103608	40.1927642249234	62.4791859389454	234.332036227947	347.548566142461	11532.0029240762	0.862534690101758	3.88961048503808	7.19851988899167	4.90632766732128
395	NIC3	43.3636	5.3215	2007-04-07	2008-09-28	2010-03-22	3yr	43.3636	5.3215	52	76500-99999	11.8556381729741	7388.6712962963	15445.0207400329	21534.5462962963	85672610.3271072	5.46493987049029	8.49062850002625	11.3830712303423	39.6108588814645	44.9102682701203	65.9312064557935	85.1757631822387	311.669454537611	10.8762257169288	15.5033050893915	20.5209990749306	61.9743864685703	83.4690101757632	224.977658671323	325.874190564292	9264.05139780785	1.12765957446809	4.7310528137476	8.97123034227567	12.4046972225829
396	RC301	47.99	7.84	1981-07-10	1983-01-01	1984-06-24	3yr	47.99	7.84	267	108030-99999	1.33945731885713	2977.34967622572	8526.81018297006	16923.8575393154	89296872.7955279	2.61230342275671	5.23292208372589	7.74162812210916	44.8633945239016	53.5289546716004	71.5685670842741	88.108973172988	301.561639852739	7.27261794634598	10.736928636025	14.6177613320999	63.7052795544955	67.7613320999075	203.475388593158	320.444033302498	9004.54543070574	0.855781683626272	3.35734479497389	6.67372802960222	6.83548868540632
397	PX179	44.035	-123.058	2000-04-10	2001-10-02	2003-03-26	3yr	44.035	123.058	255	726930-24221	16.6456458216067	4551.25346901018	11779.6264467959	20683.1600370028	108594365.723826	3.90666049953747	6.72435056990833	9.24616096207215	19.3318139630168	54.4298797409806	78.3148836909257	95.9810360777058	350.431182814256	5.56716003700278	11.0647428458831	17.2720629047179	48.9729557676953	57.1970397779833	194.341137087457	324.616096207216	11169.5050057842	0.402312673450509	3.00027461017129	6.10009250693802	4.20988162260173
398	QG2075	33.951	-83.376	2011-08-30	2013-02-20	2014-08-14	3yr	33.951	83.376	191	723110-13873	4.44502079170049	5709.7992599445	14300.360300589	21037.5615171138	110721479.615742	6.83746530989824	9.98125944984468	12.6685476410731	82.2725620430703	45.0015726179464	70.2476776069988	90.4009250693802	466.246109771492	10.9060129509713	16.2705559779437	22.5814986123959	69.1396343679096	110.934320074006	186.140598338527	269.620721554117	9978.4421314305	0.269842738205365	2.12032845620401	4.91850138760407	3.39640817595662
399	QG536	37.7502	-122.433	2009-07-08	2010-12-30	2012-06-22	3yr	37.7502	122.433	60	994016-99999	6.92147630887319	NA	NA	NA	NA	NA	NA	NA	NA	NA	NA	NA	NA	10.2628942486085	12.1166568749407	14.2709647495362	6.57004533139198	118.057620817844	217.211584122658	305.167286245353	6247.82421723601	0.904368029739777	3.41534063347727	6.52211895910781	3.84552264404363
400	QG556	34.4216	-119.702	2010-01-03	2011-06-27	2012-12-18	3yr	34.4216	119.702	26	998340-99999	4.31504309024253	NA	NA	NA	NA	NA	NA	NA	NA	NA	NA	NA	NA	12.203582395087	14.5102522129636	17.3741044012282	8.20571805784003	36.9907881269191	181.090006107158	311.934493346981	10282.4315167727	0.363766632548618	2.49127957263724	5.51995905834186	3.03476138209263
401	QG557	34.4216	-119.702	2010-01-03	2011-06-27	2012-12-18	3yr	34.4216	119.702	26	998340-99999	4.31504309024253	NA	NA	NA	NA	NA	NA	NA	NA	NA	NA	NA	NA	12.203582395087	14.5102522129636	17.3741044012282	8.20571805784003	36.9907881269191	181.090006107158	311.934493346981	10282.4315167727	0.363766632548618	2.49127957263724	5.51995905834186	3.03476138209263
402	QW947	-33.4213	-70.6106	2011-10-20	2013-04-12	2014-10-04	3yr	33.4213	70.6106	626	855770-99999	6.85131525577176	10028.8923719958	13589.8593695576	16779.9686520376	85083406.1734513	4.89093432007401	7.05423241266905	8.80342275670675	12.7462716574493	37.7889916743756	63.496976564909	85.7567992599445	540.808056409226	9.28806660499538	15.3504764107308	22.5777983348751	52.5162719752962	167.173708920188	220.774837916387	275.43661971831	3762.58524323211	0.0603145235892692	0.990297894365887	2.5163737280296	1.22892865505353
403	QX1211	37.7502	-122.433	2006-06-04	2007-11-26	2009-05-19	3yr	37.7502	122.433	60	994033-99999	12.1261149394943	NA	NA	NA	NA	NA	NA	NA	NA	NA	NA	NA	NA	11.1987000928505	13.6108024717978	16.8133704735376	13.7021547968038	105.886752136752	240.648965236601	319.967948717949	6952.71546739025	0.710683760683761	2.90195749217189	5.57104700854701	3.62277742250183
404	QX1212	37.7502	-122.433	2006-06-04	2007-11-26	2009-05-19	3yr	37.7502	122.433	60	994033-99999	12.1261149394943	NA	NA	NA	NA	NA	NA	NA	NA	NA	NA	NA	NA	11.1987000928505	13.6108024717978	16.8133704735376	13.7021547968038	105.886752136752	240.648965236601	319.967948717949	6952.71546739025	0.710683760683761	2.90195749217189	5.57104700854701	3.62277742250183
405	QX1233	37.8804	-122.284	2006-06-02	2007-11-24	2009-05-17	3yr	37.8804	122.284	35	994033-99999	12.1296593529948	NA	NA	NA	NA	NA	NA	NA	NA	NA	NA	NA	NA	11.2050139275766	13.6191087237322	16.8237697307335	13.7332868897747	105.58886509636	240.561753574165	319.967880085653	6964.10649001043	0.711134903640257	2.89972667309731	5.57087794432548	3.62434839079938
406	QX1791	20.6344	-156.393	2009-08-05	2011-01-27	2012-07-20	3yr	20.6344	156.393	610	911900-22516	29.8029580512941	6400.97872340426	18953.8709627007	21944.3034227567	56572393.2538507	15.2575393154487	17.3242276688453	18.986493987049	3.89409794969668	49.6427382053654	67.8790606763017	83.2458834412581	158.021614484052	19.7628122109158	23.9181679355596	28.5428307123034	11.0113687215408	33.1914893617021	79.5642685101916	182.312673450509	4360.70217099464	1.53154486586494	5.56470572652467	9.85966697502313	9.57214577058474
407	QX1792	20.7055	-156.355	2009-08-06	2011-01-28	2012-07-21	3yr	20.7055	156.355	882	911900-22516	22.9802743403004	6419.9204440333	18957.1076209673	21944.3034227567	56528968.1749454	15.2554116558742	17.322587037793	18.9854764107308	3.894067696806	49.6396854764107	67.8778077313456	83.2504162812211	158.095139664392	19.7581868640148	23.9169456363748	28.5433857539315	11.0192004202411	33.1729879740981	79.6189619081735	182.525439407956	4368.2776878943	1.527289546716	5.56060363623243	9.85587419056429	9.57191244834517
408	QX1793	20.7056	-156.357	2009-08-06	2011-01-28	2012-07-21	3yr	20.7056	156.357	865	911900-22516	22.9008512010261	6419.9204440333	18957.1076209673	21944.3034227567	56528968.1749454	15.2554116558742	17.322587037793	18.9854764107308	3.894067696806	49.6396854764107	67.8778077313456	83.2504162812211	158.095139664392	19.7581868640148	23.9169456363748	28.5433857539315	11.0192004202411	33.1729879740981	79.6189619081735	182.525439407956	4368.2776878943	1.527289546716	5.56060363623243	9.85587419056429	9.57191244834517
409	QX1794	20.7056	-156.357	2009-08-06	2011-01-28	2012-07-21	3yr	20.7056	156.357	865	911900-22516	22.9008512010261	6419.9204440333	18957.1076209673	21944.3034227567	56528968.1749454	15.2554116558742	17.322587037793	18.9854764107308	3.894067696806	49.6396854764107	67.8778077313456	83.2504162812211	158.095139664392	19.7581868640148	23.9169456363748	28.5433857539315	11.0192004202411	33.1729879740981	79.6189619081735	182.525439407956	4368.2776878943	1.527289546716	5.56060363623243	9.85587419056429	9.57191244834517
410	WN2001	51.9544	6.30341	2007-01-03	2008-06-26	2009-12-18	3yr	51.9544	6.30341	16	104040-99999	22.7969428920099	2176.8038852914	9674.92190192002	19998.4088806661	99113059.8305297	4.06734505087882	6.64140681338032	9.11230342275671	31.0808143008751	58.4099907493062	76.5295204305117	92.1154486586494	251.85398546338	7.27594819611471	11.0551574597592	15.0446808510638	47.0957327244647	99.5097132284921	186.780252266235	279.36170212766	8167.60748986943	0.827752081406105	2.54195327727893	4.49398704902868	2.8296943970951
411	WN2002	51.9753	5.69483	2006-05-29	2007-11-20	2009-05-13	3yr	51.9753	5.69483	28	62750-99999	15.4918732196068	1903.22820037106	11185.4298757118	21096.6790352505	105678439.135429	4.48413729128015	7.32024957551203	9.79666048237477	31.8832414504085	63.4002782931354	82.4131046276658	96.437012987013	245.795101363601	6.47430426716141	10.6326519238387	14.6733766233766	48.0931399840668	100.38961038961	192.134622154703	277.504638218924	7319.45534366847	1.32133580705009	3.91290440764701	6.96011131725417	5.08198473904765
