# Supplementary material for: Correlations of Genotype with Climate Parameters Suggest Caenorhabditis elegans Niche Adaptations
Source: G3 (Bethesda). 2016 Nov 17;7(1):289–98. doi: 10.1534/g3.116.035162 (PMC5217117; doi:10.1534/g3.116.035162)
Supplement: Supplementary file 5 [file 289FileS2.csv]

	trait	marker	log10p	startPOS	peakPOS	endPOS	var.exp
1	elevation	I_13078	0.100754672832723	NA	NA	NA	NA
2	elevation	I_13117	1.11767046943346	NA	NA	NA	NA
3	elevation	I_32927	0.167544923118088	NA	NA	NA	NA
4	elevation	I_35007	0.194212350280767	NA	NA	NA	NA
5	elevation	I_44163	1.11767046943346	NA	NA	NA	NA
6	elevation	I_64044	0.442216230221038	NA	NA	NA	NA
7	elevation	I_67303	0.303103063813336	NA	NA	NA	NA
8	elevation	I_121024	0.167544923118088	NA	NA	NA	NA
9	elevation	I_129793	0.100754672832723	NA	NA	NA	NA
10	elevation	I_130380	0.811347426711943	NA	NA	NA	NA
11	elevation	I_130381	0.811347426711943	NA	NA	NA	NA
12	elevation	I_189916	0.323339775607434	NA	NA	NA	NA
13	elevation	I_200075	0.442216230221038	NA	NA	NA	NA
14	elevation	I_200231	0.100754672832723	NA	NA	NA	NA
15	elevation	I_203395	0.323339775607434	NA	NA	NA	NA
16	elevation	I_213244	0.442216230221038	NA	NA	NA	NA
17	elevation	I_248956	1.11767046943346	NA	NA	NA	NA
18	elevation	I_350207	1.11767046943346	NA	NA	NA	NA
19	elevation	I_353894	1.11767046943346	NA	NA	NA	NA
20	elevation	I_373440	0.167544923118088	NA	NA	NA	NA
21	elevation	I_386004	0.2136997453448	NA	NA	NA	NA
22	elevation	I_388924	0.193876158790711	NA	NA	NA	NA
23	elevation	I_391502	0.167544923118088	NA	NA	NA	NA
24	elevation	I_422765	0.261796212969894	NA	NA	NA	NA
25	elevation	I_429525	0.525976823092723	NA	NA	NA	NA
26	elevation	I_429555	0.100754672832723	NA	NA	NA	NA
27	elevation	I_439701	0.0145794894455241	NA	NA	NA	NA
28	elevation	I_463472	0.105132497272186	NA	NA	NA	NA
29	elevation	I_501530	1.00870188849536	NA	NA	NA	NA
30	elevation	I_517673	0.0592120609561732	NA	NA	NA	NA
31	elevation	I_517707	0.111400488825441	NA	NA	NA	NA
32	elevation	I_529889	1.00870188849536	NA	NA	NA	NA
33	elevation	I_539194	0.696295438454972	NA	NA	NA	NA
34	elevation	I_636049	1.06725516305125	NA	NA	NA	NA
35	elevation	I_637363	1.3241148726935	NA	NA	NA	NA
36	elevation	I_637474	0.621172266225852	NA	NA	NA	NA
37	elevation	I_667900	1.00870188849536	NA	NA	NA	NA
38	elevation	I_671797	0.559338740234931	NA	NA	NA	NA
39	elevation	I_674366	0.887732458887401	NA	NA	NA	NA
40	elevation	I_674446	0.490303036482645	NA	NA	NA	NA
41	elevation	I_683947	1.12110284232065	NA	NA	NA	NA
42	elevation	I_685714	0.911951434327694	NA	NA	NA	NA
43	elevation	I_691145	0.31838718935425	NA	NA	NA	NA
44	elevation	I_693204	0.52685354449544	NA	NA	NA	NA
45	elevation	I_693217	1.00870188849536	NA	NA	NA	NA
46	elevation	I_700108	0.968528813620745	NA	NA	NA	NA
47	elevation	I_718930	1.11767046943346	NA	NA	NA	NA
48	elevation	I_730439	0.552896849424474	NA	NA	NA	NA
49	elevation	I_731196	0.128665617997344	NA	NA	NA	NA
50	elevation	I_775524	1.10221653341582	NA	NA	NA	NA
51	elevation	I_809743	1.18922493146232	NA	NA	NA	NA
52	elevation	I_812066	0.556005257355356	NA	NA	NA	NA
53	elevation	I_816989	0.116703506781474	NA	NA	NA	NA
54	elevation	I_837980	1.79953570846193	NA	NA	NA	NA
55	elevation	I_884887	1.21104694638841	NA	NA	NA	NA
56	elevation	I_894996	0.331976404395067	NA	NA	NA	NA
57	elevation	I_909435	0.242065657953541	NA	NA	NA	NA
58	elevation	I_909448	1.79953570846193	NA	NA	NA	NA
59	elevation	I_914692	1.79953570846193	NA	NA	NA	NA
60	elevation	I_919374	0.363656811074191	NA	NA	NA	NA
61	elevation	I_920344	1.79953570846193	NA	NA	NA	NA
62	elevation	I_990478	0.37225590075238	NA	NA	NA	NA
63	elevation	I_992266	0.480941726285181	NA	NA	NA	NA
64	elevation	I_994084	0.521738169783514	NA	NA	NA	NA
65	elevation	I_994109	0.521738169783514	NA	NA	NA	NA
66	elevation	I_994446	0.482774145163867	NA	NA	NA	NA
67	elevation	I_994555	1.62210499797306	NA	NA	NA	NA
68	elevation	I_1003648	1.86871161022791	NA	NA	NA	NA
69	elevation	I_1009450	2.12556111828234	NA	NA	NA	NA
70	elevation	I_1009457	1.79953570846193	NA	NA	NA	NA
71	elevation	I_1009750	2.12556111828234	NA	NA	NA	NA
72	elevation	I_1009862	0.305727225613577	NA	NA	NA	NA
73	elevation	I_1018051	1.2143343297587	NA	NA	NA	NA
74	elevation	I_1021187	1.78734777910065	NA	NA	NA	NA
75	elevation	I_1033159	0.482774145163867	NA	NA	NA	NA
76	elevation	I_1033250	0.684806198694842	NA	NA	NA	NA
77	elevation	I_1038436	0.177613529309348	NA	NA	NA	NA
78	elevation	I_1041272	0.25165740637638	NA	NA	NA	NA
79	elevation	I_1066368	0.776616138105507	NA	NA	NA	NA
80	elevation	I_1073789	1.57000847172934	NA	NA	NA	NA
81	elevation	I_1089616	0.395575400754915	NA	NA	NA	NA
82	elevation	I_1092421	0.102395837407395	NA	NA	NA	NA
83	elevation	I_1092478	0.102395837407395	NA	NA	NA	NA
84	elevation	I_1110163	0.0840415600283652	NA	NA	NA	NA
85	elevation	I_1113664	2.35455183722144	NA	NA	NA	NA
86	elevation	I_1128364	0.092824556795591	NA	NA	NA	NA
87	elevation	I_1139949	0.527934992502206	NA	NA	NA	NA
88	elevation	I_1140126	1.71173345631498	NA	NA	NA	NA
89	elevation	I_1142129	1.5918887519658	NA	NA	NA	NA
90	elevation	I_1166197	0.414335484828316	NA	NA	NA	NA
91	elevation	I_1169009	0.294759998040644	NA	NA	NA	NA
92	elevation	I_1169040	0.557059933019503	NA	NA	NA	NA
93	elevation	I_1183342	0.0961269006770466	NA	NA	NA	NA
94	elevation	I_1185865	1.19295765563868	NA	NA	NA	NA
95	elevation	I_1200802	0.307327847952335	NA	NA	NA	NA
96	elevation	I_1233659	0.344101832485442	NA	NA	NA	NA
97	elevation	I_1233745	0.257615005590451	NA	NA	NA	NA
98	elevation	I_1256484	0.0383296517289246	NA	NA	NA	NA
99	elevation	I_1272589	0.236750224169563	NA	NA	NA	NA
100	elevation	I_1272590	0.236750224169563	NA	NA	NA	NA
101	elevation	I_1279055	0.215104678810149	NA	NA	NA	NA
102	elevation	I_1287871	0.544877227972802	NA	NA	NA	NA
103	elevation	I_1287916	0.285785614635819	NA	NA	NA	NA
104	elevation	I_1310304	0.0917034702822161	NA	NA	NA	NA
105	elevation	I_1310305	0.0917034702822161	NA	NA	NA	NA
106	elevation	I_1310314	0.0917034702822161	NA	NA	NA	NA
107	elevation	I_1344447	0.466452287921476	NA	NA	NA	NA
108	elevation	I_1367189	0.223707832084834	NA	NA	NA	NA
109	elevation	I_1394345	0.149873261905367	NA	NA	NA	NA
110	elevation	I_1394373	0.149873261905367	NA	NA	NA	NA
111	elevation	I_1403894	0.0321932530642214	NA	NA	NA	NA
112	elevation	I_1405907	0.0938725685131135	NA	NA	NA	NA
113	elevation	I_1405923	0.114348811788683	NA	NA	NA	NA
114	elevation	I_1415277	0.310413614775165	NA	NA	NA	NA
115	elevation	I_1437632	0.316891442115145	NA	NA	NA	NA
116	elevation	I_1460888	0.234075852539701	NA	NA	NA	NA
117	elevation	I_1466324	0.451783601687618	NA	NA	NA	NA
118	elevation	I_1466443	0.216094958735561	NA	NA	NA	NA
119	elevation	I_1466449	0.216094958735561	NA	NA	NA	NA
120	elevation	I_1466491	0.216094958735561	NA	NA	NA	NA
121	elevation	I_1467444	0.279802613564946	NA	NA	NA	NA
122	elevation	I_1476551	0.382785648057892	NA	NA	NA	NA
123	elevation	I_1476590	0.382785648057892	NA	NA	NA	NA
124	elevation	I_1482299	0.0556760624798549	NA	NA	NA	NA
125	elevation	I_1482408	0.382785648057892	NA	NA	NA	NA
126	elevation	I_1482427	0.382785648057892	NA	NA	NA	NA
127	elevation	I_1499478	0.357868081774915	NA	NA	NA	NA
128	elevation	I_1503997	0.402704241733925	NA	NA	NA	NA
129	elevation	I_1504008	0.279110949627878	NA	NA	NA	NA
130	elevation	I_1520217	0.31802918904921	NA	NA	NA	NA
131	elevation	I_1523499	0.189608580252647	NA	NA	NA	NA
132	elevation	I_1526127	0.131218728172892	NA	NA	NA	NA
133	elevation	I_1528901	0.0309900533892617	NA	NA	NA	NA
134	elevation	I_1528978	0.0181134121702446	NA	NA	NA	NA
135	elevation	I_1541705	0.000109125955420078	NA	NA	NA	NA
136	elevation	I_1541745	0.430057573061243	NA	NA	NA	NA
137	elevation	I_1546751	0.425062321941164	NA	NA	NA	NA
138	elevation	I_1552332	0.389141646146152	NA	NA	NA	NA
139	elevation	I_1552384	0.238727735945677	NA	NA	NA	NA
140	elevation	I_1552434	0.515664667855431	NA	NA	NA	NA
141	elevation	I_1555256	0.231070162090304	NA	NA	NA	NA
142	elevation	I_1556010	0.231070162090304	NA	NA	NA	NA
143	elevation	I_1556071	0.231070162090304	NA	NA	NA	NA
144	elevation	I_1582134	0.25622428859353	NA	NA	NA	NA
145	elevation	I_1582141	0.25622428859353	NA	NA	NA	NA
146	elevation	I_1582186	0.416043600703258	NA	NA	NA	NA
147	elevation	I_1582254	0.0780442253920373	NA	NA	NA	NA
148	elevation	I_1586885	0.226887950002862	NA	NA	NA	NA
149	elevation	I_1586897	0.25622428859353	NA	NA	NA	NA
150	elevation	I_1586919	0.25622428859353	NA	NA	NA	NA
151	elevation	I_1586928	0.25622428859353	NA	NA	NA	NA
152	elevation	I_1600867	0.60263502189267	NA	NA	NA	NA
153	elevation	I_1611051	0.299773489566182	NA	NA	NA	NA
154	elevation	I_1626301	0.0436893666148016	NA	NA	NA	NA
155	elevation	I_1636767	0.491286021630755	NA	NA	NA	NA
156	elevation	I_1649783	0.676642567896567	NA	NA	NA	NA
157	elevation	I_1660978	0.488693512002793	NA	NA	NA	NA
158	elevation	I_1667276	0.126465471966828	NA	NA	NA	NA
159	elevation	I_1667280	0.126465471966828	NA	NA	NA	NA
160	elevation	I_1667843	0.143806516698645	NA	NA	NA	NA
161	elevation	I_1673060	0.240406860683552	NA	NA	NA	NA
162	elevation	I_1673098	0.0349538144418354	NA	NA	NA	NA
163	elevation	I_1673141	0.0649846362948815	NA	NA	NA	NA
164	elevation	I_1673170	0.100188943754928	NA	NA	NA	NA
165	elevation	I_1685429	0.0349538144418354	NA	NA	NA	NA
166	elevation	I_1691884	0.540080911007563	NA	NA	NA	NA
167	elevation	I_1701151	0.540080911007563	NA	NA	NA	NA
168	elevation	I_1701964	0.230757502129188	NA	NA	NA	NA
169	elevation	I_1702089	0.199934387378296	NA	NA	NA	NA
170	elevation	I_1746038	0.0355122452052746	NA	NA	NA	NA
171	elevation	I_1752618	0.496957422091885	NA	NA	NA	NA
172	elevation	I_1754785	0.509385525594549	NA	NA	NA	NA
173	elevation	I_1817047	0.509385525594549	NA	NA	NA	NA
174	elevation	I_1817141	0.19647915036566	NA	NA	NA	NA
175	elevation	I_1829548	0.665458846541107	NA	NA	NA	NA
176	elevation	I_1858802	0.732691922395269	NA	NA	NA	NA
177	elevation	I_1895059	0.117112847843214	NA	NA	NA	NA
178	elevation	I_1897531	0.0668125326393562	NA	NA	NA	NA
179	elevation	I_1908278	0.0958752616874305	NA	NA	NA	NA
180	elevation	I_1912337	0.224925435655684	NA	NA	NA	NA
181	elevation	I_1916943	0.127626663054931	NA	NA	NA	NA
182	elevation	I_1917003	0.234377447713165	NA	NA	NA	NA
183	elevation	I_1917065	0.112143356861096	NA	NA	NA	NA
184	elevation	I_1938956	0.342661370918836	NA	NA	NA	NA
185	elevation	I_1939098	0.342661370918836	NA	NA	NA	NA
186	elevation	I_1941975	0.186991315223345	NA	NA	NA	NA
187	elevation	I_1942073	0.323113160909589	NA	NA	NA	NA
188	elevation	I_1955368	0.145929872314924	NA	NA	NA	NA
189	elevation	I_1958240	0.435342980904359	NA	NA	NA	NA
190	elevation	I_1981352	0.256367322486584	NA	NA	NA	NA
191	elevation	I_1983758	0.122561046463214	NA	NA	NA	NA
192	elevation	I_1985978	0.0271080675387122	NA	NA	NA	NA
193	elevation	I_1993090	0.352478790259384	NA	NA	NA	NA
194	elevation	I_2000754	0.421850266015712	NA	NA	NA	NA
195	elevation	I_2010703	0.595753473988994	NA	NA	NA	NA
196	elevation	I_2026365	1.0289340868875	NA	NA	NA	NA
197	elevation	I_2055267	0.137861991036132	NA	NA	NA	NA
198	elevation	I_2055381	0.0994960800011416	NA	NA	NA	NA
199	elevation	I_2059037	0.851377049646234	NA	NA	NA	NA
200	elevation	I_2059181	0.137861991036132	NA	NA	NA	NA
201	elevation	I_2060669	0.137861991036132	NA	NA	NA	NA
202	elevation	I_2060672	0.786039701333261	NA	NA	NA	NA
203	elevation	I_2093842	0.521589570284526	NA	NA	NA	NA
204	elevation	I_2108720	0.278797229020318	NA	NA	NA	NA
205	elevation	I_2111365	0.934974227609338	NA	NA	NA	NA
206	elevation	I_2120010	0.278797229020318	NA	NA	NA	NA
207	elevation	I_2135152	0.113796568020035	NA	NA	NA	NA
208	elevation	I_2135155	0.113796568020035	NA	NA	NA	NA
209	elevation	I_2135162	0.113796568020035	NA	NA	NA	NA
210	elevation	I_2135182	0.521589570284526	NA	NA	NA	NA
211	elevation	I_2168372	0.278797229020318	NA	NA	NA	NA
212	elevation	I_2188308	0.411981495913719	NA	NA	NA	NA
213	elevation	I_2202005	0.158442405013432	NA	NA	NA	NA
214	elevation	I_2204415	0.91349600717255	NA	NA	NA	NA
215	elevation	I_2204426	0.799252280988633	NA	NA	NA	NA
216	elevation	I_2208084	0.187171903144815	NA	NA	NA	NA
217	elevation	I_2208085	0.585917929894894	NA	NA	NA	NA
218	elevation	I_2210114	0.210935134728283	NA	NA	NA	NA
219	elevation	I_2211281	0.152650888123072	NA	NA	NA	NA
220	elevation	I_2211374	0.188267860486798	NA	NA	NA	NA
221	elevation	I_2211439	0.468689135321515	NA	NA	NA	NA
222	elevation	I_2237611	0.776633536372684	NA	NA	NA	NA
223	elevation	I_2237629	0.696385017164291	NA	NA	NA	NA
224	elevation	I_2237686	0.114014106842632	NA	NA	NA	NA
225	elevation	I_2262539	0.148480956480955	NA	NA	NA	NA
226	elevation	I_2268794	0.44282918624904	NA	NA	NA	NA
227	elevation	I_2268849	0.522951377435745	NA	NA	NA	NA
228	elevation	I_2287186	0.162636659418552	NA	NA	NA	NA
229	elevation	I_2310939	0.44282918624904	NA	NA	NA	NA
230	elevation	I_2314953	0.243197001000228	NA	NA	NA	NA
231	elevation	I_2315082	0.532720969722562	NA	NA	NA	NA
232	elevation	I_2315097	0.371204776940497	NA	NA	NA	NA
233	elevation	I_2325916	0.371204776940497	NA	NA	NA	NA
234	elevation	I_2334229	0.0626187738674391	NA	NA	NA	NA
235	elevation	I_2334246	0.0626187738674391	NA	NA	NA	NA
236	elevation	I_2370581	0.0626187738674391	NA	NA	NA	NA
237	elevation	I_2370621	0.0786822147456914	NA	NA	NA	NA
238	elevation	I_2372561	0.0786822147456914	NA	NA	NA	NA
239	elevation	I_2386041	0.143818621077081	NA	NA	NA	NA
240	elevation	I_2388148	0.44282918624904	NA	NA	NA	NA
241	elevation	I_2389983	0.0903622482915004	NA	NA	NA	NA
242	elevation	I_2390096	0.280368983584616	NA	NA	NA	NA
243	elevation	I_2425186	0.402730910040128	NA	NA	NA	NA
244	elevation	I_2429938	2.24362429607725	NA	NA	NA	NA
245	elevation	I_2435754	0.44282918624904	NA	NA	NA	NA
246	elevation	I_2435757	0.44282918624904	NA	NA	NA	NA
247	elevation	I_2443437	0.306650016541989	NA	NA	NA	NA
248	elevation	I_2443609	0.07718053311063	NA	NA	NA	NA
249	elevation	I_2446627	0.479583956191236	NA	NA	NA	NA
250	elevation	I_2446743	0.436266506597656	NA	NA	NA	NA
251	elevation	I_2452094	0.436266506597656	NA	NA	NA	NA
252	elevation	I_2454924	0.0513613525974132	NA	NA	NA	NA
253	elevation	I_2488067	0.137957987063713	NA	NA	NA	NA
254	elevation	I_2502497	0.446368247266093	NA	NA	NA	NA
255	elevation	I_2504854	0.570004777974412	NA	NA	NA	NA
256	elevation	I_2525219	2.24362429607725	NA	NA	NA	NA
257	elevation	I_2525261	0.013636568311236	NA	NA	NA	NA
258	elevation	I_2525302	0.038562048890719	NA	NA	NA	NA
259	elevation	I_2530227	1.45446736006392	NA	NA	NA	NA
260	elevation	I_2535580	0.055303086979408	NA	NA	NA	NA
261	elevation	I_2535596	1.66976041599546	NA	NA	NA	NA
262	elevation	I_2541513	0.055303086979408	NA	NA	NA	NA
263	elevation	I_2541564	0.110123288270967	NA	NA	NA	NA
264	elevation	I_2541576	0.110123288270967	NA	NA	NA	NA
265	elevation	I_2549755	0.242221944526589	NA	NA	NA	NA
266	elevation	I_2549779	2.18693874447899	NA	NA	NA	NA
267	elevation	I_2552681	0.055303086979408	NA	NA	NA	NA
268	elevation	I_2552796	0.055303086979408	NA	NA	NA	NA
269	elevation	I_2553123	2.02878427996972	NA	NA	NA	NA
270	elevation	I_2555196	0.055303086979408	NA	NA	NA	NA
271	elevation	I_2566202	1.45446736006392	NA	NA	NA	NA
272	elevation	I_2566342	0.055303086979408	NA	NA	NA	NA
273	elevation	I_2567529	1.37259911594873	NA	NA	NA	NA
274	elevation	I_2568131	1.45446736006392	NA	NA	NA	NA
275	elevation	I_2570733	2.42502733253153	NA	NA	NA	NA
276	elevation	I_2570795	2.22103205083505	NA	NA	NA	NA
277	elevation	I_2585369	1.05398352335997	NA	NA	NA	NA
278	elevation	I_2593816	0.396387215753335	NA	NA	NA	NA
279	elevation	I_2593939	0.2049922768733	NA	NA	NA	NA
280	elevation	I_2594098	0.326125081233204	NA	NA	NA	NA
281	elevation	I_2623431	2.42502733253153	NA	NA	NA	NA
282	elevation	I_2624069	2.43836231245153	NA	NA	NA	NA
283	elevation	I_2632546	1.86249891969691	NA	NA	NA	NA
284	elevation	I_2632557	2.42502733253153	NA	NA	NA	NA
285	elevation	I_2643819	1.15197637617242	NA	NA	NA	NA
286	elevation	I_2643830	2.03161140119352	NA	NA	NA	NA
287	elevation	I_2648633	2.43836231245153	NA	NA	NA	NA
288	elevation	I_2657917	0.168163387582945	NA	NA	NA	NA
289	elevation	I_2667837	0.029559137371141	NA	NA	NA	NA
290	elevation	I_2685857	0.0886891733439564	NA	NA	NA	NA
291	elevation	I_2685874	1.68519359356257	NA	NA	NA	NA
292	elevation	I_2696465	2.24362429607725	NA	NA	NA	NA
293	elevation	I_2706513	2.05086985684002	NA	NA	NA	NA
294	elevation	I_2719805	0.0208469978337078	NA	NA	NA	NA
295	elevation	I_2725644	0.123424470985793	NA	NA	NA	NA
296	elevation	I_2775524	0.0714702725470771	NA	NA	NA	NA
297	elevation	I_2789626	0.633525504016086	NA	NA	NA	NA
298	elevation	I_2789739	0.0314587734110163	NA	NA	NA	NA
299	elevation	I_2798340	0.480191110923569	NA	NA	NA	NA
300	elevation	I_2813050	0.0360562001568159	NA	NA	NA	NA
301	elevation	I_2826351	0.645581108982007	NA	NA	NA	NA
302	elevation	I_2831017	1.01217191516432	NA	NA	NA	NA
303	elevation	I_2831057	0.711362559274122	NA	NA	NA	NA
304	elevation	I_2846149	1.74834713163634	NA	NA	NA	NA
305	elevation	I_2850565	1.57654742037629	NA	NA	NA	NA
306	elevation	I_2850584	1.68544427031765	NA	NA	NA	NA
307	elevation	I_2862126	1.77659461787757	NA	NA	NA	NA
308	elevation	I_2881104	1.05601863756381	NA	NA	NA	NA
309	elevation	I_2881116	1.90513870689842	NA	NA	NA	NA
310	elevation	I_2883945	1.38326193133711	NA	NA	NA	NA
311	elevation	I_2898413	0.119433865454795	NA	NA	NA	NA
312	elevation	I_2912797	0.293273152822109	NA	NA	NA	NA
313	elevation	I_2920304	0.119433865454795	NA	NA	NA	NA
314	elevation	I_2920306	0.277882466356373	NA	NA	NA	NA
315	elevation	I_2921239	0.312760387245391	NA	NA	NA	NA
316	elevation	I_2921444	0.70875400322742	NA	NA	NA	NA
317	elevation	I_2949987	0.230132023253476	NA	NA	NA	NA
318	elevation	I_2953051	0.392278286216479	NA	NA	NA	NA
319	elevation	I_2954098	0.982255690571524	NA	NA	NA	NA
320	elevation	I_2980179	0.121102056630384	NA	NA	NA	NA
321	elevation	I_2982040	0.265281561075757	NA	NA	NA	NA
322	elevation	I_2986375	0.0595066053379112	NA	NA	NA	NA
323	elevation	I_2994234	0.116269467625812	NA	NA	NA	NA
324	elevation	I_2994273	0.0274395409594486	NA	NA	NA	NA
325	elevation	I_2996324	0.083655302609909	NA	NA	NA	NA
326	elevation	I_2996341	0.116269467625812	NA	NA	NA	NA
327	elevation	I_2996400	0.144135458938674	NA	NA	NA	NA
328	elevation	I_2999522	0.179797837601189	NA	NA	NA	NA
329	elevation	I_2999876	0.279064294728606	NA	NA	NA	NA
330	elevation	I_3012574	0.362831675618497	NA	NA	NA	NA
331	elevation	I_3012653	0.424831484933052	NA	NA	NA	NA
332	elevation	I_3023651	0.0512268589204385	NA	NA	NA	NA
333	elevation	I_3031428	0.410966699086604	NA	NA	NA	NA
334	elevation	I_3035427	0.255550523320229	NA	NA	NA	NA
335	elevation	I_3039809	0.332173453624029	NA	NA	NA	NA
336	elevation	I_3039817	0.0310268377402483	NA	NA	NA	NA
337	elevation	I_3040329	0.426624546319443	NA	NA	NA	NA
338	elevation	I_3051257	0.304326353728693	NA	NA	NA	NA
339	elevation	I_3055288	0.288375116939603	NA	NA	NA	NA
340	elevation	I_3055353	0.310469823737594	NA	NA	NA	NA
341	elevation	I_3058678	0.381013164782531	NA	NA	NA	NA
342	elevation	I_3076327	0.15063369983276	NA	NA	NA	NA
343	elevation	I_3076392	0.15063369983276	NA	NA	NA	NA
344	elevation	I_3085136	0.332173453624029	NA	NA	NA	NA
345	elevation	I_3090527	0.230511279236928	NA	NA	NA	NA
346	elevation	I_3090632	0.14535573771921	NA	NA	NA	NA
347	elevation	I_3091628	0.483154491596346	NA	NA	NA	NA
348	elevation	I_3092773	0.673334796431761	NA	NA	NA	NA
349	elevation	I_3095947	0.332173453624029	NA	NA	NA	NA
350	elevation	I_3103176	0.483154491596346	NA	NA	NA	NA
351	elevation	I_3105363	0.0763775808793054	NA	NA	NA	NA
352	elevation	I_3105434	0.304075541467085	NA	NA	NA	NA
353	elevation	I_3106074	0.177605574399194	NA	NA	NA	NA
354	elevation	I_3107585	0.455750328593351	NA	NA	NA	NA
355	elevation	I_3127675	0.556837851142605	NA	NA	NA	NA
356	elevation	I_3130131	0.428933064376261	NA	NA	NA	NA
357	elevation	I_3145817	0.0330136297197883	NA	NA	NA	NA
358	elevation	I_3151938	0.140163219980596	NA	NA	NA	NA
359	elevation	I_3151939	0.140163219980596	NA	NA	NA	NA
360	elevation	I_3152543	0.0430643778744666	NA	NA	NA	NA
361	elevation	I_3153131	0.177541164364542	NA	NA	NA	NA
362	elevation	I_3176071	0.400179984433501	NA	NA	NA	NA
363	elevation	I_3176074	0.400179984433501	NA	NA	NA	NA
364	elevation	I_3179639	0.541583872524777	NA	NA	NA	NA
365	elevation	I_3183879	0.110977740951723	NA	NA	NA	NA
366	elevation	I_3186087	0.554566489113955	NA	NA	NA	NA
367	elevation	I_3198471	0.164027013631006	NA	NA	NA	NA
368	elevation	I_3224881	0.721803549605662	NA	NA	NA	NA
369	elevation	I_3235022	0.692010173575312	NA	NA	NA	NA
370	elevation	I_3245575	0.141813595407628	NA	NA	NA	NA
371	elevation	I_3260955	0.585857543695775	NA	NA	NA	NA
372	elevation	I_3260998	0.178723669467467	NA	NA	NA	NA
373	elevation	I_3261163	0.0352037919091311	NA	NA	NA	NA
374	elevation	I_3262101	0.0691889688329351	NA	NA	NA	NA
375	elevation	I_3269777	0.333941258542092	NA	NA	NA	NA
376	elevation	I_3278394	0.476560095992372	NA	NA	NA	NA
377	elevation	I_3298162	0.150519354157081	NA	NA	NA	NA
378	elevation	I_3304731	0.00695002641853242	NA	NA	NA	NA
379	elevation	I_3309621	0.234044928724024	NA	NA	NA	NA
380	elevation	I_3309647	0.291252582121726	NA	NA	NA	NA
381	elevation	I_3331252	0.327436100648729	NA	NA	NA	NA
382	elevation	I_3331358	0.518443514332226	NA	NA	NA	NA
383	elevation	I_3343798	0.753401805883434	NA	NA	NA	NA
384	elevation	I_3343799	0.753401805883434	NA	NA	NA	NA
385	elevation	I_3352374	0.877485337874173	NA	NA	NA	NA
386	elevation	I_3352455	0.577395145304434	NA	NA	NA	NA
387	elevation	I_3362388	0.688261195211214	NA	NA	NA	NA
388	elevation	I_3367602	0.814634717965332	NA	NA	NA	NA
389	elevation	I_3380639	0.672732752758364	NA	NA	NA	NA
390	elevation	I_3382206	0.540202326853116	NA	NA	NA	NA
391	elevation	I_3382243	0.0329471139770919	NA	NA	NA	NA
392	elevation	I_3387258	0.535927737730759	NA	NA	NA	NA
393	elevation	I_3388915	0.0141260830575616	NA	NA	NA	NA
394	elevation	I_3402502	0.420370630565928	NA	NA	NA	NA
395	elevation	I_3402613	0.371329871791698	NA	NA	NA	NA
396	elevation	I_3402616	0.371329871791698	NA	NA	NA	NA
397	elevation	I_3409388	0.458230217776813	NA	NA	NA	NA
398	elevation	I_3409499	0.0691889688329351	NA	NA	NA	NA
399	elevation	I_3414273	0.637058962608999	NA	NA	NA	NA
400	elevation	I_3423262	0.587461921805333	NA	NA	NA	NA
401	elevation	I_3423283	0.517486437596873	NA	NA	NA	NA
402	elevation	I_3423319	0.587461921805333	NA	NA	NA	NA
403	elevation	I_3437593	0.536137576129155	NA	NA	NA	NA
404	elevation	I_3437647	0.424299288613625	NA	NA	NA	NA
405	elevation	I_3439419	0.16731152376096	NA	NA	NA	NA
406	elevation	I_3449248	0.16731152376096	NA	NA	NA	NA
407	elevation	I_3476078	0.499461718874424	NA	NA	NA	NA
408	elevation	I_3489629	0.000562505680351171	NA	NA	NA	NA
409	elevation	I_3516089	0.499461718874424	NA	NA	NA	NA
410	elevation	I_3528544	0.16731152376096	NA	NA	NA	NA
411	elevation	I_3539818	0.672993227055121	NA	NA	NA	NA
412	elevation	I_3539920	0.80502988057988	NA	NA	NA	NA
413	elevation	I_3544392	0.604900166360346	NA	NA	NA	NA
414	elevation	I_3544442	0.676510201333606	NA	NA	NA	NA
415	elevation	I_3558263	0.448407015804782	NA	NA	NA	NA
416	elevation	I_3573372	0.373629125694643	NA	NA	NA	NA
417	elevation	I_3573465	0.16731152376096	NA	NA	NA	NA
418	elevation	I_3611923	0.348310376659358	NA	NA	NA	NA
419	elevation	I_3662813	0.131770240504217	NA	NA	NA	NA
420	elevation	I_3669054	0.0292409727422705	NA	NA	NA	NA
421	elevation	I_3680418	0.202561303324161	NA	NA	NA	NA
422	elevation	I_3699228	0.16731152376096	NA	NA	NA	NA
423	elevation	I_3740869	0.265896534850586	NA	NA	NA	NA
424	elevation	I_3777787	0.16731152376096	NA	NA	NA	NA
425	elevation	I_3785956	0.16731152376096	NA	NA	NA	NA
426	elevation	I_3804429	0.178096458860946	NA	NA	NA	NA
427	elevation	I_3811502	0.16731152376096	NA	NA	NA	NA
428	elevation	I_3823799	0.178096458860946	NA	NA	NA	NA
429	elevation	I_3839727	0.0339320099796214	NA	NA	NA	NA
430	elevation	I_3846735	0.0324546665443996	NA	NA	NA	NA
431	elevation	I_3882216	0.0292409727422705	NA	NA	NA	NA
432	elevation	I_3943673	0.181943160750928	NA	NA	NA	NA
433	elevation	I_3992867	0.181943160750928	NA	NA	NA	NA
434	elevation	I_4022758	0.181943160750928	NA	NA	NA	NA
435	elevation	I_4052751	0.16731152376096	NA	NA	NA	NA
436	elevation	I_4057849	0.181943160750928	NA	NA	NA	NA
437	elevation	I_4067567	0.181943160750928	NA	NA	NA	NA
438	elevation	I_4083512	0.0486363314318485	NA	NA	NA	NA
439	elevation	I_4097643	0.099023886438438	NA	NA	NA	NA
440	elevation	I_4105230	0.181943160750928	NA	NA	NA	NA
441	elevation	I_4114204	0.181943160750928	NA	NA	NA	NA
442	elevation	I_4126984	0.0324546665443996	NA	NA	NA	NA
443	elevation	I_4153849	0.207763299101619	NA	NA	NA	NA
444	elevation	I_4198652	0.23247365238036	NA	NA	NA	NA
445	elevation	I_4205843	0.242509457502625	NA	NA	NA	NA
446	elevation	I_4210722	0.16731152376096	NA	NA	NA	NA
447	elevation	I_4221144	0.478636141582214	NA	NA	NA	NA
448	elevation	I_4229011	0.242509457502625	NA	NA	NA	NA
449	elevation	I_4229116	0.242509457502625	NA	NA	NA	NA
450	elevation	I_4233651	0.464643411397929	NA	NA	NA	NA
451	elevation	I_4264148	0.231264566070356	NA	NA	NA	NA
452	elevation	I_4326017	0.104036604873958	NA	NA	NA	NA
453	elevation	I_4331148	0.235075650630195	NA	NA	NA	NA
454	elevation	I_4382830	0.0563567477403677	NA	NA	NA	NA
455	elevation	I_4405609	0.0563567477403677	NA	NA	NA	NA
456	elevation	I_4422481	0.464643411397929	NA	NA	NA	NA
457	elevation	I_4436184	0.464643411397929	NA	NA	NA	NA
458	elevation	I_4436194	0.464643411397929	NA	NA	NA	NA
459	elevation	I_4453643	0.102325473979373	NA	NA	NA	NA
460	elevation	I_4461030	0.464643411397929	NA	NA	NA	NA
461	elevation	I_4510019	0.438745012473896	NA	NA	NA	NA
462	elevation	I_4515446	0.210685231224263	NA	NA	NA	NA
463	elevation	I_4521703	0.436088600062576	NA	NA	NA	NA
464	elevation	I_4588009	0.438745012473896	NA	NA	NA	NA
465	elevation	I_4654370	0.374767890596989	NA	NA	NA	NA
466	elevation	I_4668223	0.210685231224263	NA	NA	NA	NA
467	elevation	I_4722280	0.210685231224263	NA	NA	NA	NA
468	elevation	I_4751106	0.250651764592685	NA	NA	NA	NA
469	elevation	I_4784829	0.210507862626607	NA	NA	NA	NA
470	elevation	I_4795002	0.214542398727609	NA	NA	NA	NA
471	elevation	I_4919435	0.179012163950216	NA	NA	NA	NA
472	elevation	I_4975889	0.740968706997019	NA	NA	NA	NA
473	elevation	I_4980324	0.287714302357037	NA	NA	NA	NA
474	elevation	I_4998307	0.740968706997019	NA	NA	NA	NA
475	elevation	I_5117745	0.179012163950216	NA	NA	NA	NA
476	elevation	I_5147900	0.356695839085787	NA	NA	NA	NA
477	elevation	I_5445203	0.54732528517898	NA	NA	NA	NA
478	elevation	I_5493948	0.184311402501178	NA	NA	NA	NA
479	elevation	I_5523711	0.354858112793742	NA	NA	NA	NA
480	elevation	I_5546220	0.354858112793742	NA	NA	NA	NA
481	elevation	I_5552023	0.354858112793742	NA	NA	NA	NA
482	elevation	I_5633507	0.340921835716476	NA	NA	NA	NA
483	elevation	I_5654541	0.246259376180205	NA	NA	NA	NA
484	elevation	I_5700069	0.354858112793742	NA	NA	NA	NA
485	elevation	I_5737040	0.354858112793742	NA	NA	NA	NA
486	elevation	I_5745704	0.708040897067391	NA	NA	NA	NA
487	elevation	I_5772983	0.411140480955477	NA	NA	NA	NA
488	elevation	I_5773523	0.708040897067391	NA	NA	NA	NA
489	elevation	I_5820318	0.354858112793742	NA	NA	NA	NA
490	elevation	I_5839991	0.409956827093889	NA	NA	NA	NA
491	elevation	I_5844088	0.360933996542025	NA	NA	NA	NA
492	elevation	I_5868148	0.0583387090766483	NA	NA	NA	NA
493	elevation	I_5925122	0.423339164961834	NA	NA	NA	NA
494	elevation	I_5929414	0.253301188460724	NA	NA	NA	NA
495	elevation	I_5945683	0.484987396019011	NA	NA	NA	NA
496	elevation	I_5957696	0.423339164961834	NA	NA	NA	NA
497	elevation	I_6031303	0.452926755108929	NA	NA	NA	NA
498	elevation	I_6036505	0.452926755108929	NA	NA	NA	NA
499	elevation	I_6044625	0.517184009958675	NA	NA	NA	NA
500	elevation	I_6063310	0.452926755108929	NA	NA	NA	NA
501	elevation	I_6099981	0.170068291276736	NA	NA	NA	NA
502	elevation	I_6259249	0.103474990094989	NA	NA	NA	NA
503	elevation	I_6483093	0.168132322998043	NA	NA	NA	NA
504	elevation	I_6807230	0.0966863800814358	NA	NA	NA	NA
505	elevation	I_6931056	0.119872939534334	NA	NA	NA	NA
506	elevation	I_7017903	0.194086935781042	NA	NA	NA	NA
507	elevation	I_7329879	0.194086935781042	NA	NA	NA	NA
508	elevation	I_7502469	0.142756702493086	NA	NA	NA	NA
509	elevation	I_7505118	0.0527568004086009	NA	NA	NA	NA
510	elevation	I_7507567	0.179051353080074	NA	NA	NA	NA
511	elevation	I_7510363	0.179051353080074	NA	NA	NA	NA
512	elevation	I_7585992	0.0527568004086009	NA	NA	NA	NA
513	elevation	I_7643111	0.0527568004086009	NA	NA	NA	NA
514	elevation	I_7659836	0.21765390690055	NA	NA	NA	NA
515	elevation	I_7662913	0.21765390690055	NA	NA	NA	NA
516	elevation	I_7662918	0.21765390690055	NA	NA	NA	NA
517	elevation	I_7673022	0.0879711371134124	NA	NA	NA	NA
518	elevation	I_7710781	0.13553809538368	NA	NA	NA	NA
519	elevation	I_7710790	0.21765390690055	NA	NA	NA	NA
520	elevation	I_7731491	0.13553809538368	NA	NA	NA	NA
521	elevation	I_7737449	0.395336958626932	NA	NA	NA	NA
522	elevation	I_7753426	0.21765390690055	NA	NA	NA	NA
523	elevation	I_7762599	0.13553809538368	NA	NA	NA	NA
524	elevation	I_7871337	0.21765390690055	NA	NA	NA	NA
525	elevation	I_7941683	0.446754761197285	NA	NA	NA	NA
526	elevation	I_7982957	0.0879711371134124	NA	NA	NA	NA
527	elevation	I_8013259	0.395336958626932	NA	NA	NA	NA
528	elevation	I_8014825	0.331303902170027	NA	NA	NA	NA
529	elevation	I_8022089	0.331303902170027	NA	NA	NA	NA
530	elevation	I_8026511	0.331303902170027	NA	NA	NA	NA
531	elevation	I_8171212	0.13553809538368	NA	NA	NA	NA
532	elevation	I_8171285	0.0879711371134124	NA	NA	NA	NA
533	elevation	I_8211945	0.154220703119761	NA	NA	NA	NA
534	elevation	I_8229110	0.13553809538368	NA	NA	NA	NA
535	elevation	I_8345853	0.485106398395421	NA	NA	NA	NA
536	elevation	I_8589260	0.542796719986753	NA	NA	NA	NA
537	elevation	I_8591362	0.542796719986753	NA	NA	NA	NA
538	elevation	I_8605270	0.72697954555921	NA	NA	NA	NA
539	elevation	I_8609403	0.542796719986753	NA	NA	NA	NA
540	elevation	I_8635527	0.635151649383183	NA	NA	NA	NA
541	elevation	I_8692062	0.542796719986753	NA	NA	NA	NA
542	elevation	I_8696481	0.730458605740968	NA	NA	NA	NA
543	elevation	I_8752748	0.624431603859309	NA	NA	NA	NA
544	elevation	I_8794174	0.542796719986753	NA	NA	NA	NA
545	elevation	I_8798892	0.542796719986753	NA	NA	NA	NA
546	elevation	I_8812292	0.624431603859309	NA	NA	NA	NA
547	elevation	I_8818802	0.017005051303471	NA	NA	NA	NA
548	elevation	I_8851751	0.542796719986753	NA	NA	NA	NA
549	elevation	I_8859357	0.280762283657545	NA	NA	NA	NA
550	elevation	I_8878044	0.542796719986753	NA	NA	NA	NA
551	elevation	I_8917367	0.730458605740968	NA	NA	NA	NA
552	elevation	I_8964317	0.829103573354112	NA	NA	NA	NA
553	elevation	I_9044200	0.0627263945841034	NA	NA	NA	NA
554	elevation	I_9071456	0.017005051303471	NA	NA	NA	NA
555	elevation	I_9120497	0.00194068168903711	NA	NA	NA	NA
556	elevation	I_9161431	0.00194068168903711	NA	NA	NA	NA
557	elevation	I_9196803	0.017005051303471	NA	NA	NA	NA
558	elevation	I_9198443	0.128641635290512	NA	NA	NA	NA
559	elevation	I_9206149	0.0469026431251015	NA	NA	NA	NA
560	elevation	I_9213520	0.4610881670127	NA	NA	NA	NA
561	elevation	I_9237538	0.0627263945841034	NA	NA	NA	NA
562	elevation	I_9259482	0.0789725547592477	NA	NA	NA	NA
563	elevation	I_9259522	0.017005051303471	NA	NA	NA	NA
564	elevation	I_9276534	0.0627263945841034	NA	NA	NA	NA
565	elevation	I_9286116	0.017005051303471	NA	NA	NA	NA
566	elevation	I_9334422	0.00194068168903711	NA	NA	NA	NA
567	elevation	I_9509434	0.0342569135200199	NA	NA	NA	NA
568	elevation	I_9514469	0.00879745552876005	NA	NA	NA	NA
569	elevation	I_9626491	0.0105979369653246	NA	NA	NA	NA
570	elevation	I_9643599	0.0759202447635692	NA	NA	NA	NA
571	elevation	I_9653639	0.0105979369653246	NA	NA	NA	NA
572	elevation	I_9700308	0.0105979369653246	NA	NA	NA	NA
573	elevation	I_9709302	0.19586883788476	NA	NA	NA	NA
574	elevation	I_9747840	0.0105979369653246	NA	NA	NA	NA
575	elevation	I_9890648	0.0299743358109241	NA	NA	NA	NA
576	elevation	I_9976380	0.0809001618899118	NA	NA	NA	NA
577	elevation	I_10098470	0.102988797590508	NA	NA	NA	NA
578	elevation	I_10098533	0.062257139293763	NA	NA	NA	NA
579	elevation	I_10255136	0.110133162653992	NA	NA	NA	NA
580	elevation	I_10345844	0.180078276667781	NA	NA	NA	NA
581	elevation	I_10395826	0.0746883599656053	NA	NA	NA	NA
582	elevation	I_10432465	0.0554720721618074	NA	NA	NA	NA
583	elevation	I_10466071	0.119184187842591	NA	NA	NA	NA
584	elevation	I_10627424	1.66035776388059	NA	NA	NA	NA
585	elevation	I_10645012	0.0623804941300247	NA	NA	NA	NA
586	elevation	I_10658028	0.0623804941300247	NA	NA	NA	NA
587	elevation	I_10691729	0.00389679289123806	NA	NA	NA	NA
588	elevation	I_10710305	0.00389679289123806	NA	NA	NA	NA
589	elevation	I_10732655	0.0383570155212248	NA	NA	NA	NA
590	elevation	I_10735429	0.00389679289123806	NA	NA	NA	NA
591	elevation	I_10756606	1.60356466626092	NA	NA	NA	NA
592	elevation	I_10811056	0.0407887620858834	NA	NA	NA	NA
593	elevation	I_10841164	0.0362219756361139	NA	NA	NA	NA
594	elevation	I_10873691	0.129144977136507	NA	NA	NA	NA
595	elevation	I_10873885	0.0772115438157532	NA	NA	NA	NA
596	elevation	I_10915935	0.0260645062085059	NA	NA	NA	NA
597	elevation	I_10942959	0.00107964485849503	NA	NA	NA	NA
598	elevation	I_10978841	0.175834976735795	NA	NA	NA	NA
599	elevation	I_10978860	0.0260645062085059	NA	NA	NA	NA
600	elevation	I_10990440	0.176586494809462	NA	NA	NA	NA
601	elevation	I_10992862	0.157413298553817	NA	NA	NA	NA
602	elevation	I_11038033	0.0440948628181054	NA	NA	NA	NA
603	elevation	I_11085073	0.105018067591295	NA	NA	NA	NA
604	elevation	I_11089650	0.294897735621002	NA	NA	NA	NA
605	elevation	I_11123047	0.105018067591295	NA	NA	NA	NA
606	elevation	I_11164697	0.121245425502365	NA	NA	NA	NA
607	elevation	I_11164737	0.846695210474867	NA	NA	NA	NA
608	elevation	I_11205752	0.14474174367592	NA	NA	NA	NA
609	elevation	I_11213434	0.147331667833579	NA	NA	NA	NA
610	elevation	I_11217347	0.123592503821806	NA	NA	NA	NA
611	elevation	I_11275227	1.00406483595025	NA	NA	NA	NA
612	elevation	I_11275826	0.641751924382651	NA	NA	NA	NA
613	elevation	I_11276156	0.00791703348338175	NA	NA	NA	NA
614	elevation	I_11276360	0.597348386505672	NA	NA	NA	NA
615	elevation	I_11285143	0.042157309666248	NA	NA	NA	NA
616	elevation	I_11292024	0.0754685405744687	NA	NA	NA	NA
617	elevation	I_11292025	0.653303306878152	NA	NA	NA	NA
618	elevation	I_11292190	0.653303306878152	NA	NA	NA	NA
619	elevation	I_11292272	0.675768311904505	NA	NA	NA	NA
620	elevation	I_11295338	0.119136029581461	NA	NA	NA	NA
621	elevation	I_11307505	1.33866521196643	NA	NA	NA	NA
622	elevation	I_11326030	0.0729536633040626	NA	NA	NA	NA
623	elevation	I_11376121	0.0548278538010564	NA	NA	NA	NA
624	elevation	I_11387883	1.27790242779027	NA	NA	NA	NA
625	elevation	I_11387927	1.27790242779027	NA	NA	NA	NA
626	elevation	I_11391556	1.0090383412424	NA	NA	NA	NA
627	elevation	I_11397815	0.983835354859028	NA	NA	NA	NA
628	elevation	I_11460959	0.0330934689033523	NA	NA	NA	NA
629	elevation	I_11496269	0.0167482196180537	NA	NA	NA	NA
630	elevation	I_11496280	0.0167482196180537	NA	NA	NA	NA
631	elevation	I_11497272	0.260889335877021	NA	NA	NA	NA
632	elevation	I_11499799	0.0271878468740009	NA	NA	NA	NA
633	elevation	I_11541682	0.360061073559829	NA	NA	NA	NA
634	elevation	I_11545461	0.247031385046591	NA	NA	NA	NA
635	elevation	I_11581157	0.225823829333808	NA	NA	NA	NA
636	elevation	I_11602803	0.103773261043923	NA	NA	NA	NA
637	elevation	I_11603179	0.103773261043923	NA	NA	NA	NA
638	elevation	I_11603604	0.058565400216667	NA	NA	NA	NA
639	elevation	I_11604686	1.10583222451024	NA	NA	NA	NA
640	elevation	I_11608101	0.244619250813705	NA	NA	NA	NA
641	elevation	I_11635727	0.221019161569503	NA	NA	NA	NA
642	elevation	I_11635728	0.221019161569503	NA	NA	NA	NA
643	elevation	I_11635817	0.0129664531693356	NA	NA	NA	NA
644	elevation	I_11640588	0.0129664531693356	NA	NA	NA	NA
645	elevation	I_11650996	0.221019161569503	NA	NA	NA	NA
646	elevation	I_11663777	0.221019161569503	NA	NA	NA	NA
647	elevation	I_11682607	0.942834313325858	NA	NA	NA	NA
648	elevation	I_11698027	0.262180841059138	NA	NA	NA	NA
649	elevation	I_11707183	0.278516602497024	NA	NA	NA	NA
650	elevation	I_11711940	0.958015520778455	NA	NA	NA	NA
651	elevation	I_11711942	0.958015520778455	NA	NA	NA	NA
652	elevation	I_11714468	1.32187336114247	NA	NA	NA	NA
653	elevation	I_11722981	0.840722734771231	NA	NA	NA	NA
654	elevation	I_11723023	0.111376888441876	NA	NA	NA	NA
655	elevation	I_11723374	0.958015520778455	NA	NA	NA	NA
656	elevation	I_11810425	1.2034489518173	NA	NA	NA	NA
657	elevation	I_11810786	0.958015520778455	NA	NA	NA	NA
658	elevation	I_11819274	0.958015520778455	NA	NA	NA	NA
659	elevation	I_11819410	0.308873101103625	NA	NA	NA	NA
660	elevation	I_11888055	0.168152178012897	NA	NA	NA	NA
661	elevation	I_11889844	0.20383418267269	NA	NA	NA	NA
662	elevation	I_11891849	0.0423333340957161	NA	NA	NA	NA
663	elevation	I_11906769	0.0732837893284236	NA	NA	NA	NA
664	elevation	I_11906900	0.0732837893284236	NA	NA	NA	NA
665	elevation	I_11907243	0.0262843957071664	NA	NA	NA	NA
666	elevation	I_11920241	0.012840187197065	NA	NA	NA	NA
667	elevation	I_11929552	0.262070632299765	NA	NA	NA	NA
668	elevation	I_11929610	0.262070632299765	NA	NA	NA	NA
669	elevation	I_11964503	0.656558320663939	NA	NA	NA	NA
670	elevation	I_11965483	0.517988400784872	NA	NA	NA	NA
671	elevation	I_11968238	0.638058909633166	NA	NA	NA	NA
672	elevation	I_11985587	0.561399989182072	NA	NA	NA	NA
673	elevation	I_11998249	0.000231907516939185	NA	NA	NA	NA
674	elevation	I_12007333	0.881128298708281	NA	NA	NA	NA
675	elevation	I_12017046	0.296511900037666	NA	NA	NA	NA
676	elevation	I_12057801	0.042536531044226	NA	NA	NA	NA
677	elevation	I_12057863	0.219773674469928	NA	NA	NA	NA
678	elevation	I_12070866	0.00202582298754838	NA	NA	NA	NA
679	elevation	I_12094915	0.0694325649240705	NA	NA	NA	NA
680	elevation	I_12103227	0.00286548723200433	NA	NA	NA	NA
681	elevation	I_12107911	0.0694325649240705	NA	NA	NA	NA
682	elevation	I_12115911	0.0360866515202525	NA	NA	NA	NA
683	elevation	I_12115916	0.0674312946268703	NA	NA	NA	NA
684	elevation	I_12119633	0.00623784451095207	NA	NA	NA	NA
685	elevation	I_12121836	0.0744795919735396	NA	NA	NA	NA
686	elevation	I_12121858	0.00623784451095207	NA	NA	NA	NA
687	elevation	I_12145794	0.0329516721495029	NA	NA	NA	NA
688	elevation	I_12153385	0.0694325649240705	NA	NA	NA	NA
689	elevation	I_12162886	0.0329516721495029	NA	NA	NA	NA
690	elevation	I_12162973	0.00849521645363943	NA	NA	NA	NA
691	elevation	I_12178157	0.0205636921518817	NA	NA	NA	NA
692	elevation	I_12196798	0.145596386321302	NA	NA	NA	NA
693	elevation	I_12204460	0.111437154446268	NA	NA	NA	NA
694	elevation	I_12204461	0.236824108636581	NA	NA	NA	NA
695	elevation	I_12204521	0.342115798220792	NA	NA	NA	NA
696	elevation	I_12228113	0.195319567314569	NA	NA	NA	NA
697	elevation	I_12228118	0.0391733950809689	NA	NA	NA	NA
698	elevation	I_12274471	0.0167773307208143	NA	NA	NA	NA
699	elevation	I_12283295	0.21426688192855	NA	NA	NA	NA
700	elevation	I_12283332	0.121966986098123	NA	NA	NA	NA
701	elevation	I_12290204	0.0270080464259227	NA	NA	NA	NA
702	elevation	I_12291581	0.248799500769254	NA	NA	NA	NA
703	elevation	I_12326071	0.115478258575406	NA	NA	NA	NA
704	elevation	I_12327811	0.0398210596557797	NA	NA	NA	NA
705	elevation	I_12334250	0.0270924541080646	NA	NA	NA	NA
706	elevation	I_12341572	0.0188809598563401	NA	NA	NA	NA
707	elevation	I_12342873	0.100519901093841	NA	NA	NA	NA
708	elevation	I_12364970	0.0289166386664353	NA	NA	NA	NA
709	elevation	I_12382954	0.18603216886531	NA	NA	NA	NA
710	elevation	I_12385689	0.659637799854063	NA	NA	NA	NA
711	elevation	I_12390810	0.0270924541080646	NA	NA	NA	NA
712	elevation	I_12405344	0.0557318332494104	NA	NA	NA	NA
713	elevation	I_12417474	0.0557318332494104	NA	NA	NA	NA
714	elevation	I_12417513	0.0557318332494104	NA	NA	NA	NA
715	elevation	I_12417528	0.184747887586607	NA	NA	NA	NA
716	elevation	I_12420747	0.0557318332494104	NA	NA	NA	NA
717	elevation	I_12420782	0.228264556368431	NA	NA	NA	NA
718	elevation	I_12422349	0.228264556368431	NA	NA	NA	NA
719	elevation	I_12423698	0.0237038745016557	NA	NA	NA	NA
720	elevation	I_12496018	0.657287816937358	NA	NA	NA	NA
721	elevation	I_12505476	0.0599733953938981	NA	NA	NA	NA
722	elevation	I_12505493	0.657287816937358	NA	NA	NA	NA
723	elevation	I_12521669	0.970884994117895	NA	NA	NA	NA
724	elevation	I_12532320	0.0389948474847615	NA	NA	NA	NA
725	elevation	I_12543414	1.08396876497543	NA	NA	NA	NA
726	elevation	I_12547640	0.0376011551701337	NA	NA	NA	NA
727	elevation	I_12554480	0.657287816937358	NA	NA	NA	NA
728	elevation	I_12559752	1.05509071277105	NA	NA	NA	NA
729	elevation	I_12560515	0.099670728799163	NA	NA	NA	NA
730	elevation	I_12563963	0.00270609999364651	NA	NA	NA	NA
731	elevation	I_12611846	0.311225939453251	NA	NA	NA	NA
732	elevation	I_12642852	0.138272419464327	NA	NA	NA	NA
733	elevation	I_12649220	0.139530295256226	NA	NA	NA	NA
734	elevation	I_12652755	0.101575329416745	NA	NA	NA	NA
735	elevation	I_12655418	0.437185568281521	NA	NA	NA	NA
736	elevation	I_12655428	0.44665406258399	NA	NA	NA	NA
737	elevation	I_12655519	0.48791574130677	NA	NA	NA	NA
738	elevation	I_12710222	0.63491088196428	NA	NA	NA	NA
739	elevation	I_12747499	0.963997076887345	NA	NA	NA	NA
740	elevation	I_12759452	0.295761029560096	NA	NA	NA	NA
741	elevation	I_12759541	0.295761029560096	NA	NA	NA	NA
742	elevation	I_12759566	0.794303322178581	NA	NA	NA	NA
743	elevation	I_12774975	0.467077168827103	NA	NA	NA	NA
744	elevation	I_12775015	0.0230557852954204	NA	NA	NA	NA
745	elevation	I_12804846	0.599596632149897	NA	NA	NA	NA
746	elevation	I_12804882	0.599596632149897	NA	NA	NA	NA
747	elevation	I_12810396	0.210815534530236	NA	NA	NA	NA
748	elevation	I_12812282	0.386161319773022	NA	NA	NA	NA
749	elevation	I_12816305	0.548121809383668	NA	NA	NA	NA
750	elevation	I_12816320	0.548121809383668	NA	NA	NA	NA
751	elevation	I_12821283	0.928720667504962	NA	NA	NA	NA
752	elevation	I_12836874	1.02989330330545	NA	NA	NA	NA
753	elevation	I_12854220	0.751454826377088	NA	NA	NA	NA
754	elevation	I_12854289	0.751454826377088	NA	NA	NA	NA
755	elevation	I_12866064	0.830372266561898	NA	NA	NA	NA
756	elevation	I_12866178	0.646061736413005	NA	NA	NA	NA
757	elevation	I_12867677	0.305613489922313	NA	NA	NA	NA
758	elevation	I_12882771	0.646061736413005	NA	NA	NA	NA
759	elevation	I_12896820	0.900827375535147	NA	NA	NA	NA
760	elevation	I_12896821	0.900827375535147	NA	NA	NA	NA
761	elevation	I_12915572	0.207290309760529	NA	NA	NA	NA
762	elevation	I_12915605	0.572469930772134	NA	NA	NA	NA
763	elevation	I_12946238	0.770248588912488	NA	NA	NA	NA
764	elevation	I_12957337	0.943640396372165	NA	NA	NA	NA
765	elevation	I_12959042	0.768784448283052	NA	NA	NA	NA
766	elevation	I_12973767	0.772913306357124	NA	NA	NA	NA
767	elevation	I_12983920	0.629736029495069	NA	NA	NA	NA
768	elevation	I_13054109	0.341123541447891	NA	NA	NA	NA
769	elevation	I_13054115	0.341123541447891	NA	NA	NA	NA
770	elevation	I_13054118	0.341123541447891	NA	NA	NA	NA
771	elevation	I_13056011	0.341123541447891	NA	NA	NA	NA
772	elevation	I_13056131	0.341123541447891	NA	NA	NA	NA
773	elevation	I_13056388	0.341123541447891	NA	NA	NA	NA
774	elevation	I_13056394	0.341123541447891	NA	NA	NA	NA
775	elevation	I_13057192	0.341123541447891	NA	NA	NA	NA
776	elevation	I_13057194	0.341123541447891	NA	NA	NA	NA
777	elevation	I_13057213	0.341123541447891	NA	NA	NA	NA
778	elevation	I_13057255	0.341123541447891	NA	NA	NA	NA
779	elevation	I_13057312	0.341123541447891	NA	NA	NA	NA
780	elevation	I_13065923	0.307040488079203	NA	NA	NA	NA
781	elevation	I_13065924	0.307040488079203	NA	NA	NA	NA
782	elevation	I_13065926	0.307040488079203	NA	NA	NA	NA
783	elevation	I_13065957	0.307040488079203	NA	NA	NA	NA
784	elevation	I_13069597	0.307040488079203	NA	NA	NA	NA
785	elevation	I_13069648	0.307040488079203	NA	NA	NA	NA
786	elevation	I_13069651	0.307040488079203	NA	NA	NA	NA
787	elevation	I_13103633	0.269513085759563	NA	NA	NA	NA
788	elevation	I_13156868	0.341123541447891	NA	NA	NA	NA
789	elevation	I_13156875	0.341123541447891	NA	NA	NA	NA
790	elevation	I_13156904	0.341123541447891	NA	NA	NA	NA
791	elevation	I_13157540	0.341123541447891	NA	NA	NA	NA
792	elevation	I_13159946	0.341123541447891	NA	NA	NA	NA
793	elevation	I_13160009	0.341123541447891	NA	NA	NA	NA
794	elevation	I_13160015	0.341123541447891	NA	NA	NA	NA
795	elevation	I_13160047	0.341123541447891	NA	NA	NA	NA
796	elevation	I_13170854	0.45180711996485	NA	NA	NA	NA
797	elevation	I_13198799	0.322424484695163	NA	NA	NA	NA
798	elevation	I_13198828	0.301846246442674	NA	NA	NA	NA
799	elevation	I_13200991	0.354245192570788	NA	NA	NA	NA
800	elevation	I_13204758	0.527858205561561	NA	NA	NA	NA
801	elevation	I_13204800	0.413237966153081	NA	NA	NA	NA
802	elevation	I_13208242	0.413135922933826	NA	NA	NA	NA
803	elevation	I_13208247	0.493445161825711	NA	NA	NA	NA
804	elevation	I_13208319	0.527858205561561	NA	NA	NA	NA
805	elevation	I_13212053	0.896490615710439	NA	NA	NA	NA
806	elevation	I_13213595	0.710073987027113	NA	NA	NA	NA
807	elevation	I_13214884	0.847955352313589	NA	NA	NA	NA
808	elevation	I_13216052	0.710073987027113	NA	NA	NA	NA
809	elevation	I_13216756	0.847955352313589	NA	NA	NA	NA
810	elevation	I_13217157	0.847955352313589	NA	NA	NA	NA
811	elevation	I_13217648	0.77730405115407	NA	NA	NA	NA
812	elevation	I_13217650	0.77730405115407	NA	NA	NA	NA
813	elevation	I_13248579	0.413135922933826	NA	NA	NA	NA
814	elevation	I_13250998	0.363871696976772	NA	NA	NA	NA
815	elevation	I_13253814	0.444249023851466	NA	NA	NA	NA
816	elevation	I_13254087	0.620557489682618	NA	NA	NA	NA
817	elevation	I_13254212	0.719434644428251	NA	NA	NA	NA
818	elevation	I_13256162	0.761842132978112	NA	NA	NA	NA
819	elevation	I_13259463	0.132921085284493	NA	NA	NA	NA
820	elevation	I_13262750	0.511900266174117	NA	NA	NA	NA
821	elevation	I_13264472	0.64772030801799	NA	NA	NA	NA
822	elevation	I_13275389	0.583444605198036	NA	NA	NA	NA
823	elevation	I_13284523	0.242623964311286	NA	NA	NA	NA
824	elevation	I_13284552	0.242623964311286	NA	NA	NA	NA
825	elevation	I_13284555	0.490257751994519	NA	NA	NA	NA
826	elevation	I_13297400	0.322428933791254	NA	NA	NA	NA
827	elevation	I_13299554	0.41400120275288	NA	NA	NA	NA
828	elevation	I_13299659	0.0989436079626277	NA	NA	NA	NA
829	elevation	I_13305342	0.20781724178095	NA	NA	NA	NA
830	elevation	I_13305398	0.20781724178095	NA	NA	NA	NA
831	elevation	I_13305447	0.0989436079626277	NA	NA	NA	NA
832	elevation	I_13317983	0.126187234599291	NA	NA	NA	NA
833	elevation	I_13319090	0.597251298332148	NA	NA	NA	NA
834	elevation	I_13329299	0.521507705415686	NA	NA	NA	NA
835	elevation	I_13329507	0.2784085914808	NA	NA	NA	NA
836	elevation	I_13329547	0.0865615294800547	NA	NA	NA	NA
837	elevation	I_13335458	0.162501438127412	NA	NA	NA	NA
838	elevation	I_13335523	0.435128437663732	NA	NA	NA	NA
839	elevation	I_13335571	0.145466418577285	NA	NA	NA	NA
840	elevation	I_13335604	0.435128437663732	NA	NA	NA	NA
841	elevation	I_13335608	0.448030185686677	NA	NA	NA	NA
842	elevation	I_13339710	0.0115232440519975	NA	NA	NA	NA
843	elevation	I_13340245	0.144263524404615	NA	NA	NA	NA
844	elevation	I_13340255	0.144263524404615	NA	NA	NA	NA
845	elevation	I_13340256	0.144263524404615	NA	NA	NA	NA
846	elevation	I_13340393	0.0115232440519975	NA	NA	NA	NA
847	elevation	I_13347326	0.00294663964432313	NA	NA	NA	NA
848	elevation	I_13347631	0.00294663964432313	NA	NA	NA	NA
849	elevation	I_13347632	0.00294663964432313	NA	NA	NA	NA
850	elevation	I_13347709	0.00294663964432313	NA	NA	NA	NA
851	elevation	I_13347771	0.0145665309888199	NA	NA	NA	NA
852	elevation	I_13351874	0.309985214424364	NA	NA	NA	NA
853	elevation	I_13351921	0.1286183115985	NA	NA	NA	NA
854	elevation	I_13354267	0.22895969454845	NA	NA	NA	NA
855	elevation	I_13357637	0.266831559221888	NA	NA	NA	NA
856	elevation	I_13378559	0.443087434139545	NA	NA	NA	NA
857	elevation	I_13378579	0.219745545379812	NA	NA	NA	NA
858	elevation	I_13378611	0.219745545379812	NA	NA	NA	NA
859	elevation	I_13378674	0.238073785271089	NA	NA	NA	NA
860	elevation	I_13386320	0.00626936053411845	NA	NA	NA	NA
861	elevation	I_13387407	0.0765912068464708	NA	NA	NA	NA
862	elevation	I_13389906	0.422447361142875	NA	NA	NA	NA
863	elevation	I_13393831	0.379387247702725	NA	NA	NA	NA
864	elevation	I_13444392	0.306213324071408	NA	NA	NA	NA
865	elevation	I_13521044	0.0441863356442097	NA	NA	NA	NA
866	elevation	I_13544401	0.140622487084532	NA	NA	NA	NA
867	elevation	I_13544437	0.109545456053059	NA	NA	NA	NA
868	elevation	I_13560993	0.0919746262618653	NA	NA	NA	NA
869	elevation	I_13575067	0.0359685846773399	NA	NA	NA	NA
870	elevation	I_13580125	0.0919746262618653	NA	NA	NA	NA
871	elevation	I_13580127	0.0919746262618653	NA	NA	NA	NA
872	elevation	I_13585569	0.140622487084532	NA	NA	NA	NA
873	elevation	I_13585972	0.140622487084532	NA	NA	NA	NA
874	elevation	I_13590174	0.125613902670212	NA	NA	NA	NA
875	elevation	I_13605541	0.190551530604224	NA	NA	NA	NA
876	elevation	I_13615906	0.435309550410665	NA	NA	NA	NA
877	elevation	I_13625501	0.27795532289059	NA	NA	NA	NA
878	elevation	I_13658755	0.132378366502678	NA	NA	NA	NA
879	elevation	I_13727251	0.271081295997641	NA	NA	NA	NA
880	elevation	I_13727286	0.456879264160603	NA	NA	NA	NA
881	elevation	I_13739485	0.30190843011943	NA	NA	NA	NA
882	elevation	I_13743599	0.30190843011943	NA	NA	NA	NA
883	elevation	I_13743871	0.456879264160603	NA	NA	NA	NA
884	elevation	I_13755243	0.11309109417397	NA	NA	NA	NA
885	elevation	I_13756341	0.0717292651880077	NA	NA	NA	NA
886	elevation	I_13770174	0.0717292651880077	NA	NA	NA	NA
887	elevation	I_13771966	0.11309109417397	NA	NA	NA	NA
888	elevation	I_13777854	0.140622487084532	NA	NA	NA	NA
889	elevation	I_13781802	0.227182392851221	NA	NA	NA	NA
890	elevation	I_13788926	0.30190843011943	NA	NA	NA	NA
891	elevation	I_13791848	0.30190843011943	NA	NA	NA	NA
892	elevation	I_13806804	0.30190843011943	NA	NA	NA	NA
893	elevation	I_13818245	0.260550727777606	NA	NA	NA	NA
894	elevation	I_13818248	0.135022800790586	NA	NA	NA	NA
895	elevation	I_13819422	0.166263831292854	NA	NA	NA	NA
896	elevation	I_13819897	0.206035419761138	NA	NA	NA	NA
897	elevation	I_13820944	0.166263831292854	NA	NA	NA	NA
898	elevation	I_13821069	0.166263831292854	NA	NA	NA	NA
899	elevation	I_13821366	0.166263831292854	NA	NA	NA	NA
900	elevation	I_13827172	0.30190843011943	NA	NA	NA	NA
901	elevation	I_13827322	0.30190843011943	NA	NA	NA	NA
902	elevation	I_13835539	0.166263831292854	NA	NA	NA	NA
903	elevation	I_13841706	0.140622487084532	NA	NA	NA	NA
904	elevation	I_13845578	0.140622487084532	NA	NA	NA	NA
905	elevation	I_13852721	0.30190843011943	NA	NA	NA	NA
906	elevation	I_13855382	0.0717292651880077	NA	NA	NA	NA
907	elevation	I_13857277	0.0717292651880077	NA	NA	NA	NA
908	elevation	I_13876763	0.13908490056532	NA	NA	NA	NA
909	elevation	I_13882733	0.182710286329736	NA	NA	NA	NA
910	elevation	I_13885755	0.136542169436305	NA	NA	NA	NA
911	elevation	I_13900338	0.174239615833062	NA	NA	NA	NA
912	elevation	I_13915547	0.00646838232896714	NA	NA	NA	NA
913	elevation	I_13915590	0.136542169436305	NA	NA	NA	NA
914	elevation	I_13921774	0.194391884752946	NA	NA	NA	NA
915	elevation	I_13921913	0.194391884752946	NA	NA	NA	NA
916	elevation	I_13921941	0.194391884752946	NA	NA	NA	NA
917	elevation	I_13965455	0.0623521467278372	NA	NA	NA	NA
918	elevation	I_13967964	0.0623521467278372	NA	NA	NA	NA
919	elevation	I_13992838	0.551802057052559	NA	NA	NA	NA
920	elevation	I_14028533	0.3009978220341	NA	NA	NA	NA
921	elevation	I_14036253	0.337348338942337	NA	NA	NA	NA
922	elevation	I_14062690	0.218997748654642	NA	NA	NA	NA
923	elevation	I_14100167	0.0161184743801472	NA	NA	NA	NA
924	elevation	I_14100513	0.115974586094979	NA	NA	NA	NA
925	elevation	I_14101153	0.00897646404217578	NA	NA	NA	NA
926	elevation	I_14109480	0.216459564360498	NA	NA	NA	NA
927	elevation	I_14109508	0.315233962191438	NA	NA	NA	NA
928	elevation	I_14119923	0.244952369245601	NA	NA	NA	NA
929	elevation	I_14141770	0.218997748654642	NA	NA	NA	NA
930	elevation	I_14155705	0.38872558671458	NA	NA	NA	NA
931	elevation	I_14165189	0.295094607741152	NA	NA	NA	NA
932	elevation	I_14170963	0.336054844219885	NA	NA	NA	NA
933	elevation	I_14172543	0.336054844219885	NA	NA	NA	NA
934	elevation	I_14172552	0.295094607741152	NA	NA	NA	NA
935	elevation	I_14174133	0.336054844219885	NA	NA	NA	NA
936	elevation	I_14175264	0.38872558671458	NA	NA	NA	NA
937	elevation	I_14175273	0.38872558671458	NA	NA	NA	NA
938	elevation	I_14181527	0.140441445911559	NA	NA	NA	NA
939	elevation	I_14181566	0.38872558671458	NA	NA	NA	NA
940	elevation	I_14189771	0.295094607741152	NA	NA	NA	NA
941	elevation	I_14220086	0.19013529400207	NA	NA	NA	NA
942	elevation	I_14220206	0.38872558671458	NA	NA	NA	NA
943	elevation	I_14232260	0.0800872470170131	NA	NA	NA	NA
944	elevation	I_14232283	0.0800872470170131	NA	NA	NA	NA
945	elevation	I_14232920	0.196381476527147	NA	NA	NA	NA
946	elevation	I_14244119	0.196381476527147	NA	NA	NA	NA
947	elevation	I_14251060	0.323157814593096	NA	NA	NA	NA
948	elevation	I_14270563	0.272700949788944	NA	NA	NA	NA
949	elevation	I_14273872	0.233551586096994	NA	NA	NA	NA
950	elevation	I_14273895	0.323157814593096	NA	NA	NA	NA
951	elevation	I_14273945	0.824704577305544	NA	NA	NA	NA
952	elevation	I_14281848	0.0753985399541276	NA	NA	NA	NA
953	elevation	I_14283638	0.252690228616934	NA	NA	NA	NA
954	elevation	I_14287837	0.094032061654333	NA	NA	NA	NA
955	elevation	I_14288000	0.503178306000636	NA	NA	NA	NA
956	elevation	I_14312422	0.094032061654333	NA	NA	NA	NA
957	elevation	I_14317714	0.0753985399541276	NA	NA	NA	NA
958	elevation	I_14317715	0.503178306000636	NA	NA	NA	NA
959	elevation	I_14346177	0.599042147912469	NA	NA	NA	NA
960	elevation	I_14377635	0.520998996220979	NA	NA	NA	NA
961	elevation	I_14391547	0.331338033500921	NA	NA	NA	NA
962	elevation	I_14391562	0.419258395212398	NA	NA	NA	NA
963	elevation	I_14410324	0.295094607741152	NA	NA	NA	NA
964	elevation	I_14412328	0.183309838975347	NA	NA	NA	NA
965	elevation	I_14420208	0.193068567009472	NA	NA	NA	NA
966	elevation	I_14423171	0.379331203194505	NA	NA	NA	NA
967	elevation	I_14436183	0.322202340989665	NA	NA	NA	NA
968	elevation	I_14436189	0.130760911939188	NA	NA	NA	NA
969	elevation	I_14460147	0.312220560066627	NA	NA	NA	NA
970	elevation	I_14477503	0.185450070749108	NA	NA	NA	NA
971	elevation	I_14486883	0.0679901488186132	NA	NA	NA	NA
972	elevation	I_14487015	0.0668693610140009	NA	NA	NA	NA
973	elevation	I_14518306	0.979981068605214	NA	NA	NA	NA
974	elevation	I_14531255	0.979981068605214	NA	NA	NA	NA
975	elevation	I_14533390	0.979981068605214	NA	NA	NA	NA
976	elevation	I_14543869	0.149084339508029	NA	NA	NA	NA
977	elevation	I_14543877	0.00895168313583343	NA	NA	NA	NA
978	elevation	I_14547245	0.0991914328694272	NA	NA	NA	NA
979	elevation	I_14547255	0.0486225298310742	NA	NA	NA	NA
980	elevation	I_14584687	0.213843370847068	NA	NA	NA	NA
981	elevation	I_14591138	0.150000293808966	NA	NA	NA	NA
982	elevation	I_14591146	0.0960745496865925	NA	NA	NA	NA
983	elevation	I_14602738	0.126410130815083	NA	NA	NA	NA
984	elevation	I_14613706	0.0200657973230217	NA	NA	NA	NA
985	elevation	I_14656646	0.0904911672276032	NA	NA	NA	NA
986	elevation	I_14656647	0.387581575123447	NA	NA	NA	NA
987	elevation	I_14697115	0.304481861467263	NA	NA	NA	NA
988	elevation	I_14698070	1.42402205788632	NA	NA	NA	NA
989	elevation	I_14711211	2.6902266626388	NA	NA	NA	NA
990	elevation	I_14735213	0.288124860880968	NA	NA	NA	NA
991	elevation	I_14735268	0.0764400783704322	NA	NA	NA	NA
992	elevation	I_14738172	0.321607211060545	NA	NA	NA	NA
993	elevation	I_14738551	0.321607211060545	NA	NA	NA	NA
994	elevation	I_14738665	0.321607211060545	NA	NA	NA	NA
995	elevation	I_14747377	0.34090767906232	NA	NA	NA	NA
996	elevation	I_14749136	0.00614122229542507	NA	NA	NA	NA
997	elevation	I_14770610	0.531513647736888	NA	NA	NA	NA
998	elevation	I_14770632	0.816300923412456	NA	NA	NA	NA
999	elevation	I_14772473	0.531513647736888	NA	NA	NA	NA
1000	elevation	I_14777443	0.871894430976181	NA	NA	NA	NA
1001	elevation	I_14779380	1.26017088495466	NA	NA	NA	NA
1002	elevation	I_14792393	0.0785317967077229	NA	NA	NA	NA
1003	elevation	I_14810120	0.16929494689423	NA	NA	NA	NA
1004	elevation	I_14817118	0.35173169218499	NA	NA	NA	NA
1005	elevation	I_14817162	0.416197950249007	NA	NA	NA	NA
1006	elevation	I_14834553	0.82691721632301	NA	NA	NA	NA
1007	elevation	I_14862869	0.00971244106783784	NA	NA	NA	NA
1008	elevation	I_14878001	0.0400516818092932	NA	NA	NA	NA
1009	elevation	I_14881036	0.35173169218499	NA	NA	NA	NA
1010	elevation	I_14898607	0.285904111627986	NA	NA	NA	NA
1011	elevation	I_14898848	0.343559523341896	NA	NA	NA	NA
1012	elevation	I_14933442	0.16929494689423	NA	NA	NA	NA
1013	elevation	I_14933477	0.648832488801462	NA	NA	NA	NA
1014	elevation	I_14953323	0.360140299471147	NA	NA	NA	NA
1015	elevation	I_14953324	0.360140299471147	NA	NA	NA	NA
1016	elevation	I_14956114	0.221512533178159	NA	NA	NA	NA
1017	elevation	I_14956262	0.35173169218499	NA	NA	NA	NA
1018	elevation	I_14962663	0.246519193385695	NA	NA	NA	NA
1019	elevation	I_14993285	0.451447454329114	NA	NA	NA	NA
1020	elevation	I_14998648	0.648832488801462	NA	NA	NA	NA
1021	elevation	I_15005692	0.16929494689423	NA	NA	NA	NA
1022	elevation	I_15017483	0.278243149839496	NA	NA	NA	NA
1023	elevation	I_15021413	0.848772912352421	NA	NA	NA	NA
1024	elevation	I_15022375	2.22064988098839	NA	NA	NA	NA
1025	elevation	I_15035510	0.16929494689423	NA	NA	NA	NA
1026	elevation	I_15051164	0.648832488801462	NA	NA	NA	NA
1027	elevation	II_25506	0.49747319965946	NA	NA	NA	NA
1028	elevation	II_31188	0.166784720706823	NA	NA	NA	NA
1029	elevation	II_46305	0.166784720706823	NA	NA	NA	NA
1030	elevation	II_110545	0.159273393064059	NA	NA	NA	NA
1031	elevation	II_116083	0.358211680102013	NA	NA	NA	NA
1032	elevation	II_144075	0.166784720706823	NA	NA	NA	NA
1033	elevation	II_160596	0.358211680102013	NA	NA	NA	NA
1034	elevation	II_180883	0.49747319965946	NA	NA	NA	NA
1035	elevation	II_188656	0.166784720706823	NA	NA	NA	NA
1036	elevation	II_200058	0.49747319965946	NA	NA	NA	NA
1037	elevation	II_220592	0.49747319965946	NA	NA	NA	NA
1038	elevation	II_243170	0.216743856134519	NA	NA	NA	NA
1039	elevation	II_275227	0.202639364918501	NA	NA	NA	NA
1040	elevation	II_288203	0.224514209605029	NA	NA	NA	NA
1041	elevation	II_305158	0.774345362826688	NA	NA	NA	NA
1042	elevation	II_325046	0.293667081537232	NA	NA	NA	NA
1043	elevation	II_361769	0.178518499954645	NA	NA	NA	NA
1044	elevation	II_370400	0.0724640171454209	NA	NA	NA	NA
1045	elevation	II_374500	0.293667081537232	NA	NA	NA	NA
1046	elevation	II_381758	0.293667081537232	NA	NA	NA	NA
1047	elevation	II_381843	0.159273393064059	NA	NA	NA	NA
1048	elevation	II_401571	0.0637003694305762	NA	NA	NA	NA
1049	elevation	II_401587	0.0637003694305762	NA	NA	NA	NA
1050	elevation	II_446763	0.00963175971492011	NA	NA	NA	NA
1051	elevation	II_457491	0.215288287536438	NA	NA	NA	NA
1052	elevation	II_458120	0.0535679844298031	NA	NA	NA	NA
1053	elevation	II_458203	0.0535679844298031	NA	NA	NA	NA
1054	elevation	II_461241	0.17225867007165	NA	NA	NA	NA
1055	elevation	II_483334	0.209974495568121	NA	NA	NA	NA
1056	elevation	II_496660	0.0857705954863162	NA	NA	NA	NA
1057	elevation	II_502891	0.251784744712622	NA	NA	NA	NA
1058	elevation	II_502930	0.251784744712622	NA	NA	NA	NA
1059	elevation	II_506965	0.0735936555828126	NA	NA	NA	NA
1060	elevation	II_516063	0.138004889192236	NA	NA	NA	NA
1061	elevation	II_518587	0.251784744712622	NA	NA	NA	NA
1062	elevation	II_518699	0.177727007108496	NA	NA	NA	NA
1063	elevation	II_536243	0.254747313987781	NA	NA	NA	NA
1064	elevation	II_545775	0.0521382495880054	NA	NA	NA	NA
1065	elevation	II_549871	0.0521382495880054	NA	NA	NA	NA
1066	elevation	II_550200	0.063906898034364	NA	NA	NA	NA
1067	elevation	II_568477	0.159273393064059	NA	NA	NA	NA
1068	elevation	II_585631	0.0745709028893681	NA	NA	NA	NA
1069	elevation	II_601070	0.202287593207867	NA	NA	NA	NA
1070	elevation	II_617224	0.206829719489047	NA	NA	NA	NA
1071	elevation	II_619894	0.138004889192236	NA	NA	NA	NA
1072	elevation	II_627924	0.018377233489434	NA	NA	NA	NA
1073	elevation	II_627940	0.0497166899723702	NA	NA	NA	NA
1074	elevation	II_634685	0.112817512698267	NA	NA	NA	NA
1075	elevation	II_636990	0.112817512698267	NA	NA	NA	NA
1076	elevation	II_683556	0.206829719489047	NA	NA	NA	NA
1077	elevation	II_706382	0.329153497418554	NA	NA	NA	NA
1078	elevation	II_706423	0.329153497418554	NA	NA	NA	NA
1079	elevation	II_715714	0.774345362826688	NA	NA	NA	NA
1080	elevation	II_724804	0.0100865075134986	NA	NA	NA	NA
1081	elevation	II_727042	0.15801246808047	NA	NA	NA	NA
1082	elevation	II_733872	0.505836423136398	NA	NA	NA	NA
1083	elevation	II_737995	0.00832989642871703	NA	NA	NA	NA
1084	elevation	II_747341	0.195000266905517	NA	NA	NA	NA
1085	elevation	II_747398	0.264119764087832	NA	NA	NA	NA
1086	elevation	II_757266	0.00832989642871703	NA	NA	NA	NA
1087	elevation	II_763448	0.00964125025453657	NA	NA	NA	NA
1088	elevation	II_806805	0.130302675890689	NA	NA	NA	NA
1089	elevation	II_810286	0.0737756523783611	NA	NA	NA	NA
1090	elevation	II_826419	0.145316226190783	NA	NA	NA	NA
1091	elevation	II_826485	0.774345362826688	NA	NA	NA	NA
1092	elevation	II_826614	0.252433562231814	NA	NA	NA	NA
1093	elevation	II_829629	0.709992256180661	NA	NA	NA	NA
1094	elevation	II_833337	0.774345362826688	NA	NA	NA	NA
1095	elevation	II_834750	0.774345362826688	NA	NA	NA	NA
1096	elevation	II_835009	0.540841898450521	NA	NA	NA	NA
1097	elevation	II_843349	0.326860872171934	NA	NA	NA	NA
1098	elevation	II_843533	0.240376948576558	NA	NA	NA	NA
1099	elevation	II_858055	0.57570172503021	NA	NA	NA	NA
1100	elevation	II_859840	0.774345362826688	NA	NA	NA	NA
1101	elevation	II_876408	0.57570172503021	NA	NA	NA	NA
1102	elevation	II_876426	0.57570172503021	NA	NA	NA	NA
1103	elevation	II_876444	0.57570172503021	NA	NA	NA	NA
1104	elevation	II_877653	0.57570172503021	NA	NA	NA	NA
1105	elevation	II_883679	0.754683100746934	NA	NA	NA	NA
1106	elevation	II_883800	0.754683100746934	NA	NA	NA	NA
1107	elevation	II_899531	0.57570172503021	NA	NA	NA	NA
1108	elevation	II_899558	0.57570172503021	NA	NA	NA	NA
1109	elevation	II_920326	0.136862141210517	NA	NA	NA	NA
1110	elevation	II_921526	0.145316226190783	NA	NA	NA	NA
1111	elevation	II_924535	0.774345362826688	NA	NA	NA	NA
1112	elevation	II_924562	0.57570172503021	NA	NA	NA	NA
1113	elevation	II_931354	0.586054900276446	NA	NA	NA	NA
1114	elevation	II_931356	0.586054900276446	NA	NA	NA	NA
1115	elevation	II_931377	0.586054900276446	NA	NA	NA	NA
1116	elevation	II_951925	0.090085695873816	NA	NA	NA	NA
1117	elevation	II_951989	0.075041771197811	NA	NA	NA	NA
1118	elevation	II_959487	0.854321145299189	NA	NA	NA	NA
1119	elevation	II_959517	0.234578703411443	NA	NA	NA	NA
1120	elevation	II_976193	0.0414139587488538	NA	NA	NA	NA
1121	elevation	II_991474	0.00517038557005434	NA	NA	NA	NA
1122	elevation	II_992784	0.518409459058396	NA	NA	NA	NA
1123	elevation	II_1044952	0.075041771197811	NA	NA	NA	NA
1124	elevation	II_1047977	0.0842904376736066	NA	NA	NA	NA
1125	elevation	II_1047988	0.774345362826688	NA	NA	NA	NA
1126	elevation	II_1048019	0.075041771197811	NA	NA	NA	NA
1127	elevation	II_1069724	0.470094770960078	NA	NA	NA	NA
1128	elevation	II_1083817	0.319761868364621	NA	NA	NA	NA
1129	elevation	II_1106058	0.151367827238864	NA	NA	NA	NA
1130	elevation	II_1106185	0.0745591025346902	NA	NA	NA	NA
1131	elevation	II_1131928	0.135843432347377	NA	NA	NA	NA
1132	elevation	II_1158996	0.429671883604299	NA	NA	NA	NA
1133	elevation	II_1163313	0.626322893527999	NA	NA	NA	NA
1134	elevation	II_1186750	0.70950646034592	NA	NA	NA	NA
1135	elevation	II_1192352	0.649369449866157	NA	NA	NA	NA
1136	elevation	II_1193171	0.21288682406585	NA	NA	NA	NA
1137	elevation	II_1196765	0.649369449866157	NA	NA	NA	NA
1138	elevation	II_1196801	0.163491906149773	NA	NA	NA	NA
1139	elevation	II_1201746	0.135400525575058	NA	NA	NA	NA
1140	elevation	II_1216932	0.264200011690782	NA	NA	NA	NA
1141	elevation	II_1220360	0.428084673121319	NA	NA	NA	NA
1142	elevation	II_1220678	0.610585625030602	NA	NA	NA	NA
1143	elevation	II_1230915	0.457288171709091	NA	NA	NA	NA
1144	elevation	II_1230930	0.649369449866157	NA	NA	NA	NA
1145	elevation	II_1239611	0.328456926888496	NA	NA	NA	NA
1146	elevation	II_1247347	0.265358899580281	NA	NA	NA	NA
1147	elevation	II_1247472	0.265358899580281	NA	NA	NA	NA
1148	elevation	II_1282056	0.545622731933701	NA	NA	NA	NA
1149	elevation	II_1304980	0.545622731933701	NA	NA	NA	NA
1150	elevation	II_1308007	0.545622731933701	NA	NA	NA	NA
1151	elevation	II_1318777	0.545622731933701	NA	NA	NA	NA
1152	elevation	II_1324925	0.649369449866157	NA	NA	NA	NA
1153	elevation	II_1331541	0.649369449866157	NA	NA	NA	NA
1154	elevation	II_1333157	0.649369449866157	NA	NA	NA	NA
1155	elevation	II_1336626	0.655001324338959	NA	NA	NA	NA
1156	elevation	II_1342303	0.649369449866157	NA	NA	NA	NA
1157	elevation	II_1342467	0.649369449866157	NA	NA	NA	NA
1158	elevation	II_1342871	0.649369449866157	NA	NA	NA	NA
1159	elevation	II_1344182	0.546874837571473	NA	NA	NA	NA
1160	elevation	II_1347167	1.85940182691358	NA	NA	NA	NA
1161	elevation	II_1416046	0.452637043051486	NA	NA	NA	NA
1162	elevation	II_1422355	0.304847651173717	NA	NA	NA	NA
1163	elevation	II_1422454	0.197928246336984	NA	NA	NA	NA
1164	elevation	II_1422477	0.402633995255569	NA	NA	NA	NA
1165	elevation	II_1446758	0.304847651173717	NA	NA	NA	NA
1166	elevation	II_1446759	0.304847651173717	NA	NA	NA	NA
1167	elevation	II_1463999	0.304847651173717	NA	NA	NA	NA
1168	elevation	II_1464084	0.304847651173717	NA	NA	NA	NA
1169	elevation	II_1467325	0.144631134130341	NA	NA	NA	NA
1170	elevation	II_1474120	0.456553654714522	NA	NA	NA	NA
1171	elevation	II_1485481	0.456553654714522	NA	NA	NA	NA
1172	elevation	II_1489520	0.965442240019539	NA	NA	NA	NA
1173	elevation	II_1489523	0.422515643650176	NA	NA	NA	NA
1174	elevation	II_1494393	0.456553654714522	NA	NA	NA	NA
1175	elevation	II_1494396	0.545622731933701	NA	NA	NA	NA
1176	elevation	II_1496093	1.02239566320326	NA	NA	NA	NA
1177	elevation	II_1496171	0.541879664335219	NA	NA	NA	NA
1178	elevation	II_1501134	0.0454847939663323	NA	NA	NA	NA
1179	elevation	II_1501144	0.545622731933701	NA	NA	NA	NA
1180	elevation	II_1509206	0.102301747966994	NA	NA	NA	NA
1181	elevation	II_1521664	0.19807529952214	NA	NA	NA	NA
1182	elevation	II_1521742	0.311953691625417	NA	NA	NA	NA
1183	elevation	II_1603713	0.499176211228749	NA	NA	NA	NA
1184	elevation	II_1603719	0.499176211228749	NA	NA	NA	NA
1185	elevation	II_1603755	0.499176211228749	NA	NA	NA	NA
1186	elevation	II_1604442	0.576750520227054	NA	NA	NA	NA
1187	elevation	II_1604455	0.576750520227054	NA	NA	NA	NA
1188	elevation	II_1604484	0.499176211228749	NA	NA	NA	NA
1189	elevation	II_1610022	0.48946184980903	NA	NA	NA	NA
1190	elevation	II_1661378	0.0785824411713205	NA	NA	NA	NA
1191	elevation	II_1663962	0.187341459856938	NA	NA	NA	NA
1192	elevation	II_1664234	0.427705872373093	NA	NA	NA	NA
1193	elevation	II_1672086	0.318357771501494	NA	NA	NA	NA
1194	elevation	II_1676223	0.533405504602692	NA	NA	NA	NA
1195	elevation	II_1678700	0.427705872373093	NA	NA	NA	NA
1196	elevation	II_1678760	0.248843756959415	NA	NA	NA	NA
1197	elevation	II_1682393	0.883846318507768	NA	NA	NA	NA
1198	elevation	II_1683347	0.883846318507768	NA	NA	NA	NA
1199	elevation	II_1685003	0.545622731933701	NA	NA	NA	NA
1200	elevation	II_1685025	0.427705872373093	NA	NA	NA	NA
1201	elevation	II_1688228	1.65694709722787	NA	NA	NA	NA
1202	elevation	II_1688260	0.874444129743039	NA	NA	NA	NA
1203	elevation	II_1688378	0.427705872373093	NA	NA	NA	NA
1204	elevation	II_1713129	0.567096123231887	NA	NA	NA	NA
1205	elevation	II_1713157	0.781675382259272	NA	NA	NA	NA
1206	elevation	II_1713178	0.567096123231887	NA	NA	NA	NA
1207	elevation	II_1713187	0.567096123231887	NA	NA	NA	NA
1208	elevation	II_1717085	0.567096123231887	NA	NA	NA	NA
1209	elevation	II_1717112	0.883846318507768	NA	NA	NA	NA
1210	elevation	II_1717173	0.0895373772312781	NA	NA	NA	NA
1211	elevation	II_1717192	0.159274688252469	NA	NA	NA	NA
1212	elevation	II_1717196	0.567096123231887	NA	NA	NA	NA
1213	elevation	II_1719800	0.567096123231887	NA	NA	NA	NA
1214	elevation	II_1720363	0.224410672169431	NA	NA	NA	NA
1215	elevation	II_1722800	0.717327684344638	NA	NA	NA	NA
1216	elevation	II_1722809	0.883846318507768	NA	NA	NA	NA
1217	elevation	II_1726902	0.545622731933701	NA	NA	NA	NA
1218	elevation	II_1741151	0.567096123231887	NA	NA	NA	NA
1219	elevation	II_1955055	0.0162001891753958	NA	NA	NA	NA
1220	elevation	II_1955187	0.10860688453124	NA	NA	NA	NA
1221	elevation	II_1955572	0.883846318507768	NA	NA	NA	NA
1222	elevation	II_1955573	0.883846318507768	NA	NA	NA	NA
1223	elevation	II_1955581	0.883846318507768	NA	NA	NA	NA
1224	elevation	II_2044476	0.971651765191608	NA	NA	NA	NA
1225	elevation	II_2053723	0.35716163031509	NA	NA	NA	NA
1226	elevation	II_2053730	0.479071720636166	NA	NA	NA	NA
1227	elevation	II_2053733	0.479071720636166	NA	NA	NA	NA
1228	elevation	II_2184293	0.498316661506721	NA	NA	NA	NA
1229	elevation	II_2188008	0.498316661506721	NA	NA	NA	NA
1230	elevation	II_2188639	0.661770930642055	NA	NA	NA	NA
1231	elevation	II_2189034	0.761315189945334	NA	NA	NA	NA
1232	elevation	II_2193656	0.761315189945334	NA	NA	NA	NA
1233	elevation	II_2193667	0.811166300749294	NA	NA	NA	NA
1234	elevation	II_2196696	0.472865064168525	NA	NA	NA	NA
1235	elevation	II_2198501	0.498316661506721	NA	NA	NA	NA
1236	elevation	II_2199923	0.225024709236108	NA	NA	NA	NA
1237	elevation	II_2199948	0.729671225791169	NA	NA	NA	NA
1238	elevation	II_2200508	0.498316661506721	NA	NA	NA	NA
1239	elevation	II_2200531	0.853930222841075	NA	NA	NA	NA
1240	elevation	II_2200578	0.729671225791169	NA	NA	NA	NA
1241	elevation	II_2204558	0.839203513098431	NA	NA	NA	NA
1242	elevation	II_2205794	0.498316661506721	NA	NA	NA	NA
1243	elevation	II_2207145	0.262255545134589	NA	NA	NA	NA
1244	elevation	II_2209059	0.761315189945334	NA	NA	NA	NA
1245	elevation	II_2209060	0.810737120615389	NA	NA	NA	NA
1246	elevation	II_2209080	0.314938455940644	NA	NA	NA	NA
1247	elevation	II_2212106	0.176719017371292	NA	NA	NA	NA
1248	elevation	II_2212137	0.861056106923205	NA	NA	NA	NA
1249	elevation	II_2251702	0.553001351224458	NA	NA	NA	NA
1250	elevation	II_2251706	0.553001351224458	NA	NA	NA	NA
1251	elevation	II_2251709	0.0754749859118684	NA	NA	NA	NA
1252	elevation	II_2407285	0.20936882087677	NA	NA	NA	NA
1253	elevation	II_2407537	0.025764063197722	NA	NA	NA	NA
1254	elevation	II_2407549	0.20936882087677	NA	NA	NA	NA
1255	elevation	II_2407584	0.20936882087677	NA	NA	NA	NA
1256	elevation	II_2407672	0.171837124278094	NA	NA	NA	NA
1257	elevation	II_2417717	0.038264760163156	NA	NA	NA	NA
1258	elevation	II_2417765	0.0899240891258383	NA	NA	NA	NA
1259	elevation	II_2417809	0.279399578100945	NA	NA	NA	NA
1260	elevation	II_2417828	0.279399578100945	NA	NA	NA	NA
1261	elevation	II_2429509	0.0354205777330179	NA	NA	NA	NA
1262	elevation	II_2429530	0.138942023438669	NA	NA	NA	NA
1263	elevation	II_2429652	0.0354205777330179	NA	NA	NA	NA
1264	elevation	II_2429664	0.638243614189052	NA	NA	NA	NA
1265	elevation	II_2441253	0.783441722284957	NA	NA	NA	NA
1266	elevation	II_2457986	0.783441722284957	NA	NA	NA	NA
1267	elevation	II_2457987	0.783441722284957	NA	NA	NA	NA
1268	elevation	II_2458000	0.783441722284957	NA	NA	NA	NA
1269	elevation	II_2458118	0.5084352749408	NA	NA	NA	NA
1270	elevation	II_2460472	0.147403098192344	NA	NA	NA	NA
1271	elevation	II_2460824	0.783441722284957	NA	NA	NA	NA
1272	elevation	II_2460833	0.783441722284957	NA	NA	NA	NA
1273	elevation	II_2461769	0.238806389422394	NA	NA	NA	NA
1274	elevation	II_2461773	0.783441722284957	NA	NA	NA	NA
1275	elevation	II_2462370	0.160858343398295	NA	NA	NA	NA
1276	elevation	II_2476785	0.567020015497688	NA	NA	NA	NA
1277	elevation	II_2492057	0.454621887267908	NA	NA	NA	NA
1278	elevation	II_2499113	0.454621887267908	NA	NA	NA	NA
1279	elevation	II_2511725	0.523845375191395	NA	NA	NA	NA
1280	elevation	II_2512943	0.110502535990996	NA	NA	NA	NA
1281	elevation	II_2513068	1.44489456694651	NA	NA	NA	NA
1282	elevation	II_2513104	0.556859481155072	NA	NA	NA	NA
1283	elevation	II_2523394	0.261311375826612	NA	NA	NA	NA
1284	elevation	II_2523401	0.669172034503702	NA	NA	NA	NA
1285	elevation	II_2558969	0.0405945125056415	NA	NA	NA	NA
1286	elevation	II_2573623	0.493863576672893	NA	NA	NA	NA
1287	elevation	II_2573693	0.279399578100945	NA	NA	NA	NA
1288	elevation	II_2573723	0.497363124953622	NA	NA	NA	NA
1289	elevation	II_2573729	0.361760406069522	NA	NA	NA	NA
1290	elevation	II_2575917	0.279399578100945	NA	NA	NA	NA
1291	elevation	II_2575962	0.493863576672893	NA	NA	NA	NA
1292	elevation	II_2582871	0.114645252272348	NA	NA	NA	NA
1293	elevation	II_2586407	1.90762266736337	NA	NA	NA	NA
1294	elevation	II_2587141	0.443515402277957	NA	NA	NA	NA
1295	elevation	II_2618017	0.443515402277957	NA	NA	NA	NA
1296	elevation	II_2626080	0.200923180558696	NA	NA	NA	NA
1297	elevation	II_2626124	0.485587421123724	NA	NA	NA	NA
1298	elevation	II_2626144	0.517946457638187	NA	NA	NA	NA
1299	elevation	II_2628163	0.00289308662525435	NA	NA	NA	NA
1300	elevation	II_2628218	0.00289308662525435	NA	NA	NA	NA
1301	elevation	II_2634728	0.189596045367206	NA	NA	NA	NA
1302	elevation	II_2652579	0.67636181085143	NA	NA	NA	NA
1303	elevation	II_2652581	0.485587421123724	NA	NA	NA	NA
1304	elevation	II_2652699	0.485587421123724	NA	NA	NA	NA
1305	elevation	II_2660273	0.640821267297071	NA	NA	NA	NA
1306	elevation	II_2660294	0.640821267297071	NA	NA	NA	NA
1307	elevation	II_2680274	0.485587421123724	NA	NA	NA	NA
1308	elevation	II_2680293	1.64582144416814	NA	NA	NA	NA
1309	elevation	II_2683840	0.327402975664399	NA	NA	NA	NA
1310	elevation	II_2683872	0.279399578100945	NA	NA	NA	NA
1311	elevation	II_2684001	0.787835746522206	NA	NA	NA	NA
1312	elevation	II_2684002	0.279399578100945	NA	NA	NA	NA
1313	elevation	II_2685902	0.700783400088896	NA	NA	NA	NA
1314	elevation	II_2686068	0.700783400088896	NA	NA	NA	NA
1315	elevation	II_2696025	0.279399578100945	NA	NA	NA	NA
1316	elevation	II_2698596	0.571477731013636	NA	NA	NA	NA
1317	elevation	II_2707603	0.485587421123724	NA	NA	NA	NA
1318	elevation	II_2707668	0.146822367536597	NA	NA	NA	NA
1319	elevation	II_2724808	0.146822367536597	NA	NA	NA	NA
1320	elevation	II_2739665	0.00126459815010992	NA	NA	NA	NA
1321	elevation	II_2740266	0.00126459815010992	NA	NA	NA	NA
1322	elevation	II_2740715	0.571983185409141	NA	NA	NA	NA
1323	elevation	II_2740786	0.672413482724686	NA	NA	NA	NA
1324	elevation	II_2740844	0.685055920821579	NA	NA	NA	NA
1325	elevation	II_2756983	0.414231349018625	NA	NA	NA	NA
1326	elevation	II_2762332	0.80936290815561	NA	NA	NA	NA
1327	elevation	II_2777273	0.700393042933413	NA	NA	NA	NA
1328	elevation	II_2781194	0.571983185409141	NA	NA	NA	NA
1329	elevation	II_2781319	0.539523087274878	NA	NA	NA	NA
1330	elevation	II_2793160	0.995537125950337	NA	NA	NA	NA
1331	elevation	II_2805590	0.310892927654124	NA	NA	NA	NA
1332	elevation	II_2805617	0.310892927654124	NA	NA	NA	NA
1333	elevation	II_2815439	0.681328528444241	NA	NA	NA	NA
1334	elevation	II_2815552	0.686726001443929	NA	NA	NA	NA
1335	elevation	II_2821583	1.52147208590813	NA	NA	NA	NA
1336	elevation	II_2823571	1.15636546071346	NA	NA	NA	NA
1337	elevation	II_2823674	0.345007653573346	NA	NA	NA	NA
1338	elevation	II_2831122	0.648014969441701	NA	NA	NA	NA
1339	elevation	II_2845516	0.534911695000965	NA	NA	NA	NA
1340	elevation	II_2850989	0.293984978588096	NA	NA	NA	NA
1341	elevation	II_2866103	0.209590246348348	NA	NA	NA	NA
1342	elevation	II_2866121	0.704070459084825	NA	NA	NA	NA
1343	elevation	II_2866132	0.657721568893106	NA	NA	NA	NA
1344	elevation	II_2880940	0.661407031143647	NA	NA	NA	NA
1345	elevation	II_2922309	0.580470487597117	NA	NA	NA	NA
1346	elevation	II_2922310	0.580470487597117	NA	NA	NA	NA
1347	elevation	II_2938949	2.10236082920991	NA	NA	NA	NA
1348	elevation	II_2948203	0.66049675459079	NA	NA	NA	NA
1349	elevation	II_2953693	0.356961943612814	NA	NA	NA	NA
1350	elevation	II_2977341	0.0395310122502496	NA	NA	NA	NA
1351	elevation	II_3033694	0.238259431463013	NA	NA	NA	NA
1352	elevation	II_3041288	0.234381649044503	NA	NA	NA	NA
1353	elevation	II_3046011	0.234381649044503	NA	NA	NA	NA
1354	elevation	II_3062091	0.234381649044503	NA	NA	NA	NA
1355	elevation	II_3076985	0.197655100365499	NA	NA	NA	NA
1356	elevation	II_3076994	0.323992351127311	NA	NA	NA	NA
1357	elevation	II_3077038	1.10421377543527	NA	NA	NA	NA
1358	elevation	II_3077041	0.199076641924418	NA	NA	NA	NA
1359	elevation	II_3085486	1.41923081808198	NA	NA	NA	NA
1360	elevation	II_3085629	0.701951249626865	NA	NA	NA	NA
1361	elevation	II_3088934	0.405619159776059	NA	NA	NA	NA
1362	elevation	II_3104401	0.0489118932226583	NA	NA	NA	NA
1363	elevation	II_3104452	0.0489118932226583	NA	NA	NA	NA
1364	elevation	II_3104455	0.0489118932226583	NA	NA	NA	NA
1365	elevation	II_3104461	0.0489118932226583	NA	NA	NA	NA
1366	elevation	II_3128028	0.159117398367041	NA	NA	NA	NA
1367	elevation	II_3131410	0.0545052833033774	NA	NA	NA	NA
1368	elevation	II_3135202	0.363148647792066	NA	NA	NA	NA
1369	elevation	II_3136041	0.00938100856504377	NA	NA	NA	NA
1370	elevation	II_3136042	0.0545052833033774	NA	NA	NA	NA
1371	elevation	II_3137078	0.363148647792066	NA	NA	NA	NA
1372	elevation	II_3137182	0.00938100856504377	NA	NA	NA	NA
1373	elevation	II_3146061	0.0950317715808168	NA	NA	NA	NA
1374	elevation	II_3146079	0.0545052833033774	NA	NA	NA	NA
1375	elevation	II_3146713	0.365631786791768	NA	NA	NA	NA
1376	elevation	II_3194492	0.0775078005872945	NA	NA	NA	NA
1377	elevation	II_3257009	0.67302679648503	NA	NA	NA	NA
1378	elevation	II_3260049	0.275172584310918	NA	NA	NA	NA
1379	elevation	II_3268081	1.0090271318248	NA	NA	NA	NA
1380	elevation	II_3272786	1.12328916532242	NA	NA	NA	NA
1381	elevation	II_3303305	0.0814234176973211	NA	NA	NA	NA
1382	elevation	II_3363718	0.118909839744082	NA	NA	NA	NA
1383	elevation	II_3364693	0.32153782240405	NA	NA	NA	NA
1384	elevation	II_3364702	0.116866163623264	NA	NA	NA	NA
1385	elevation	II_3364710	0.116866163623264	NA	NA	NA	NA
1386	elevation	II_3364711	0.116866163623264	NA	NA	NA	NA
1387	elevation	II_3364742	0.32153782240405	NA	NA	NA	NA
1388	elevation	II_3364815	0.092228533399447	NA	NA	NA	NA
1389	elevation	II_3364820	0.32153782240405	NA	NA	NA	NA
1390	elevation	II_3364829	0.484988033145316	NA	NA	NA	NA
1391	elevation	II_3364853	0.0209888862914076	NA	NA	NA	NA
1392	elevation	II_3375110	1.04444146779544	NA	NA	NA	NA
1393	elevation	II_3375175	1.04444146779544	NA	NA	NA	NA
1394	elevation	II_3375395	1.0014199014267	NA	NA	NA	NA
1395	elevation	II_3375462	0.829222226502449	NA	NA	NA	NA
1396	elevation	II_3376392	1.05369028415903	NA	NA	NA	NA
1397	elevation	II_3376414	0.780915878244338	NA	NA	NA	NA
1398	elevation	II_3377380	0.792718401768517	NA	NA	NA	NA
1399	elevation	II_3377406	1.05369028415903	NA	NA	NA	NA
1400	elevation	II_3378376	0.792718401768517	NA	NA	NA	NA
1401	elevation	II_3378379	0.792718401768517	NA	NA	NA	NA
1402	elevation	II_3392153	0.410982274501093	NA	NA	NA	NA
1403	elevation	II_3398033	0.98746648915203	NA	NA	NA	NA
1404	elevation	II_3404275	0.0769239978700195	NA	NA	NA	NA
1405	elevation	II_3421664	1.59174634524394	NA	NA	NA	NA
1406	elevation	II_3421785	1.59174634524394	NA	NA	NA	NA
1407	elevation	II_3432564	1.59174634524394	NA	NA	NA	NA
1408	elevation	II_3444422	0.232546977791485	NA	NA	NA	NA
1409	elevation	II_3445989	0.137105512231585	NA	NA	NA	NA
1410	elevation	II_3452951	0.156613367838815	NA	NA	NA	NA
1411	elevation	II_3459991	0.353709589759053	NA	NA	NA	NA
1412	elevation	II_3459992	0.353709589759053	NA	NA	NA	NA
1413	elevation	II_3460063	0.71417191781439	NA	NA	NA	NA
1414	elevation	II_3460102	0.180585421119313	NA	NA	NA	NA
1415	elevation	II_3472153	0.136587988797024	NA	NA	NA	NA
1416	elevation	II_3473998	0.443821820807781	NA	NA	NA	NA
1417	elevation	II_3474386	0.0923089485177866	NA	NA	NA	NA
1418	elevation	II_3474452	0.222983546251435	NA	NA	NA	NA
1419	elevation	II_3477435	0.0164408146825262	NA	NA	NA	NA
1420	elevation	II_3479047	0.564350802303683	NA	NA	NA	NA
1421	elevation	II_3481586	0.365631786791768	NA	NA	NA	NA
1422	elevation	II_3484819	1.17654418226689	NA	NA	NA	NA
1423	elevation	II_3496040	0.741749750593614	NA	NA	NA	NA
1424	elevation	II_3496081	0.741749750593614	NA	NA	NA	NA
1425	elevation	II_3503157	0.00516695543595613	NA	NA	NA	NA
1426	elevation	II_3503528	0.261272802199098	NA	NA	NA	NA
1427	elevation	II_3503618	0.261272802199098	NA	NA	NA	NA
1428	elevation	II_3506759	0.136587988797024	NA	NA	NA	NA
1429	elevation	II_3518758	0.323887813307442	NA	NA	NA	NA
1430	elevation	II_3520106	0.323887813307442	NA	NA	NA	NA
1431	elevation	II_3553026	0.27102512351587	NA	NA	NA	NA
1432	elevation	II_3577785	0.00150174589401022	NA	NA	NA	NA
1433	elevation	II_3605381	0.136587988797024	NA	NA	NA	NA
1434	elevation	II_3632392	0.0126839369351956	NA	NA	NA	NA
1435	elevation	II_3632457	0.902213306602031	NA	NA	NA	NA
1436	elevation	II_3635970	0.902213306602031	NA	NA	NA	NA
1437	elevation	II_3653675	0.244252490081402	NA	NA	NA	NA
1438	elevation	II_3653807	0.63263952304563	NA	NA	NA	NA
1439	elevation	II_3653812	0.63263952304563	NA	NA	NA	NA
1440	elevation	II_3658505	0.465117651054629	NA	NA	NA	NA
1441	elevation	II_3678302	0.582452227119037	NA	NA	NA	NA
1442	elevation	II_3700810	0.731803253057456	NA	NA	NA	NA
1443	elevation	II_3713241	0.373730939293173	NA	NA	NA	NA
1444	elevation	II_3729426	0.30454635716009	NA	NA	NA	NA
1445	elevation	II_3729463	0.30454635716009	NA	NA	NA	NA
1446	elevation	II_3730487	0.30454635716009	NA	NA	NA	NA
1447	elevation	II_3764615	0.371420353047585	NA	NA	NA	NA
1448	elevation	II_3767235	0.537825027580814	NA	NA	NA	NA
1449	elevation	II_3767356	0.460810298886197	NA	NA	NA	NA
1450	elevation	II_3836823	0.00565287918721201	NA	NA	NA	NA
1451	elevation	II_3847866	0.158500314851745	NA	NA	NA	NA
1452	elevation	II_3903794	0.0486359818770852	NA	NA	NA	NA
1453	elevation	II_3903834	0.0942441329782945	NA	NA	NA	NA
1454	elevation	II_3908639	0.244252490081402	NA	NA	NA	NA
1455	elevation	II_3908726	0.0373450543219162	NA	NA	NA	NA
1456	elevation	II_3933030	0.294975544453199	NA	NA	NA	NA
1457	elevation	II_3935452	0.244611353812622	NA	NA	NA	NA
1458	elevation	II_3935767	0.351965202923789	NA	NA	NA	NA
1459	elevation	II_3973552	0.0238852368051248	NA	NA	NA	NA
1460	elevation	II_3987335	0.294975544453199	NA	NA	NA	NA
1461	elevation	II_4011937	0.0717745336909993	NA	NA	NA	NA
1462	elevation	II_4031286	0.109948678189936	NA	NA	NA	NA
1463	elevation	II_4031393	0.222728381381075	NA	NA	NA	NA
1464	elevation	II_4042370	0.270894189821028	NA	NA	NA	NA
1465	elevation	II_4046795	1.4166247647962	NA	NA	NA	NA
1466	elevation	II_4060760	1.11077945937986	NA	NA	NA	NA
1467	elevation	II_4077382	1.17797630744556	NA	NA	NA	NA
1468	elevation	II_4130011	1.08896470266107	NA	NA	NA	NA
1469	elevation	II_4142594	0.160421689705787	NA	NA	NA	NA
1470	elevation	II_4158551	1.17797630744556	NA	NA	NA	NA
1471	elevation	II_4160902	1.17797630744556	NA	NA	NA	NA
1472	elevation	II_4190313	0.642306758217824	NA	NA	NA	NA
1473	elevation	II_4210139	2.11073112653016	NA	NA	NA	NA
1474	elevation	II_4211140	1.17797630744556	NA	NA	NA	NA
1475	elevation	II_4305770	0.319565729642602	NA	NA	NA	NA
1476	elevation	II_4305810	0.319565729642602	NA	NA	NA	NA
1477	elevation	II_4312120	0.319565729642602	NA	NA	NA	NA
1478	elevation	II_4312168	0.319565729642602	NA	NA	NA	NA
1479	elevation	II_4313274	0.319565729642602	NA	NA	NA	NA
1480	elevation	II_4321177	0.985062207505548	NA	NA	NA	NA
1481	elevation	II_4322062	0.908520186060309	NA	NA	NA	NA
1482	elevation	II_4324744	0.0526605470678986	NA	NA	NA	NA
1483	elevation	II_4324886	0.0781990158754356	NA	NA	NA	NA
1484	elevation	II_4324887	1.44589508887497	NA	NA	NA	NA
1485	elevation	II_4333777	0.0834918894154091	NA	NA	NA	NA
1486	elevation	II_4370094	0.75820140279498	NA	NA	NA	NA
1487	elevation	II_4392129	0.184554075916476	NA	NA	NA	NA
1488	elevation	II_4410939	0.101321753180866	NA	NA	NA	NA
1489	elevation	II_4411095	0.292077765717312	NA	NA	NA	NA
1490	elevation	II_4414077	1.369989564898	NA	NA	NA	NA
1491	elevation	II_4425643	0.318814288895843	NA	NA	NA	NA
1492	elevation	II_4428551	0.0527661110669494	NA	NA	NA	NA
1493	elevation	II_4447495	0.650945508661782	NA	NA	NA	NA
1494	elevation	II_4478549	0.318814288895843	NA	NA	NA	NA
1495	elevation	II_4486669	0.459337233231117	NA	NA	NA	NA
1496	elevation	II_4486715	0.118018740385071	NA	NA	NA	NA
1497	elevation	II_4488915	0.768348962762639	NA	NA	NA	NA
1498	elevation	II_4488950	0.344077022914102	NA	NA	NA	NA
1499	elevation	II_4491467	1.32906184626161	NA	NA	NA	NA
1500	elevation	II_4494508	0.344077022914102	NA	NA	NA	NA
1501	elevation	II_4501826	1.49371447754131	NA	NA	NA	NA
1502	elevation	II_4503059	0.00375289911385344	NA	NA	NA	NA
1503	elevation	II_4512896	0.532881267962458	NA	NA	NA	NA
1504	elevation	II_4522516	0.756169682817659	NA	NA	NA	NA
1505	elevation	II_4524957	0.803817581208633	NA	NA	NA	NA
1506	elevation	II_4560441	0.472374381931383	NA	NA	NA	NA
1507	elevation	II_4571362	0.597355485675337	NA	NA	NA	NA
1508	elevation	II_4572781	0.170580475091023	NA	NA	NA	NA
1509	elevation	II_4573238	0.597355485675337	NA	NA	NA	NA
1510	elevation	II_4573247	0.597355485675337	NA	NA	NA	NA
1511	elevation	II_4573256	0.351965202923789	NA	NA	NA	NA
1512	elevation	II_4582568	0.424895612020021	NA	NA	NA	NA
1513	elevation	II_4582571	0.424895612020021	NA	NA	NA	NA
1514	elevation	II_4582577	0.424895612020021	NA	NA	NA	NA
1515	elevation	II_4582580	0.424895612020021	NA	NA	NA	NA
1516	elevation	II_4584052	1.18888947824108	NA	NA	NA	NA
1517	elevation	II_4690641	0.0409194774104731	NA	NA	NA	NA
1518	elevation	II_4734658	1.14364871700273	NA	NA	NA	NA
1519	elevation	II_4740162	0.0500127613607605	NA	NA	NA	NA
1520	elevation	II_4745963	0.0403935845837159	NA	NA	NA	NA
1521	elevation	II_4755840	1.14364871700273	NA	NA	NA	NA
1522	elevation	II_4767768	0.0759928964838022	NA	NA	NA	NA
1523	elevation	II_4806196	0.892830567624	NA	NA	NA	NA
1524	elevation	II_4870368	1.06572647197481	NA	NA	NA	NA
1525	elevation	II_4906573	0.733301268096168	NA	NA	NA	NA
1526	elevation	II_4953818	0.476376839384576	NA	NA	NA	NA
1527	elevation	II_4959096	1.20415303180052	NA	NA	NA	NA
1528	elevation	II_4969015	1.51799989251354	NA	NA	NA	NA
1529	elevation	II_5041550	1.02553796323684	NA	NA	NA	NA
1530	elevation	II_5041675	0.0612966021568304	NA	NA	NA	NA
1531	elevation	II_5063545	0.0612966021568304	NA	NA	NA	NA
1532	elevation	II_5097919	0.353793235964595	NA	NA	NA	NA
1533	elevation	II_5109185	1.1422563413654	NA	NA	NA	NA
1534	elevation	II_5147998	2.13524753078455	NA	NA	NA	NA
1535	elevation	II_5186242	0.0962061361482367	NA	NA	NA	NA
1536	elevation	II_5219040	1.49765510323291	NA	NA	NA	NA
1537	elevation	II_5225281	0.0962061361482367	NA	NA	NA	NA
1538	elevation	II_5263682	1.8476050361901	NA	NA	NA	NA
1539	elevation	II_5281110	0.302630821797431	NA	NA	NA	NA
1540	elevation	II_5281819	1.49765510323291	NA	NA	NA	NA
1541	elevation	II_5303919	1.08675464164627	NA	NA	NA	NA
1542	elevation	II_5413422	0.213744011571333	NA	NA	NA	NA
1543	elevation	II_5416858	0.265642374183032	NA	NA	NA	NA
1544	elevation	II_5497859	1.38780742172626	NA	NA	NA	NA
1545	elevation	II_5555278	1.38780742172626	NA	NA	NA	NA
1546	elevation	II_5594002	0.0199355007638649	NA	NA	NA	NA
1547	elevation	II_5649754	0.537675540018404	NA	NA	NA	NA
1548	elevation	II_5691490	0.272437551704779	NA	NA	NA	NA
1549	elevation	II_5691708	0.474938603605432	NA	NA	NA	NA
1550	elevation	II_5691973	0.272437551704779	NA	NA	NA	NA
1551	elevation	II_5700230	0.0943089431739357	NA	NA	NA	NA
1552	elevation	II_5708256	0.220410832251822	NA	NA	NA	NA
1553	elevation	II_5709005	0.122521780830897	NA	NA	NA	NA
1554	elevation	II_5728243	0.152553188393783	NA	NA	NA	NA
1555	elevation	II_5734355	0.113227747480288	NA	NA	NA	NA
1556	elevation	II_5747316	0.113227747480288	NA	NA	NA	NA
1557	elevation	II_5752082	0.0146054910905683	NA	NA	NA	NA
1558	elevation	II_5775564	0.171085371955164	NA	NA	NA	NA
1559	elevation	II_5781800	0.243800412251862	NA	NA	NA	NA
1560	elevation	II_5850681	0.249122479722673	NA	NA	NA	NA
1561	elevation	II_5855117	0.341833077927117	NA	NA	NA	NA
1562	elevation	II_5855703	1.21937681053832	NA	NA	NA	NA
1563	elevation	II_5856326	0.215211098538804	NA	NA	NA	NA
1564	elevation	II_5857560	0.537675540018404	NA	NA	NA	NA
1565	elevation	II_5864689	1.04554171636843	NA	NA	NA	NA
1566	elevation	II_5864731	0.313222105109957	NA	NA	NA	NA
1567	elevation	II_5879908	1.21937681053832	NA	NA	NA	NA
1568	elevation	II_5888467	0.243800412251862	NA	NA	NA	NA
1569	elevation	II_5898319	0.226381473044177	NA	NA	NA	NA
1570	elevation	II_5903891	0.113929396181123	NA	NA	NA	NA
1571	elevation	II_5913094	1.35785522343137	NA	NA	NA	NA
1572	elevation	II_5948650	1.59421383201534	NA	NA	NA	NA
1573	elevation	II_5977682	1.21937681053832	NA	NA	NA	NA
1574	elevation	II_5983926	1.21937681053832	NA	NA	NA	NA
1575	elevation	II_6113950	1.21937681053832	NA	NA	NA	NA
1576	elevation	II_6152887	0.0544953882022284	NA	NA	NA	NA
1577	elevation	II_6182022	0.0676015297554416	NA	NA	NA	NA
1578	elevation	II_6247446	0.474938603605432	NA	NA	NA	NA
1579	elevation	II_6330935	1.36809140755518	NA	NA	NA	NA
1580	elevation	II_6363357	0.77274850145271	NA	NA	NA	NA
1581	elevation	II_6364758	1.36809140755518	NA	NA	NA	NA
1582	elevation	II_6382431	1.58334672474111	NA	NA	NA	NA
1583	elevation	II_6427156	0.134020600122152	NA	NA	NA	NA
1584	elevation	II_6471971	1.99982614815092	NA	NA	NA	NA
1585	elevation	II_6489799	0.150862028359639	NA	NA	NA	NA
1586	elevation	II_6555772	1.93261568860112	NA	NA	NA	NA
1587	elevation	II_6601317	0.150862028359639	NA	NA	NA	NA
1588	elevation	II_6654199	2.8240207563428	NA	NA	NA	NA
1589	elevation	II_6778152	0.837438247206541	NA	NA	NA	NA
1590	elevation	II_6809215	0.863311524669788	NA	NA	NA	NA
1591	elevation	II_6830739	2.3535690117192	NA	NA	NA	NA
1592	elevation	II_6830741	1.48416497344616	NA	NA	NA	NA
1593	elevation	II_6876433	2.71262155690311	NA	NA	NA	NA
1594	elevation	II_6877030	0.474938603605432	NA	NA	NA	NA
1595	elevation	II_6877273	2.81355871729389	NA	NA	NA	NA
1596	elevation	II_6883191	0.799711797834126	NA	NA	NA	NA
1597	elevation	II_6886854	1.00109045595648	NA	NA	NA	NA
1598	elevation	II_6892938	2.12054736081565	NA	NA	NA	NA
1599	elevation	II_6895744	0.930401884901846	NA	NA	NA	NA
1600	elevation	II_6961462	0.290253701284594	NA	NA	NA	NA
1601	elevation	II_7149570	0.563165715286943	NA	NA	NA	NA
1602	elevation	II_7156655	1.2551055444929	NA	NA	NA	NA
1603	elevation	II_7201531	0.563165715286943	NA	NA	NA	NA
1604	elevation	II_7244322	2.26052396396971	NA	NA	NA	NA
1605	elevation	II_7289843	0.694132162242197	NA	NA	NA	NA
1606	elevation	II_7323045	0.563165715286943	NA	NA	NA	NA
1607	elevation	II_7331665	0.799711797834126	NA	NA	NA	NA
1608	elevation	II_7360151	0.799711797834126	NA	NA	NA	NA
1609	elevation	II_7433553	1.00987762088578	NA	NA	NA	NA
1610	elevation	II_7437625	0.0168648119681289	NA	NA	NA	NA
1611	elevation	II_7539812	0.64611120988701	NA	NA	NA	NA
1612	elevation	II_7542079	0.0123064007665099	NA	NA	NA	NA
1613	elevation	II_7556712	2.3535690117192	NA	NA	NA	NA
1614	elevation	II_7583005	0.64611120988701	NA	NA	NA	NA
1615	elevation	II_7594050	0.0168648119681289	NA	NA	NA	NA
1616	elevation	II_7663916	2.78442031583184	NA	NA	NA	NA
1617	elevation	II_7669888	0.0943089431739357	NA	NA	NA	NA
1618	elevation	II_7669901	0.480770013689576	NA	NA	NA	NA
1619	elevation	II_7673164	0.480770013689576	NA	NA	NA	NA
1620	elevation	II_7685461	2.78442031583184	NA	NA	NA	NA
1621	elevation	II_7690438	0.066055734084722	NA	NA	NA	NA
1622	elevation	II_7723321	0.480770013689576	NA	NA	NA	NA
1623	elevation	II_7734408	2.78442031583184	NA	NA	NA	NA
1624	elevation	II_7758794	0.226803120086931	NA	NA	NA	NA
1625	elevation	II_7764714	2.78442031583184	NA	NA	NA	NA
1626	elevation	II_7770079	0.0179027277737051	NA	NA	NA	NA
1627	elevation	II_7771681	1.51781307371328	NA	NA	NA	NA
1628	elevation	II_7772743	1.51781307371328	NA	NA	NA	NA
1629	elevation	II_7782032	0.480770013689576	NA	NA	NA	NA
1630	elevation	II_7796269	1.51781307371328	NA	NA	NA	NA
1631	elevation	II_7822230	1.87218764136929	NA	NA	NA	NA
1632	elevation	II_7855662	0.799711797834126	NA	NA	NA	NA
1633	elevation	II_7856832	1.12011798869451	NA	NA	NA	NA
1634	elevation	II_7879970	0.226803120086931	NA	NA	NA	NA
1635	elevation	II_7882647	1.87218764136929	NA	NA	NA	NA
1636	elevation	II_7917010	1.54000497074675	NA	NA	NA	NA
1637	elevation	II_7925702	1.39800958530411	NA	NA	NA	NA
1638	elevation	II_7946308	1.54000497074675	NA	NA	NA	NA
1639	elevation	II_7949745	1.54000497074675	NA	NA	NA	NA
1640	elevation	II_7956558	0.480770013689576	NA	NA	NA	NA
1641	elevation	II_7962995	1.54000497074675	NA	NA	NA	NA
1642	elevation	II_7963984	0.226803120086931	NA	NA	NA	NA
1643	elevation	II_7995385	0.799711797834126	NA	NA	NA	NA
1644	elevation	II_8002766	1.48229041937362	NA	NA	NA	NA
1645	elevation	II_8003969	0.717300293208941	NA	NA	NA	NA
1646	elevation	II_8007499	0.771960167204619	NA	NA	NA	NA
1647	elevation	II_8007551	0.221235583001681	NA	NA	NA	NA
1648	elevation	II_8007559	0.602507394667376	NA	NA	NA	NA
1649	elevation	II_8019865	0.290216616406566	NA	NA	NA	NA
1650	elevation	II_8046836	0.121060100595443	NA	NA	NA	NA
1651	elevation	II_8054501	1.7790492022492	NA	NA	NA	NA
1652	elevation	II_8074076	0.717300293208941	NA	NA	NA	NA
1653	elevation	II_8074279	0.00938531734834741	NA	NA	NA	NA
1654	elevation	II_8078619	2.78442031583184	NA	NA	NA	NA
1655	elevation	II_8080305	2.78442031583184	NA	NA	NA	NA
1656	elevation	II_8082202	2.78442031583184	NA	NA	NA	NA
1657	elevation	II_8111116	0.119529649551617	NA	NA	NA	NA
1658	elevation	II_8150892	2.55441242941571	NA	NA	NA	NA
1659	elevation	II_8186316	2.78442031583184	NA	NA	NA	NA
1660	elevation	II_8196573	0.290216616406566	NA	NA	NA	NA
1661	elevation	II_8204972	1.77623547040734	NA	NA	NA	NA
1662	elevation	II_8213308	0.290216616406566	NA	NA	NA	NA
1663	elevation	II_8222224	0.290216616406566	NA	NA	NA	NA
1664	elevation	II_8231445	0.145068310427579	NA	NA	NA	NA
1665	elevation	II_8237890	1.81480587536932	NA	NA	NA	NA
1666	elevation	II_8237892	0.145068310427579	NA	NA	NA	NA
1667	elevation	II_8259056	0.717300293208941	NA	NA	NA	NA
1668	elevation	II_8279578	1.81480587536932	NA	NA	NA	NA
1669	elevation	II_8337152	1.91525507352357	NA	NA	NA	NA
1670	elevation	II_8337155	1.91525507352357	NA	NA	NA	NA
1671	elevation	II_8337175	1.81480587536932	NA	NA	NA	NA
1672	elevation	II_8337788	0.42262862460073	NA	NA	NA	NA
1673	elevation	II_8380950	2.20488142062802	NA	NA	NA	NA
1674	elevation	II_8429995	0.498706983477651	NA	NA	NA	NA
1675	elevation	II_8429996	0.498706983477651	NA	NA	NA	NA
1676	elevation	II_8431149	0.717300293208941	NA	NA	NA	NA
1677	elevation	II_8437099	0.597509616907091	NA	NA	NA	NA
1678	elevation	II_8442160	0.498706983477651	NA	NA	NA	NA
1679	elevation	II_8442268	0.66892890540628	NA	NA	NA	NA
1680	elevation	II_8481425	2.20488142062802	NA	NA	NA	NA
1681	elevation	II_8487271	1.77623547040734	NA	NA	NA	NA
1682	elevation	II_8490050	2.20488142062802	NA	NA	NA	NA
1683	elevation	II_8493577	1.95496287767372	NA	NA	NA	NA
1684	elevation	II_8493612	2.20488142062802	NA	NA	NA	NA
1685	elevation	II_8507973	0.498706983477651	NA	NA	NA	NA
1686	elevation	II_8522932	0.493035014702158	NA	NA	NA	NA
1687	elevation	II_8524802	0.799711797834126	NA	NA	NA	NA
1688	elevation	II_8628478	0.799711797834126	NA	NA	NA	NA
1689	elevation	II_8635262	2.20488142062802	NA	NA	NA	NA
1690	elevation	II_8637157	0.48058639900594	NA	NA	NA	NA
1691	elevation	II_8666199	0.50193958102985	NA	NA	NA	NA
1692	elevation	II_8671533	2.20488142062802	NA	NA	NA	NA
1693	elevation	II_8719947	1.71106402726523	NA	NA	NA	NA
1694	elevation	II_8748442	0.799711797834126	NA	NA	NA	NA
1695	elevation	II_8788922	0.794086787802103	NA	NA	NA	NA
1696	elevation	II_8796967	2.20488142062802	NA	NA	NA	NA
1697	elevation	II_8850667	0.872396823456609	NA	NA	NA	NA
1698	elevation	II_8859607	0.872396823456609	NA	NA	NA	NA
1699	elevation	II_8880710	0.647928837262018	NA	NA	NA	NA
1700	elevation	II_8885520	2.20488142062802	NA	NA	NA	NA
1701	elevation	II_8899187	0.799711797834126	NA	NA	NA	NA
1702	elevation	II_8903050	1.1481999848135	NA	NA	NA	NA
1703	elevation	II_9018384	0.647928837262018	NA	NA	NA	NA
1704	elevation	II_9037037	2.20488142062802	NA	NA	NA	NA
1705	elevation	II_9051043	1.59320331427641	NA	NA	NA	NA
1706	elevation	II_9055249	2.20488142062802	NA	NA	NA	NA
1707	elevation	II_9147105	0.647928837262018	NA	NA	NA	NA
1708	elevation	II_9149487	0.72593782507001	NA	NA	NA	NA
1709	elevation	II_9163995	1.97627505620315	NA	NA	NA	NA
1710	elevation	II_9164023	2.20488142062802	NA	NA	NA	NA
1711	elevation	II_9207886	1.45377844539093	NA	NA	NA	NA
1712	elevation	II_9214512	1.52184829526699	NA	NA	NA	NA
1713	elevation	II_9232982	1.27302620858595	NA	NA	NA	NA
1714	elevation	II_9238093	0.922368965944705	NA	NA	NA	NA
1715	elevation	II_9241777	0.647928837262018	NA	NA	NA	NA
1716	elevation	II_9255383	0.273765533444562	NA	NA	NA	NA
1717	elevation	II_9255683	0.273765533444562	NA	NA	NA	NA
1718	elevation	II_9265845	1.27302620858595	NA	NA	NA	NA
1719	elevation	II_9311444	0.976690094685406	NA	NA	NA	NA
1720	elevation	II_9315323	0.494791022513079	NA	NA	NA	NA
1721	elevation	II_9317479	0.221771169308791	NA	NA	NA	NA
1722	elevation	II_9330334	0.801407278514709	NA	NA	NA	NA
1723	elevation	II_9334770	1.17174767496233	NA	NA	NA	NA
1724	elevation	II_9343340	1.43965972982622	NA	NA	NA	NA
1725	elevation	II_9379195	0.302653888271259	NA	NA	NA	NA
1726	elevation	II_9381895	0.0945677428744556	NA	NA	NA	NA
1727	elevation	II_9392571	0.186223820960404	NA	NA	NA	NA
1728	elevation	II_9431694	0.0945677428744556	NA	NA	NA	NA
1729	elevation	II_9485346	0.139203559007783	NA	NA	NA	NA
1730	elevation	II_9495775	0.0945677428744556	NA	NA	NA	NA
1731	elevation	II_9498373	0.0945677428744556	NA	NA	NA	NA
1732	elevation	II_9499476	0.0945677428744556	NA	NA	NA	NA
1733	elevation	II_9517450	0.75035201094215	NA	NA	NA	NA
1734	elevation	II_9525382	0.636122782792438	NA	NA	NA	NA
1735	elevation	II_9548733	0.858862612968718	NA	NA	NA	NA
1736	elevation	II_9554740	0.858862612968718	NA	NA	NA	NA
1737	elevation	II_9584108	1.34069625531969	NA	NA	NA	NA
1738	elevation	II_9608738	0.425788570500308	NA	NA	NA	NA
1739	elevation	II_9622961	0.769742293922097	NA	NA	NA	NA
1740	elevation	II_9623066	0.0930108283184534	NA	NA	NA	NA
1741	elevation	II_9636299	0.769742293922097	NA	NA	NA	NA
1742	elevation	II_9656017	0.157959702826317	NA	NA	NA	NA
1743	elevation	II_9672885	0.677199372644008	NA	NA	NA	NA
1744	elevation	II_9689892	2.22198587133185	NA	NA	NA	NA
1745	elevation	II_9718145	0.493298189239846	NA	NA	NA	NA
1746	elevation	II_9750041	0.175284910411796	NA	NA	NA	NA
1747	elevation	II_9772037	0.783997057697565	NA	NA	NA	NA
1748	elevation	II_9806409	2.58244617590605	NA	NA	NA	NA
1749	elevation	II_9825699	1.76633036912906	NA	NA	NA	NA
1750	elevation	II_9837731	1.33207293356374	NA	NA	NA	NA
1751	elevation	II_9844409	1.76633036912906	NA	NA	NA	NA
1752	elevation	II_9844412	1.76633036912906	NA	NA	NA	NA
1753	elevation	II_9926874	0.254455440677462	NA	NA	NA	NA
1754	elevation	II_9931293	0.475818802157864	NA	NA	NA	NA
1755	elevation	II_9940513	0.786971045222092	NA	NA	NA	NA
1756	elevation	II_9946356	1.17174767496233	NA	NA	NA	NA
1757	elevation	II_9963774	1.34814367447348	NA	NA	NA	NA
1758	elevation	II_9984722	0.193271396850504	NA	NA	NA	NA
1759	elevation	II_9990815	0.583473471777488	NA	NA	NA	NA
1760	elevation	II_10008220	1.84570552550798	NA	NA	NA	NA
1761	elevation	II_10026851	0.761030979349311	NA	NA	NA	NA
1762	elevation	II_10045728	0.758440597262432	NA	NA	NA	NA
1763	elevation	II_10070180	0.695142679008218	NA	NA	NA	NA
1764	elevation	II_10076679	0.695142679008218	NA	NA	NA	NA
1765	elevation	II_10087300	0.695142679008218	NA	NA	NA	NA
1766	elevation	II_10102408	0.149236159278811	NA	NA	NA	NA
1767	elevation	II_10107226	0.141049288860593	NA	NA	NA	NA
1768	elevation	II_10111783	0.496179008790347	NA	NA	NA	NA
1769	elevation	II_10134711	0.75035201094215	NA	NA	NA	NA
1770	elevation	II_10165265	0.75035201094215	NA	NA	NA	NA
1771	elevation	II_10165274	0.132888627596423	NA	NA	NA	NA
1772	elevation	II_10226977	1.27983067711202	NA	NA	NA	NA
1773	elevation	II_10232353	0.79356710580348	NA	NA	NA	NA
1774	elevation	II_10281955	0.132888627596423	NA	NA	NA	NA
1775	elevation	II_10293142	0.507038516442108	NA	NA	NA	NA
1776	elevation	II_10314608	1.19633447209999	NA	NA	NA	NA
1777	elevation	II_10326916	0.507038516442108	NA	NA	NA	NA
1778	elevation	II_10326939	0.132888627596423	NA	NA	NA	NA
1779	elevation	II_10334813	0.793993048033822	NA	NA	NA	NA
1780	elevation	II_10343635	1.04969544315157	NA	NA	NA	NA
1781	elevation	II_10369041	0.109819152909064	NA	NA	NA	NA
1782	elevation	II_10369112	0.0248300145097658	NA	NA	NA	NA
1783	elevation	II_10372084	0.0248300145097658	NA	NA	NA	NA
1784	elevation	II_10385932	1.64501857543099	NA	NA	NA	NA
1785	elevation	II_10433277	0.302417743985369	NA	NA	NA	NA
1786	elevation	II_10442339	0.309479136315536	NA	NA	NA	NA
1787	elevation	II_10442351	1.01919469961061	NA	NA	NA	NA
1788	elevation	II_10475415	0.208885404138194	NA	NA	NA	NA
1789	elevation	II_10520006	0.104696132307622	NA	NA	NA	NA
1790	elevation	II_10533952	1.40660441008747	NA	NA	NA	NA
1791	elevation	II_10545430	0.0736568160491888	NA	NA	NA	NA
1792	elevation	II_10569344	1.40660441008747	NA	NA	NA	NA
1793	elevation	II_10585633	0.00382730522161918	NA	NA	NA	NA
1794	elevation	II_10585641	1.40660441008747	NA	NA	NA	NA
1795	elevation	II_10592127	1.40660441008747	NA	NA	NA	NA
1796	elevation	II_10609805	0.307042654699069	NA	NA	NA	NA
1797	elevation	II_10641373	0.0467881900579956	NA	NA	NA	NA
1798	elevation	II_10643785	0.0802215239203345	NA	NA	NA	NA
1799	elevation	II_10652039	1.42687048378958	NA	NA	NA	NA
1800	elevation	II_10666865	1.40660441008747	NA	NA	NA	NA
1801	elevation	II_10668647	1.40660441008747	NA	NA	NA	NA
1802	elevation	II_10668802	1.48259441689736	NA	NA	NA	NA
1803	elevation	II_10676491	1.40660441008747	NA	NA	NA	NA
1804	elevation	II_10682633	0.745563976643547	NA	NA	NA	NA
1805	elevation	II_10724599	1.40660441008747	NA	NA	NA	NA
1806	elevation	II_10757212	0.175006859673917	NA	NA	NA	NA
1807	elevation	II_10809277	0.339427314584957	NA	NA	NA	NA
1808	elevation	II_10814095	0.072846538942996	NA	NA	NA	NA
1809	elevation	II_10815696	1.21722951497527	NA	NA	NA	NA
1810	elevation	II_10829225	0.608773127631185	NA	NA	NA	NA
1811	elevation	II_10847471	0.516179615075005	NA	NA	NA	NA
1812	elevation	II_10867820	0.463847918205836	NA	NA	NA	NA
1813	elevation	II_10877001	0.290514362399083	NA	NA	NA	NA
1814	elevation	II_10885067	0.11076257061176	NA	NA	NA	NA
1815	elevation	II_10889377	0.339427314584957	NA	NA	NA	NA
1816	elevation	II_10899746	0.234702542271629	NA	NA	NA	NA
1817	elevation	II_10915895	0.11076257061176	NA	NA	NA	NA
1818	elevation	II_10949641	0.547377566239188	NA	NA	NA	NA
1819	elevation	II_10967790	0.0472927889939731	NA	NA	NA	NA
1820	elevation	II_10974463	0.497123338504864	NA	NA	NA	NA
1821	elevation	II_10984973	0.234702542271629	NA	NA	NA	NA
1822	elevation	II_11005334	0.170193315011376	NA	NA	NA	NA
1823	elevation	II_11096378	0.0901679863391578	NA	NA	NA	NA
1824	elevation	II_11106452	0.234702542271629	NA	NA	NA	NA
1825	elevation	II_11136208	0.110939837445652	NA	NA	NA	NA
1826	elevation	II_11136294	0.234702542271629	NA	NA	NA	NA
1827	elevation	II_11168719	0.23770280607232	NA	NA	NA	NA
1828	elevation	II_11178164	0.661531493467024	NA	NA	NA	NA
1829	elevation	II_11178979	0.133077209877205	NA	NA	NA	NA
1830	elevation	II_11184817	0.110939837445652	NA	NA	NA	NA
1831	elevation	II_11207161	0.133077209877205	NA	NA	NA	NA
1832	elevation	II_11207164	0.523979903529069	NA	NA	NA	NA
1833	elevation	II_11211023	0.523979903529069	NA	NA	NA	NA
1834	elevation	II_11232375	0.234702542271629	NA	NA	NA	NA
1835	elevation	II_11237418	0.234702542271629	NA	NA	NA	NA
1836	elevation	II_11243020	0.234702542271629	NA	NA	NA	NA
1837	elevation	II_11243167	0.288978530035444	NA	NA	NA	NA
1838	elevation	II_11249430	0.72579753152127	NA	NA	NA	NA
1839	elevation	II_11267300	0.0799745446862479	NA	NA	NA	NA
1840	elevation	II_11294086	0.133077209877205	NA	NA	NA	NA
1841	elevation	II_11303315	0.72579753152127	NA	NA	NA	NA
1842	elevation	II_11316441	0.281641693729106	NA	NA	NA	NA
1843	elevation	II_11321863	0.946426686338065	NA	NA	NA	NA
1844	elevation	II_11324153	0.946426686338065	NA	NA	NA	NA
1845	elevation	II_11340363	0.281641693729106	NA	NA	NA	NA
1846	elevation	II_11346521	0.72579753152127	NA	NA	NA	NA
1847	elevation	II_11373699	0.72579753152127	NA	NA	NA	NA
1848	elevation	II_11377290	0.360773360210942	NA	NA	NA	NA
1849	elevation	II_11413777	0.742566460827021	NA	NA	NA	NA
1850	elevation	II_11414593	0.182327482791489	NA	NA	NA	NA
1851	elevation	II_11414614	0.116342826183074	NA	NA	NA	NA
1852	elevation	II_11418599	0.916641415537622	NA	NA	NA	NA
1853	elevation	II_11439805	0.908707747323689	NA	NA	NA	NA
1854	elevation	II_11458272	0.110939837445652	NA	NA	NA	NA
1855	elevation	II_11458273	0.110939837445652	NA	NA	NA	NA
1856	elevation	II_11463335	0.110939837445652	NA	NA	NA	NA
1857	elevation	II_11465001	0.038356591491453	NA	NA	NA	NA
1858	elevation	II_11471035	0.841343004344549	NA	NA	NA	NA
1859	elevation	II_11476180	0.72579753152127	NA	NA	NA	NA
1860	elevation	II_11483447	1.81471043385895	NA	NA	NA	NA
1861	elevation	II_11503151	0.110939837445652	NA	NA	NA	NA
1862	elevation	II_11513017	0.857092338034053	NA	NA	NA	NA
1863	elevation	II_11572682	0.470146584670143	NA	NA	NA	NA
1864	elevation	II_11572718	0.136873120628251	NA	NA	NA	NA
1865	elevation	II_11578071	1.25936661904594	NA	NA	NA	NA
1866	elevation	II_11580558	0.0247679605064657	NA	NA	NA	NA
1867	elevation	II_11580566	0.690444167917133	NA	NA	NA	NA
1868	elevation	II_11588641	1.07003024618049	NA	NA	NA	NA
1869	elevation	II_11588695	0.115604824995711	NA	NA	NA	NA
1870	elevation	II_11589306	1.49279449387348	NA	NA	NA	NA
1871	elevation	II_11593289	0.0247679605064657	NA	NA	NA	NA
1872	elevation	II_11600669	0.234702542271629	NA	NA	NA	NA
1873	elevation	II_11603753	0.133327223211867	NA	NA	NA	NA
1874	elevation	II_11603767	1.49279449387348	NA	NA	NA	NA
1875	elevation	II_11654302	0.133327223211867	NA	NA	NA	NA
1876	elevation	II_11663823	0.113420408009705	NA	NA	NA	NA
1877	elevation	II_11675846	0.45615569434366	NA	NA	NA	NA
1878	elevation	II_11678633	1.5405165526033	NA	NA	NA	NA
1879	elevation	II_11696630	0.764222086205002	NA	NA	NA	NA
1880	elevation	II_11702673	0.00698891528874864	NA	NA	NA	NA
1881	elevation	II_11707787	0.0232941333593603	NA	NA	NA	NA
1882	elevation	II_11716479	0.246135836618342	NA	NA	NA	NA
1883	elevation	II_11719681	0.396628758305553	NA	NA	NA	NA
1884	elevation	II_11722865	0.335126869574291	NA	NA	NA	NA
1885	elevation	II_11735215	0.258052303388829	NA	NA	NA	NA
1886	elevation	II_11736612	0.574518391739305	NA	NA	NA	NA
1887	elevation	II_11750707	1.74591013738135	NA	NA	NA	NA
1888	elevation	II_11788015	0.396628758305553	NA	NA	NA	NA
1889	elevation	II_11788449	0.448255409811725	NA	NA	NA	NA
1890	elevation	II_11792670	0.189437021998649	NA	NA	NA	NA
1891	elevation	II_11792684	0.436890880804238	NA	NA	NA	NA
1892	elevation	II_11792769	0.675362385617194	NA	NA	NA	NA
1893	elevation	II_11792806	0.258052303388829	NA	NA	NA	NA
1894	elevation	II_11794839	0.0836237945692784	NA	NA	NA	NA
1895	elevation	II_11820460	0.396628758305553	NA	NA	NA	NA
1896	elevation	II_11836393	0.54004391368015	NA	NA	NA	NA
1897	elevation	II_11850793	0.0986125476841824	NA	NA	NA	NA
1898	elevation	II_11850803	0.684869133431441	NA	NA	NA	NA
1899	elevation	II_11850817	0.10425751581015	NA	NA	NA	NA
1900	elevation	II_11868148	0.348716996520751	NA	NA	NA	NA
1901	elevation	II_11873894	0.498799726572402	NA	NA	NA	NA
1902	elevation	II_11873975	0.439173765417417	NA	NA	NA	NA
1903	elevation	II_11876673	0.498799726572402	NA	NA	NA	NA
1904	elevation	II_11876714	0.0986125476841824	NA	NA	NA	NA
1905	elevation	II_11877529	0.357668898761833	NA	NA	NA	NA
1906	elevation	II_11915977	0.220741431632452	NA	NA	NA	NA
1907	elevation	II_11916455	0.0280906457185668	NA	NA	NA	NA
1908	elevation	II_11920556	0.464870807848645	NA	NA	NA	NA
1909	elevation	II_11947602	0.275311464489742	NA	NA	NA	NA
1910	elevation	II_11947605	0.655917032218085	NA	NA	NA	NA
1911	elevation	II_11963473	0.275311464489742	NA	NA	NA	NA
1912	elevation	II_11963498	0.0279768157559043	NA	NA	NA	NA
1913	elevation	II_11965605	0.0279768157559043	NA	NA	NA	NA
1914	elevation	II_11972447	1.06918998614288	NA	NA	NA	NA
1915	elevation	II_11972514	0.167348051876371	NA	NA	NA	NA
1916	elevation	II_11974737	1.22295120756387	NA	NA	NA	NA
1917	elevation	II_11974756	0.0279768157559043	NA	NA	NA	NA
1918	elevation	II_11974812	0.0279768157559043	NA	NA	NA	NA
1919	elevation	II_11978314	0.0279768157559043	NA	NA	NA	NA
1920	elevation	II_11979671	0.960666094390756	NA	NA	NA	NA
1921	elevation	II_11982291	0.38203798966344	NA	NA	NA	NA
1922	elevation	II_11982367	0.54015357222109	NA	NA	NA	NA
1923	elevation	II_11982410	0.54015357222109	NA	NA	NA	NA
1924	elevation	II_12005234	0.590742587011603	NA	NA	NA	NA
1925	elevation	II_12006843	0.127901046388653	NA	NA	NA	NA
1926	elevation	II_12006931	0.320041773289671	NA	NA	NA	NA
1927	elevation	II_12026288	0.320041773289671	NA	NA	NA	NA
1928	elevation	II_12028688	0.378775761047416	NA	NA	NA	NA
1929	elevation	II_12030913	0.0473746006614168	NA	NA	NA	NA
1930	elevation	II_12036189	0.377844494770798	NA	NA	NA	NA
1931	elevation	II_12040150	1.05477075880923	NA	NA	NA	NA
1932	elevation	II_12042291	1.2387018692531	NA	NA	NA	NA
1933	elevation	II_12042315	0.874503721706729	NA	NA	NA	NA
1934	elevation	II_12046158	0.035024622378736	NA	NA	NA	NA
1935	elevation	II_12048987	0.458372547167556	NA	NA	NA	NA
1936	elevation	II_12052496	0.391972038955275	NA	NA	NA	NA
1937	elevation	II_12055387	0.26851204836869	NA	NA	NA	NA
1938	elevation	II_12067145	0.0746779885501707	NA	NA	NA	NA
1939	elevation	II_12067524	0.0746779885501707	NA	NA	NA	NA
1940	elevation	II_12067571	0.0746779885501707	NA	NA	NA	NA
1941	elevation	II_12067651	0.651767202938944	NA	NA	NA	NA
1942	elevation	II_12104722	0.206656605999879	NA	NA	NA	NA
1943	elevation	II_12104730	0.206656605999879	NA	NA	NA	NA
1944	elevation	II_12104777	0.309998907444447	NA	NA	NA	NA
1945	elevation	II_12111818	0.839202170050991	NA	NA	NA	NA
1946	elevation	II_12115731	0.84132488646232	NA	NA	NA	NA
1947	elevation	II_12115812	0.194734712331044	NA	NA	NA	NA
1948	elevation	II_12115872	0.839202170050991	NA	NA	NA	NA
1949	elevation	II_12115912	0.438848984537285	NA	NA	NA	NA
1950	elevation	II_12115936	0.438848984537285	NA	NA	NA	NA
1951	elevation	II_12115944	0.276110600884601	NA	NA	NA	NA
1952	elevation	II_12132631	0.984306103925045	NA	NA	NA	NA
1953	elevation	II_12132901	0.00134601341455371	NA	NA	NA	NA
1954	elevation	II_12132902	1.3117499327317	NA	NA	NA	NA
1955	elevation	II_12133059	1.3117499327317	NA	NA	NA	NA
1956	elevation	II_12138766	1.33317645456111	NA	NA	NA	NA
1957	elevation	II_12148018	0.00134601341455371	NA	NA	NA	NA
1958	elevation	II_12152349	0.571046367412493	NA	NA	NA	NA
1959	elevation	II_12153040	1.03770515257395	NA	NA	NA	NA
1960	elevation	II_12163338	0.418604756137619	NA	NA	NA	NA
1961	elevation	II_12166378	0.00134601341455371	NA	NA	NA	NA
1962	elevation	II_12166450	0.00134601341455371	NA	NA	NA	NA
1963	elevation	II_12167076	1.11486636571945	NA	NA	NA	NA
1964	elevation	II_12169209	0.418604756137619	NA	NA	NA	NA
1965	elevation	II_12171121	0.365492812165345	NA	NA	NA	NA
1966	elevation	II_12171131	1.50072117129561	NA	NA	NA	NA
1967	elevation	II_12175764	0.254239283900956	NA	NA	NA	NA
1968	elevation	II_12176822	0.780090970884226	NA	NA	NA	NA
1969	elevation	II_12199651	0.428440234314451	NA	NA	NA	NA
1970	elevation	II_12199657	0.254239283900956	NA	NA	NA	NA
1971	elevation	II_12203344	1.02025311118695	NA	NA	NA	NA
1972	elevation	II_12203401	1.02025311118695	NA	NA	NA	NA
1973	elevation	II_12203402	1.02025311118695	NA	NA	NA	NA
1974	elevation	II_12203445	1.24243701453612	NA	NA	NA	NA
1975	elevation	II_12219205	0.718795266281143	NA	NA	NA	NA
1976	elevation	II_12233949	0.315193162193897	NA	NA	NA	NA
1977	elevation	II_12244810	0.464449976685664	NA	NA	NA	NA
1978	elevation	II_12270320	0.0937540827765961	NA	NA	NA	NA
1979	elevation	II_12270344	0.0937540827765961	NA	NA	NA	NA
1980	elevation	II_12279090	0.128806082262512	NA	NA	NA	NA
1981	elevation	II_12279192	0.778485394218581	NA	NA	NA	NA
1982	elevation	II_12279605	0.163246791037745	NA	NA	NA	NA
1983	elevation	II_12285173	0.798977317120317	NA	NA	NA	NA
1984	elevation	II_12292183	0.257956848966761	NA	NA	NA	NA
1985	elevation	II_12292234	0.568954276946392	NA	NA	NA	NA
1986	elevation	II_12292326	0.163246791037745	NA	NA	NA	NA
1987	elevation	II_12304173	0.397096745986479	NA	NA	NA	NA
1988	elevation	II_12307048	0.220522760259532	NA	NA	NA	NA
1989	elevation	II_12307077	0.213696298526114	NA	NA	NA	NA
1990	elevation	II_12307096	0.220522760259532	NA	NA	NA	NA
1991	elevation	II_12307135	0.220522760259532	NA	NA	NA	NA
1992	elevation	II_12307242	0.235799585575273	NA	NA	NA	NA
1993	elevation	II_12310560	0.163175242067777	NA	NA	NA	NA
1994	elevation	II_12310561	0.163175242067777	NA	NA	NA	NA
1995	elevation	II_12341259	0.397096745986479	NA	NA	NA	NA
1996	elevation	II_12348360	0.144654141560682	NA	NA	NA	NA
1997	elevation	II_12357857	0.262303959048637	NA	NA	NA	NA
1998	elevation	II_12361094	0.0685607538341712	NA	NA	NA	NA
1999	elevation	II_12367512	0.370836259880659	NA	NA	NA	NA
[truncated: 213,460 more rows]
