# Supplementary material for: Correlations of Genotype with Climate Parameters Suggest Caenorhabditis elegans Niche Adaptations
Source: G3 (Bethesda). 2016 Nov 17;7(1):289–98. doi: 10.1534/g3.116.035162 (PMC5217117; doi:10.1534/g3.116.035162)
Supplement: Supplementary file 7 [file 289FileS3.csv]

	trait	marker	gene_id	molecular_name	gene_name	corrected_spearman_cor
1	rh_max_1yr	II_3321985	WBGene00021590	Y46D2A.2	NA	-0.462742651336631
2	wd_max_1yr	V_15330744	WBGene00005499	ZK1037.8	srh-295	-0.460489584608434
3	ws_max_3mo	V_16614716	WBGene00012526	Y32B12C.3	NA	-0.460330343088311
4	wd_max_1yr	V_15195313	WBGene00004037	Y75B12B.6	plc-2	-0.454662615397165
5	wd_max_1yr	V_15213564	WBGene00005536	C41G6.11	sri-24	-0.452357103286941
6	rh_max_3mo	II_3362044	WBGene00021728	Y49F6C.6	NA	-0.451231214234728
7	ws_max_3mo	V_16618523	WBGene00050904	Y70C5A.3	NA	-0.447870476185281
8	rh_max_1yr	II_3338619	WBGene00017455	F14D2.7	NA	-0.445184594944974
9	wd_max_1yr	V_14900328	WBGene00010386	H12D21.10a	NA	-0.444532221292202
10	wd_max_1yr	V_15013200	WBGene00008832	F14H8.1a	obr-2	-0.444532221292202
11	wd_max_1yr	V_15180481	WBGene00011669	T09F5.10	NA	-0.444532221292202
12	wd_max_1yr	V_15181322	WBGene00011669	T09F5.10	NA	-0.444532221292202
13	wd_max_1yr	V_15183708	WBGene00011670	T09F5.11	fbxa-84	-0.444532221292202
14	wd_max_1yr	V_15189273	WBGene00013569	Y75B12B.4	bath-36	-0.444532221292202
15	wd_max_1yr	V_15215852	WBGene00005538	C41G6.14	sri-26	-0.444532221292202
16	wd_max_1yr	V_15219979	WBGene00005381	C41G6.9	srh-165	-0.444532221292202
17	wd_max_1yr	V_15227030	WBGene00005761	C41G6.8a	srw-14	-0.444532221292202
18	wd_max_1yr	V_15230646	WBGene00005762	C41G6.3	srw-15	-0.444532221292202
19	wd_max_1yr	V_15232509	WBGene00005760	C41G6.15	srw-13	-0.444532221292202
20	wd_max_1yr	V_15258900	WBGene00010800	M01B2.7	srsx-37	-0.444532221292202
21	wd_max_1yr	V_15270359	WBGene00011697	T10H4.4	NA	-0.444532221292202
22	wd_max_1yr	V_15276235	WBGene00005764	T10H4.6	srw-17	-0.444532221292202
23	wd_max_1yr	V_15280032	WBGene00005766	T10H4.8	srw-19	-0.444532221292202
24	wd_max_1yr	V_15308098	WBGene00014195	ZK1037.11	srz-10	-0.444532221292202
25	wd_max_1yr	V_15315810	WBGene00014191	ZK1037.3	srt-22	-0.444532221292202
26	wd_max_1yr	V_15316960	WBGene00014192	ZK1037.4a	nhr-246	-0.444532221292202
27	wd_max_1yr	V_15319628	WBGene00045515	ZK1037.13	NA	-0.444532221292202
28	wd_max_1yr	V_15325136	WBGene00014193	ZK1037.5	nhr-247	-0.444532221292202
29	wd_max_1yr	V_15325290	WBGene00014193	ZK1037.5	nhr-247	-0.444532221292202
30	wd_max_1yr	V_15346960	WBGene00007804	C29F3.3	NA	-0.444532221292202
31	wd_max_1yr	V_15355395	WBGene00007807	C29F3.7a	NA	-0.444532221292202
32	wd_max_1yr	V_15382780	WBGene00006147	R08H2.2	str-88	-0.444532221292202
33	wd_max_1yr	V_15751734	WBGene00006108	T23D5.9	str-43	-0.442563767800845
34	wd_max_1yr	V_15751742	WBGene00006108	T23D5.9	str-43	-0.442563767800845
35	wd_max_1yr	V_15751750	WBGene00006108	T23D5.9	str-43	-0.442563767800845
36	rh_max_3mo	V_18181107	WBGene00007850	C31G12.1	NA	-0.442252806984733
37	wd_max_1yr	V_15224735	WBGene00005771	C41G6.7	srw-24	-0.442121498498308
38	wd_max_1yr	V_15234717	WBGene00008056	C41G6.5	nhr-164	-0.442121498498308
39	wd_max_1yr	V_15751066	WBGene00006108	T23D5.9	str-43	-0.439054400278826
40	wd_max_1yr	V_15751167	WBGene00006108	T23D5.9	str-43	-0.439054400278826
41	wd_max_1yr	V_15751168	WBGene00006108	T23D5.9	str-43	-0.439054400278826
42	wd_max_1yr	V_15751195	WBGene00006108	T23D5.9	str-43	-0.439054400278826
43	wd_max_1yr	V_15751226	WBGene00006108	T23D5.9	str-43	-0.439054400278826
44	ws_max_3mo	V_16648331	WBGene00219308	W06G6.20	NA	-0.438911641510039
45	wd_max_1yr	V_15755500	WBGene00006076	T23D5.11	str-8	-0.438577520456687
46	rh_max_3mo	V_18164582	WBGene00007569	C14A6.5	NA	-0.438374793861427
47	wd_max_1yr	V_15750173	WBGene00006074	T23D5.10	str-6	-0.438141634946617
48	wd_max_1yr	V_15751155	WBGene00006108	T23D5.9	str-43	-0.438141634946617
49	wd_max_1yr	V_15751411	WBGene00006108	T23D5.9	str-43	-0.438141634946617
50	wd_max_1yr	V_15751591	WBGene00006108	T23D5.9	str-43	-0.438141634946617
51	wd_max_1yr	V_15751676	WBGene00006108	T23D5.9	str-43	-0.438141634946617
52	wd_max_1yr	V_15751678	WBGene00006108	T23D5.9	str-43	-0.438141634946617
53	wd_max_1yr	V_15751687	WBGene00006108	T23D5.9	str-43	-0.438141634946617
54	wd_max_1yr	V_15751696	WBGene00006108	T23D5.9	str-43	-0.438141634946617
55	wd_max_1yr	V_15751707	WBGene00006108	T23D5.9	str-43	-0.438141634946617
56	wd_max_1yr	V_15751891	WBGene00006108	T23D5.9	str-43	-0.438141634946617
57	wd_max_1yr	V_15751905	WBGene00006108	T23D5.9	str-43	-0.438141634946617
58	wd_max_1yr	V_15751906	WBGene00006108	T23D5.9	str-43	-0.438141634946617
59	wd_max_1yr	V_15751908	WBGene00006108	T23D5.9	str-43	-0.438141634946617
60	wd_max_1yr	V_15751912	WBGene00006108	T23D5.9	str-43	-0.438141634946617
61	wd_max_1yr	V_15751944	WBGene00006108	T23D5.9	str-43	-0.438141634946617
62	wd_max_1yr	V_15752005	WBGene00006108	T23D5.9	str-43	-0.438141634946617
63	wd_max_1yr	V_15753768	WBGene00006073	T23D5.12	str-5	-0.438141634946617
64	wd_max_1yr	V_15753555	WBGene00006073	T23D5.12	str-5	-0.43751745372009
65	wd_max_1yr	V_15750002	WBGene00006074	T23D5.10	str-6	-0.437179239668699
66	wd_max_1yr	V_15750203	WBGene00006074	T23D5.10	str-6	-0.437179239668699
67	wd_max_1yr	V_15751122	WBGene00006108	T23D5.9	str-43	-0.437179239668699
68	wd_max_1yr	V_15751126	WBGene00006108	T23D5.9	str-43	-0.437179239668699
69	wd_max_1yr	V_15751551	WBGene00006108	T23D5.9	str-43	-0.437179239668699
70	wd_max_1yr	V_15751552	WBGene00006108	T23D5.9	str-43	-0.437179239668699
71	wd_max_1yr	V_15751566	WBGene00006108	T23D5.9	str-43	-0.437179239668699
72	wd_max_1yr	V_15751720	WBGene00006108	T23D5.9	str-43	-0.437179239668699
73	wd_max_1yr	V_15751761	WBGene00006108	T23D5.9	str-43	-0.437179239668699
74	wd_max_1yr	V_15751772	WBGene00006108	T23D5.9	str-43	-0.437179239668699
75	wd_max_1yr	V_15751783	WBGene00006108	T23D5.9	str-43	-0.437179239668699
76	ws_max_3mo	V_16645082	WBGene00086565	W06G6.17	NA	-0.436815904271257
77	wd_max_1yr	V_15711444	WBGene00006156	Y6E2A.2	str-101	-0.436681736671928
78	wd_max_1yr	V_15753536	WBGene00006073	T23D5.12	str-5	-0.436584259466949
79	wd_max_1yr	V_15753739	WBGene00006073	T23D5.12	str-5	-0.436584259466949
80	wd_max_1yr	V_15753747	WBGene00006073	T23D5.12	str-5	-0.436584259466949
81	ws_max_3mo	V_16643405	WBGene00005824	W06G6.8	srw-77	-0.436253450611834
82	ws_max_3mo	V_16644894	WBGene00086565	W06G6.17	NA	-0.436253450611834
83	ws_max_3mo	V_16647000	WBGene00012312	W06G6.10	NA	-0.436253450611834
84	wd_max_1yr	V_15750937	WBGene00006108	T23D5.9	str-43	-0.43618549273595
85	wd_max_1yr	V_15698641	WBGene00010604	K06B4.10	nhr-199	-0.435271133348615
86	wd_max_1yr	V_15698959	WBGene00010604	K06B4.10	nhr-199	-0.435271133348615
87	wd_max_1yr	V_15698978	WBGene00010604	K06B4.10	nhr-199	-0.435271133348615
88	wd_max_1yr	V_15698994	WBGene00010604	K06B4.10	nhr-199	-0.435271133348615
89	wd_max_1yr	V_15699036	WBGene00010604	K06B4.10	nhr-199	-0.435271133348615
90	wd_max_1yr	V_15699073	WBGene00010604	K06B4.10	nhr-199	-0.435271133348615
91	wd_max_1yr	V_15699216	WBGene00010604	K06B4.10	nhr-199	-0.435271133348615
92	wd_max_1yr	V_15699230	WBGene00010604	K06B4.10	nhr-199	-0.435271133348615
93	wd_max_1yr	V_15699231	WBGene00010604	K06B4.10	nhr-199	-0.435271133348615
94	wd_max_1yr	V_15699596	WBGene00010604	K06B4.10	nhr-199	-0.435271133348615
95	wd_max_1yr	V_15751390	WBGene00006108	T23D5.9	str-43	-0.435098836777698
96	ws_max_3mo	V_16643227	WBGene00005824	W06G6.8	srw-77	-0.434555749631916
97	ws_max_3mo	V_16643237	WBGene00005824	W06G6.8	srw-77	-0.434555749631916
98	ws_max_3mo	V_16643265	WBGene00005824	W06G6.8	srw-77	-0.434555749631916
99	ws_max_3mo	V_16647025	WBGene00012312	W06G6.10	NA	-0.434555749631916
100	ws_max_3mo	V_16647028	WBGene00012312	W06G6.10	NA	-0.434555749631916
101	ws_max_3mo	V_16620757	WBGene00050904	Y70C5A.3	NA	-0.434259730803193
102	ws_max_3mo	V_16648158	WBGene00219308	W06G6.20	NA	-0.433903667062459
103	wd_max_1yr	V_15750111	WBGene00006074	T23D5.10	str-6	-0.433851555618075
104	wd_max_1yr	V_15750146	WBGene00006074	T23D5.10	str-6	-0.433851555618075
105	wd_max_1yr	V_15750155	WBGene00006074	T23D5.10	str-6	-0.433851555618075
106	wd_max_1yr	V_15751357	WBGene00006108	T23D5.9	str-43	-0.433816876529798
107	wd_max_1yr	V_15751359	WBGene00006108	T23D5.9	str-43	-0.433816876529798
108	rh_max_3mo	II_3332862	WBGene00077751	F14D2.17	irld-27	-0.433238371259807
109	ws_max_3mo	V_16620006	WBGene00050904	Y70C5A.3	NA	-0.433002551124426
110	wd_max_1yr	V_15752079	WBGene00006108	T23D5.9	str-43	-0.432906614043883
111	wd_max_1yr	V_15752080	WBGene00006108	T23D5.9	str-43	-0.432906614043883
112	wd_max_1yr	V_15751369	WBGene00006108	T23D5.9	str-43	-0.432636337258447
113	wd_max_1yr	V_15751373	WBGene00006108	T23D5.9	str-43	-0.432636337258447
114	wd_max_1yr	V_15220250	WBGene00005381	C41G6.9	srh-165	-0.43235890234543
115	ws_max_3mo	V_16647125	WBGene00012312	W06G6.10	NA	-0.43117837333944
116	rh_max_1yr	II_3338524	WBGene00017455	F14D2.7	NA	-0.430645490104636
117	wd_max_1yr	V_15670874	WBGene00077450	K06B4.15	NA	-0.430634203022748
118	rh_max_3mo	II_3325342	WBGene00021589	Y46D2A.1	NA	-0.430073209406652
119	wd_max_1yr	V_15752017	WBGene00006108	T23D5.9	str-43	-0.429814005787397
120	rh_max_1yr	II_3322000	WBGene00021590	Y46D2A.2	NA	-0.429512551027564
121	wd_max_1yr	V_15369485	WBGene00011150	R08H2.9	nhr-269	-0.429169903508124
122	wd_max_1yr	V_15376535	WBGene00005340	R08H2.5	srh-122	-0.429169903508124
123	rh_max_3mo	V_18166067	WBGene00007570	C14A6.6	NA	-0.428853552423737
124	wd_max_1yr	V_15743699	WBGene00006086	T23D5.7	str-19	-0.428442985048611
125	wd_max_1yr	V_15387020	WBGene00005386	R08H2.3	srh-170	-0.427625900496177
126	rh_max_1yr	II_3221597	WBGene00022572	ZC239.14	NA	-0.427407676307479
127	ws_max_3mo	V_16588340	WBGene00005820	T03E6.6	srw-73	-0.426654018323095
128	rh_max_3mo	V_18083333	WBGene00013348	Y59A8B.11a	fbxa-106	-0.426263672774596
129	ws_max_3mo	V_16588357	WBGene00005820	T03E6.6	srw-73	-0.424601700506631
130	wd_max_1yr	V_15755659	WBGene00006076	T23D5.11	str-8	-0.424387723761438
131	rh_max_1yr	II_3325342	WBGene00021589	Y46D2A.1	NA	-0.424305137661766
132	rh_max_3mo	II_3338619	WBGene00017455	F14D2.7	NA	-0.423768879964921
133	rh_max_3mo	II_3321977	WBGene00021590	Y46D2A.2	NA	-0.423609575851491
134	wd_max_1yr	V_15224993	WBGene00005771	C41G6.7	srw-24	-0.423413862211132
135	wd_max_1yr	V_15225202	WBGene00005771	C41G6.7	srw-24	-0.423413862211132
136	wd_max_1yr	V_15671481	WBGene00077450	K06B4.15	NA	-0.423040822553503
137	wd_max_1yr	V_15671776	WBGene00077450	K06B4.15	NA	-0.423040822553503
138	wd_max_1yr	V_15689618	WBGene00010602	K06B4.7	nhr-197	-0.423040822553503
139	wd_max_1yr	V_15689697	WBGene00010602	K06B4.7	nhr-197	-0.423040822553503
140	wd_max_1yr	V_15689749	WBGene00010602	K06B4.7	nhr-197	-0.423040822553503
141	wd_max_1yr	V_15690526	WBGene00010601	K06B4.6	nhr-268	-0.423040822553503
142	wd_max_1yr	V_15690532	WBGene00010601	K06B4.6	nhr-268	-0.423040822553503
143	wd_max_1yr	V_15690630	WBGene00010601	K06B4.6	nhr-268	-0.423040822553503
144	wd_max_1yr	V_15690665	WBGene00010601	K06B4.6	nhr-268	-0.423040822553503
145	wd_max_1yr	V_15690951	WBGene00010601	K06B4.6	nhr-268	-0.423040822553503
146	wd_max_1yr	V_15694018	WBGene00010603	K06B4.8	nhr-198	-0.423040822553503
147	wd_max_1yr	V_15694039	WBGene00010603	K06B4.8	nhr-198	-0.423040822553503
148	wd_max_1yr	V_15694497	WBGene00010603	K06B4.8	nhr-198	-0.423040822553503
149	wd_max_1yr	V_15694630	WBGene00010603	K06B4.8	nhr-198	-0.423040822553503
150	wd_max_1yr	V_15694806	WBGene00010603	K06B4.8	nhr-198	-0.423040822553503
151	wd_max_1yr	V_15694811	WBGene00010603	K06B4.8	nhr-198	-0.423040822553503
152	wd_max_1yr	V_15694976	WBGene00010603	K06B4.8	nhr-198	-0.423040822553503
153	wd_max_1yr	V_15695008	WBGene00010603	K06B4.8	nhr-198	-0.423040822553503
154	wd_max_1yr	V_15695919	WBGene00010603	K06B4.8	nhr-198	-0.423040822553503
155	wd_max_1yr	V_15696182	WBGene00010603	K06B4.8	nhr-198	-0.423040822553503
156	wd_max_1yr	V_15696183	WBGene00010603	K06B4.8	nhr-198	-0.423040822553503
157	wd_max_1yr	V_15696195	WBGene00010603	K06B4.8	nhr-198	-0.423040822553503
158	wd_max_1yr	V_15696201	WBGene00010603	K06B4.8	nhr-198	-0.423040822553503
159	wd_max_1yr	V_15696207	WBGene00010603	K06B4.8	nhr-198	-0.423040822553503
160	wd_max_1yr	V_15696949	WBGene00005920	K06B4.9	srx-29	-0.423040822553503
161	wd_max_1yr	V_15696995	WBGene00005920	K06B4.9	srx-29	-0.423040822553503
162	wd_max_1yr	V_15697118	WBGene00005920	K06B4.9	srx-29	-0.423040822553503
163	wd_max_1yr	V_15697198	WBGene00005920	K06B4.9	srx-29	-0.423040822553503
164	wd_max_1yr	V_15697896	WBGene00005920	K06B4.9	srx-29	-0.423040822553503
165	wd_max_1yr	V_15698638	WBGene00010604	K06B4.10	nhr-199	-0.423040822553503
166	wd_max_1yr	V_15698703	WBGene00010604	K06B4.10	nhr-199	-0.423040822553503
167	wd_max_1yr	V_15698884	WBGene00010604	K06B4.10	nhr-199	-0.423040822553503
168	rh_max_3mo	II_3321985	WBGene00021590	Y46D2A.2	NA	-0.42208074173474
169	rh_max_1yr	II_3221656	WBGene00022572	ZC239.14	NA	-0.42175214682749
170	rh_max_3mo	V_18193146	WBGene00008891	F16H6.1	clec-42	-0.421049674140695
171	wd_max_1yr	V_15755947	WBGene00006076	T23D5.11	str-8	-0.420023849164357
172	rh_max_3mo	II_3346193	WBGene00017460	F14D2.12	bath-30	-0.419953672063136
173	wd_max_1yr	V_15694706	WBGene00010603	K06B4.8	nhr-198	-0.419245759245705
174	wd_max_1yr	V_15669219	WBGene00010599	K06B4.4	NA	-0.418490361481299
175	wd_max_1yr	V_15669278	WBGene00010599	K06B4.4	NA	-0.418490361481299
176	wd_max_1yr	V_15669286	WBGene00010599	K06B4.4	NA	-0.418490361481299
177	wd_max_1yr	V_15669290	WBGene00010599	K06B4.4	NA	-0.418490361481299
178	wd_max_1yr	V_15669300	WBGene00010599	K06B4.4	NA	-0.418490361481299
179	wd_max_1yr	V_15669396	WBGene00010599	K06B4.4	NA	-0.418490361481299
180	wd_max_1yr	V_15670024	WBGene00010599	K06B4.4	NA	-0.418490361481299
181	wd_max_1yr	V_15670953	WBGene00077450	K06B4.15	NA	-0.418490361481299
182	wd_max_1yr	V_15671597	WBGene00077450	K06B4.15	NA	-0.418490361481299
183	wd_max_1yr	V_15671629	WBGene00077450	K06B4.15	NA	-0.418490361481299
184	wd_max_1yr	V_15672909	WBGene00010598	K06B4.3	NA	-0.418490361481299
185	wd_max_1yr	V_15673176	WBGene00010598	K06B4.3	NA	-0.418490361481299
186	rh_max_1yr	II_3321977	WBGene00021590	Y46D2A.2	NA	-0.418461762322125
187	wd_max_1yr	V_15744008	WBGene00006086	T23D5.7	str-19	-0.418434475564703
188	wd_max_1yr	V_15744012	WBGene00006086	T23D5.7	str-19	-0.418434475564703
189	wd_max_1yr	V_15744015	WBGene00006086	T23D5.7	str-19	-0.418434475564703
190	rh_max_3mo	II_3349160	WBGene00017456	F14D2.8	NA	-0.417736521886918
191	wd_max_1yr	V_15669240	WBGene00010599	K06B4.4	NA	-0.41726908053732
192	wd_max_1yr	V_15669296	WBGene00010599	K06B4.4	NA	-0.41726908053732
193	ws_max_3mo	V_16618517	WBGene00050904	Y70C5A.3	NA	-0.415853563672157
194	wd_max_1yr	V_15574014	WBGene00009225	F28F8.8a	fbxa-94	-0.415841798003376
195	rh_max_3mo	II_3329832	WBGene00017454	F14D2.6	irld-5	-0.415649348861194
196	rh_max_1yr	II_3218559	WBGene00022565	ZC239.2	NA	-0.41564368625676
197	rh_max_1yr	II_3218571	WBGene00022565	ZC239.2	NA	-0.41564368625676
198	rh_max_3mo	V_18176822	WBGene00007853	C31G12.4a	NA	-0.413014043351577
199	rh_max_3mo	II_3221418	WBGene00022572	ZC239.14	NA	-0.412897155951881
200	rh_max_3mo	II_3330133	WBGene00017454	F14D2.6	irld-5	-0.412826302397678
201	rh_max_1yr	II_3333879	WBGene00077751	F14D2.17	irld-27	-0.412344666201075
202	rh_max_3mo	II_3333879	WBGene00077751	F14D2.17	irld-27	-0.410583704821495
203	rh_max_1yr	II_3221251	WBGene00022572	ZC239.14	NA	-0.410412291384931
204	rh_max_1yr	II_3221418	WBGene00022572	ZC239.14	NA	-0.410277927449958
205	rh_max_3mo	II_3221251	WBGene00022572	ZC239.14	NA	-0.409295003732686
206	ws_max_3mo	V_16614712	WBGene00012526	Y32B12C.3	NA	-0.40918252718961
207	rh_max_1yr	II_3321870	WBGene00021590	Y46D2A.2	NA	-0.408082275130064
208	rh_max_1yr	II_3321878	WBGene00021590	Y46D2A.2	NA	-0.408082275130064
209	rh_max_1yr	II_3321882	WBGene00021590	Y46D2A.2	NA	-0.408082275130064
210	wd_max_3yr	V_15369485	WBGene00011150	R08H2.9	nhr-269	-0.407369258030191
211	wd_max_3yr	V_15376535	WBGene00005340	R08H2.5	srh-122	-0.407369258030191
212	rh_max_3mo	II_3221656	WBGene00022572	ZC239.14	NA	-0.407008408175756
213	rh_max_3mo	II_3338524	WBGene00017455	F14D2.7	NA	-0.406617958594069
214	rh_max_3mo	II_3379314	WBGene00021724	Y49F6C.2	NA	-0.40572669031503
215	ws_max_3mo	V_16666722	WBGene00044185	F14F8.14	NA	-0.404638155129857
216	ws_max_3mo	V_16666723	WBGene00044185	F14F8.14	NA	-0.404638155129857
217	rh_max_1yr	II_3360288	WBGene00017450	F14D2.1	bath-27	-0.404589491398132
218	ws_max_3mo	V_16643144	WBGene00005824	W06G6.8	srw-77	-0.40411459312834
219	ws_max_3mo	V_16643020	WBGene00005824	W06G6.8	srw-77	-0.404031177524611
220	rh_max_3mo	II_3321870	WBGene00021590	Y46D2A.2	NA	-0.404021766621765
221	rh_max_3mo	II_3321878	WBGene00021590	Y46D2A.2	NA	-0.404021766621765
222	rh_max_3mo	II_3321882	WBGene00021590	Y46D2A.2	NA	-0.404021766621765
223	rh_max_3mo	II_3332838	WBGene00077751	F14D2.17	irld-27	-0.403919705103699
224	ws_max_3mo	V_16642816	WBGene00005824	W06G6.8	srw-77	-0.403647882261016
225	rh_max_3mo	II_3218559	WBGene00022565	ZC239.2	NA	-0.40242037385417
226	rh_max_3mo	II_3218571	WBGene00022565	ZC239.2	NA	-0.40242037385417
227	rh_max_3mo	II_3360968	WBGene00017450	F14D2.1	bath-27	-0.401862217424836
228	ws_max_3mo	V_16643217	WBGene00005824	W06G6.8	srw-77	-0.401478327765593
229	ws_max_3mo	V_16643246	WBGene00005824	W06G6.8	srw-77	-0.401478327765593
230	ws_max_3mo	V_16618776	WBGene00050904	Y70C5A.3	NA	-0.401100050906632
231	rh_max_3mo	II_3322000	WBGene00021590	Y46D2A.2	NA	-0.400050456409102
232	ws_max_3mo	V_16641873	WBGene00005824	W06G6.8	srw-77	-0.399030289181656
233	ws_max_3mo	V_16641923	WBGene00005824	W06G6.8	srw-77	-0.399030289181656
234	rh_max_1yr	II_3360292	WBGene00017450	F14D2.1	bath-27	-0.39847427599292
235	rh_max_1yr	II_3338119	WBGene00017455	F14D2.7	NA	-0.398261345191804
236	rh_max_1yr	II_3338196	WBGene00017455	F14D2.7	NA	-0.398017292153756
237	rh_max_3mo	V_18159298	WBGene00007565	C14A6.1	clec-48	-0.396783174421436
238	rh_max_3mo	V_18159401	WBGene00007565	C14A6.1	clec-48	-0.396783174421436
239	rh_max_1yr	II_3321831	WBGene00021590	Y46D2A.2	NA	-0.396155084016733
240	rh_max_3mo	II_3345450	WBGene00017460	F14D2.12	bath-30	0.395368723004123
241	rh_max_3mo	II_3321831	WBGene00021590	Y46D2A.2	NA	-0.394421123662113
242	rh_max_3yr	I_1113827	WBGene00236809	ZK993.5	NA	-0.3943220045518
243	ws_max_3mo	V_16639420	WBGene00012310	W06G6.7	mltn-11	-0.393187787882099
244	rh_max_3yr	II_831616	WBGene00017878	F28A10.10	NA	0.392948316064365
245	rh_max_3yr	II_833912	WBGene00017877	F28A10.9	NA	0.392948316064365
246	rh_max_3yr	II_834286	WBGene00017877	F28A10.9	NA	0.392948316064365
247	rh_max_3mo	II_3329848	WBGene00017454	F14D2.6	irld-5	-0.392118884236213
248	rh_max_3mo	II_3330064	WBGene00017454	F14D2.6	irld-5	-0.392118884236213
249	rh_max_3mo	II_3331925	WBGene00077751	F14D2.17	irld-27	-0.392118884236213
250	rh_max_3mo	II_3332994	WBGene00077751	F14D2.17	irld-27	-0.392118884236213
251	rh_max_3mo	II_3333076	WBGene00077751	F14D2.17	irld-27	-0.392118884236213
252	rh_max_3mo	II_3333139	WBGene00077751	F14D2.17	irld-27	-0.392118884236213
253	rh_max_3mo	II_3331699	WBGene00017454	F14D2.6	irld-5	-0.392079241329313
254	rh_max_1yr	II_3338577	WBGene00017455	F14D2.7	NA	-0.391887869049183
255	rh_max_3mo	II_3325133	WBGene00021589	Y46D2A.1	NA	-0.39179528891171
256	rh_max_1yr	II_3338584	WBGene00017455	F14D2.7	NA	-0.391239711827323
257	rh_max_3mo	II_3359365	WBGene00017451	F14D2.2	NA	-0.390928142141856
258	rh_max_3mo	II_3332306	WBGene00077751	F14D2.17	irld-27	-0.39058317059038
259	rh_max_3mo	II_3327085	WBGene00021591	Y46D2A.3a	NA	-0.390574138675458
260	rh_max_3mo	II_3327086	WBGene00021591	Y46D2A.3a	NA	-0.390574138675458
261	temp_min_3yr	V_15036762	WBGene00007714	C25D7.1	NA	0.390137157320435
262	rh_max_3mo	II_3321909	WBGene00021590	Y46D2A.2	NA	-0.389597766626396
263	ws_max_3mo	V_16677718	WBGene00008815	F14F8.4	srz-103	-0.389493762648197
264	rh_max_1yr	II_3325133	WBGene00021589	Y46D2A.1	NA	-0.389132099093226
265	rh_max_1yr	V_17901810	WBGene00007393	C06H5.2	fbxa-157	-0.389097405017954
266	rh_max_1yr	II_3360968	WBGene00017450	F14D2.1	bath-27	-0.388792392594822
267	rh_max_1yr	II_1871636	WBGene00015839	C16C4.15	math-10	0.388311246275596
268	temp_min_3yr	V_14897650	WBGene00010382	H12D21.6	NA	0.387370250521062
269	rh_max_1yr	II_3324773	WBGene00021589	Y46D2A.1	NA	-0.386807241423892
270	rh_max_1yr	II_3324814	WBGene00021589	Y46D2A.1	NA	-0.386807241423892
271	rh_max_1yr	II_3324815	WBGene00021589	Y46D2A.1	NA	-0.386807241423892
272	rh_max_1yr	II_3324844	WBGene00021589	Y46D2A.1	NA	-0.386807241423892
273	rh_max_1yr	II_3324848	WBGene00021589	Y46D2A.1	NA	-0.386807241423892
274	rh_max_1yr	II_3324850	WBGene00021589	Y46D2A.1	NA	-0.386807241423892
275	rh_max_1yr	II_3325232	WBGene00021589	Y46D2A.1	NA	-0.386807241423892
276	rh_max_1yr	II_3325239	WBGene00021589	Y46D2A.1	NA	-0.386807241423892
277	rh_max_1yr	II_3325246	WBGene00021589	Y46D2A.1	NA	-0.386807241423892
278	rh_max_1yr	II_3325277	WBGene00021589	Y46D2A.1	NA	-0.386807241423892
279	rh_max_1yr	II_3325279	WBGene00021589	Y46D2A.1	NA	-0.386807241423892
280	rh_max_1yr	II_3325302	WBGene00021589	Y46D2A.1	NA	-0.386807241423892
281	rh_max_1yr	II_3325347	WBGene00021589	Y46D2A.1	NA	-0.386807241423892
282	rh_max_1yr	II_3325486	WBGene00021589	Y46D2A.1	NA	-0.386807241423892
283	rh_max_1yr	II_3325504	WBGene00021589	Y46D2A.1	NA	-0.386807241423892
284	rh_max_1yr	II_3325505	WBGene00021589	Y46D2A.1	NA	-0.386807241423892
285	rh_max_1yr	II_3325532	WBGene00021589	Y46D2A.1	NA	-0.386807241423892
286	rh_max_1yr	II_3325534	WBGene00021589	Y46D2A.1	NA	-0.386807241423892
287	rh_max_1yr	II_3325586	WBGene00021589	Y46D2A.1	NA	-0.386807241423892
288	rh_max_1yr	II_3325588	WBGene00021589	Y46D2A.1	NA	-0.386807241423892
289	rh_max_1yr	II_3325615	WBGene00021589	Y46D2A.1	NA	-0.386807241423892
290	rh_max_1yr	II_3325630	WBGene00021589	Y46D2A.1	NA	-0.386807241423892
291	rh_max_1yr	II_3325798	WBGene00021589	Y46D2A.1	NA	-0.386807241423892
292	rh_max_1yr	II_3326698	WBGene00021591	Y46D2A.3a	NA	-0.386807241423892
293	rh_max_1yr	II_3327026	WBGene00021591	Y46D2A.3a	NA	-0.386807241423892
294	rh_max_1yr	II_3327058	WBGene00021591	Y46D2A.3a	NA	-0.386807241423892
295	rh_max_1yr	II_3327059	WBGene00021591	Y46D2A.3a	NA	-0.386807241423892
296	rh_max_1yr	II_3331717	WBGene00017454	F14D2.6	irld-5	-0.386807241423892
297	temp_min_3yr	V_14841050	WBGene00004336	W06A7.3a	ret-1	0.38641066990969
298	temp_min_3yr	V_14841111	WBGene00004336	W06A7.3a	ret-1	0.38641066990969
299	temp_min_3yr	V_14844697	WBGene00004336	W06A7.3a	ret-1	0.38641066990969
300	temp_min_3yr	V_14845426	WBGene00004336	W06A7.3a	ret-1	0.38641066990969
301	temp_min_3yr	V_14866874	WBGene00001540	ZC412.2	gcy-14	0.38641066990969
302	temp_min_3yr	V_14894235	WBGene00010381	H12D21.5	NA	0.38641066990969
303	temp_min_3yr	V_14945495	WBGene00044177	C30G7.3	NA	0.38641066990969
304	temp_min_3yr	V_15003750	WBGene00011323	T01C3.8a	mut-15	0.38641066990969
305	temp_min_3yr	V_15013907	WBGene00008832	F14H8.1a	obr-2	0.38641066990969
306	temp_min_3yr	V_15019340	WBGene00008833	F14H8.2	NA	0.38641066990969
307	temp_min_3yr	V_15019597	WBGene00008833	F14H8.2	NA	0.38641066990969
308	temp_min_3yr	V_15025994	WBGene00000562	F14H8.6b	cng-1	0.38641066990969
309	ws_max_3mo	V_16539258	WBGene00012522	Y32B12B.2a	NA	-0.385909901864474
310	rh_max_3mo	II_3332812	WBGene00077751	F14D2.17	irld-27	-0.385880572642757
311	rh_max_3mo	II_3333104	WBGene00077751	F14D2.17	irld-27	-0.385667834283202
312	rh_max_3mo	II_3333221	WBGene00077751	F14D2.17	irld-27	-0.385667834283202
313	ws_max_3mo	V_16618772	WBGene00050904	Y70C5A.3	NA	-0.385486616624729
314	rh_max_3mo	II_3331717	WBGene00017454	F14D2.6	irld-5	-0.385297702749999
315	temp_avg_3yr	V_14897650	WBGene00010382	H12D21.6	NA	0.385038450668414
316	rh_max_1yr	II_3333104	WBGene00077751	F14D2.17	irld-27	-0.384922076338063
317	rh_max_1yr	II_3333221	WBGene00077751	F14D2.17	irld-27	-0.384922076338063
318	rh_max_1yr	II_3322603	WBGene00021590	Y46D2A.2	NA	-0.384905968356083
319	wd_max_3yr	V_15213564	WBGene00005536	C41G6.11	sri-24	-0.384905062346712
320	temp_avg_3yr	V_14841050	WBGene00004336	W06A7.3a	ret-1	0.384680472880243
321	temp_avg_3yr	V_14841111	WBGene00004336	W06A7.3a	ret-1	0.384680472880243
322	temp_avg_3yr	V_14844697	WBGene00004336	W06A7.3a	ret-1	0.384680472880243
323	temp_avg_3yr	V_14845426	WBGene00004336	W06A7.3a	ret-1	0.384680472880243
324	temp_avg_3yr	V_14866874	WBGene00001540	ZC412.2	gcy-14	0.384680472880243
325	temp_avg_3yr	V_14894235	WBGene00010381	H12D21.5	NA	0.384680472880243
326	temp_avg_3yr	V_14945495	WBGene00044177	C30G7.3	NA	0.384680472880243
327	temp_avg_3yr	V_15003750	WBGene00011323	T01C3.8a	mut-15	0.384680472880243
328	temp_avg_3yr	V_15013907	WBGene00008832	F14H8.1a	obr-2	0.384680472880243
329	temp_avg_3yr	V_15019340	WBGene00008833	F14H8.2	NA	0.384680472880243
330	temp_avg_3yr	V_15019597	WBGene00008833	F14H8.2	NA	0.384680472880243
331	temp_avg_3yr	V_15025994	WBGene00000562	F14H8.6b	cng-1	0.384680472880243
332	rh_max_1yr	II_3330133	WBGene00017454	F14D2.6	irld-5	-0.383870152707842
333	rh_max_3mo	II_3324773	WBGene00021589	Y46D2A.1	NA	-0.383256390417549
334	rh_max_3mo	II_3324814	WBGene00021589	Y46D2A.1	NA	-0.383256390417549
335	rh_max_3mo	II_3324815	WBGene00021589	Y46D2A.1	NA	-0.383256390417549
336	rh_max_3mo	II_3324844	WBGene00021589	Y46D2A.1	NA	-0.383256390417549
337	rh_max_3mo	II_3324848	WBGene00021589	Y46D2A.1	NA	-0.383256390417549
338	rh_max_3mo	II_3324850	WBGene00021589	Y46D2A.1	NA	-0.383256390417549
339	rh_max_3mo	II_3325232	WBGene00021589	Y46D2A.1	NA	-0.383256390417549
340	rh_max_3mo	II_3325239	WBGene00021589	Y46D2A.1	NA	-0.383256390417549
341	rh_max_3mo	II_3325246	WBGene00021589	Y46D2A.1	NA	-0.383256390417549
342	rh_max_3mo	II_3325277	WBGene00021589	Y46D2A.1	NA	-0.383256390417549
343	rh_max_3mo	II_3325279	WBGene00021589	Y46D2A.1	NA	-0.383256390417549
344	rh_max_3mo	II_3325302	WBGene00021589	Y46D2A.1	NA	-0.383256390417549
345	rh_max_3mo	II_3325347	WBGene00021589	Y46D2A.1	NA	-0.383256390417549
346	rh_max_3mo	II_3325486	WBGene00021589	Y46D2A.1	NA	-0.383256390417549
347	rh_max_3mo	II_3325504	WBGene00021589	Y46D2A.1	NA	-0.383256390417549
348	rh_max_3mo	II_3325505	WBGene00021589	Y46D2A.1	NA	-0.383256390417549
349	rh_max_3mo	II_3325532	WBGene00021589	Y46D2A.1	NA	-0.383256390417549
350	rh_max_3mo	II_3325534	WBGene00021589	Y46D2A.1	NA	-0.383256390417549
351	rh_max_3mo	II_3325586	WBGene00021589	Y46D2A.1	NA	-0.383256390417549
352	rh_max_3mo	II_3325588	WBGene00021589	Y46D2A.1	NA	-0.383256390417549
353	rh_max_3mo	II_3325615	WBGene00021589	Y46D2A.1	NA	-0.383256390417549
354	rh_max_3mo	II_3325630	WBGene00021589	Y46D2A.1	NA	-0.383256390417549
355	rh_max_3mo	II_3325798	WBGene00021589	Y46D2A.1	NA	-0.383256390417549
356	rh_max_3mo	II_3326698	WBGene00021591	Y46D2A.3a	NA	-0.383256390417549
357	rh_max_3mo	II_3327026	WBGene00021591	Y46D2A.3a	NA	-0.383256390417549
358	rh_max_3mo	II_3327058	WBGene00021591	Y46D2A.3a	NA	-0.383256390417549
359	rh_max_3mo	II_3327059	WBGene00021591	Y46D2A.3a	NA	-0.383256390417549
360	rh_max_3mo	II_3371780	WBGene00021727	Y49F6C.5	bath-23	0.383227764467573
361	ws_max_3mo	V_16675863	WBGene00008814	F14F8.3	srz-1	-0.38192826964557
362	rh_max_1yr	II_3221578	WBGene00022572	ZC239.14	NA	-0.381350064082947
363	rh_max_1yr	II_3329832	WBGene00017454	F14D2.6	irld-5	-0.381313609357598
364	rh_max_3mo	II_3329947	WBGene00017454	F14D2.6	irld-5	-0.381164299175664
365	rh_max_3mo	II_3329967	WBGene00017454	F14D2.6	irld-5	-0.381164299175664
366	rh_max_3mo	II_3330009	WBGene00017454	F14D2.6	irld-5	-0.381164299175664
367	rh_max_3mo	II_3330010	WBGene00017454	F14D2.6	irld-5	-0.381164299175664
368	rh_max_3mo	II_3330286	WBGene00017454	F14D2.6	irld-5	-0.381164299175664
369	rh_max_3mo	II_3330399	WBGene00017454	F14D2.6	irld-5	-0.381164299175664
370	rh_max_3mo	II_3330400	WBGene00017454	F14D2.6	irld-5	-0.381164299175664
371	rh_max_3mo	II_3330698	WBGene00017454	F14D2.6	irld-5	-0.381164299175664
372	rh_max_3mo	II_3330701	WBGene00017454	F14D2.6	irld-5	-0.381164299175664
373	rh_max_3mo	II_3330897	WBGene00017454	F14D2.6	irld-5	-0.381164299175664
374	rh_max_3mo	II_3331124	WBGene00017454	F14D2.6	irld-5	-0.381164299175664
375	rh_max_3mo	II_3331154	WBGene00017454	F14D2.6	irld-5	-0.381164299175664
376	rh_max_3mo	II_3331556	WBGene00017454	F14D2.6	irld-5	-0.381164299175664
377	rh_max_3mo	II_3332355	WBGene00077751	F14D2.17	irld-27	-0.381164299175664
378	rh_max_3mo	II_3332474	WBGene00077751	F14D2.17	irld-27	-0.381164299175664
379	ws_max_3mo	V_16618585	WBGene00050904	Y70C5A.3	NA	-0.380802572548993
380	rh_max_1yr	V_18164582	WBGene00007569	C14A6.5	NA	-0.380758305909747
381	rh_max_3mo	II_3325388	WBGene00021589	Y46D2A.1	NA	-0.380577206921723
382	ws_max_3mo	V_16558811	WBGene00012524	Y32B12B.4a	NA	-0.380428337600602
383	ws_max_3mo	V_16570325	WBGene00006471	Y32B12B.6	nhr-233	-0.380428337600602
384	ws_max_3mo	V_16595306	WBGene00000776	T03E6.7a	cpl-1	-0.380428337600602
385	rh_max_3mo	II_3345691	WBGene00017460	F14D2.12	bath-30	-0.379903420068433
386	temp_avg_3yr	V_15036762	WBGene00007714	C25D7.1	NA	0.37973349979189
387	rh_max_1yr	V_18181107	WBGene00007850	C31G12.1	NA	-0.37933484536999
388	rh_max_1yr	II_3321909	WBGene00021590	Y46D2A.2	NA	-0.379119872702842
389	rh_max_1yr	V_18459090	WBGene00013946	ZK228.3	NA	0.378896800039955
390	rh_max_1yr	II_2580915	WBGene00005586	F33H12.4	sri-74	0.378558191493515
391	ws_max_3mo	V_16641855	WBGene00005824	W06G6.8	srw-77	-0.378380042572061
392	rh_max_1yr	II_3327085	WBGene00021591	Y46D2A.3a	NA	-0.378358156712181
393	rh_max_1yr	II_3327086	WBGene00021591	Y46D2A.3a	NA	-0.378358156712181
394	rh_max_1yr	II_3331699	WBGene00017454	F14D2.6	irld-5	-0.378358156712181
395	ws_max_3mo	V_16620000	WBGene00050904	Y70C5A.3	NA	-0.378320987290353
396	rh_max_3mo	II_2580915	WBGene00005586	F33H12.4	sri-74	0.376917066835072
397	rh_max_1yr	II_3329848	WBGene00017454	F14D2.6	irld-5	-0.376388267174715
398	rh_max_1yr	II_3330064	WBGene00017454	F14D2.6	irld-5	-0.376388267174715
399	rh_max_1yr	II_3331925	WBGene00077751	F14D2.17	irld-27	-0.376388267174715
400	rh_max_1yr	II_3332306	WBGene00077751	F14D2.17	irld-27	-0.376388267174715
401	rh_max_1yr	II_3332994	WBGene00077751	F14D2.17	irld-27	-0.376388267174715
402	rh_max_1yr	II_3333076	WBGene00077751	F14D2.17	irld-27	-0.376388267174715
403	rh_max_1yr	II_3333139	WBGene00077751	F14D2.17	irld-27	-0.376388267174715
404	ws_max_3mo	V_16670806	WBGene00006125	F14F8.1	str-61	-0.376000788088388
405	wd_max_3yr	V_15330744	WBGene00005499	ZK1037.8	srh-295	-0.375994110675598
406	ws_max_3mo	V_16671652	WBGene00008816	F14F8.8	NA	-0.375960285940373
407	rh_max_1yr	II_3326155	WBGene00021589	Y46D2A.1	NA	-0.375772824948024
408	rh_max_1yr	II_3326197	WBGene00021589	Y46D2A.1	NA	-0.375772824948024
409	rh_max_3mo	V_17498874	WBGene00005467	K03D7.4	srh-261	-0.375338451581946
410	rh_max_3mo	II_1871636	WBGene00015839	C16C4.15	math-10	0.375183187834165
411	rh_max_3mo	V_17498898	WBGene00005467	K03D7.4	srh-261	-0.375096853801026
412	rh_max_3mo	V_17498907	WBGene00005467	K03D7.4	srh-261	-0.375096853801026
413	rh_max_1yr	II_3331093	WBGene00017454	F14D2.6	irld-5	-0.374948946042573
414	rh_max_1yr	II_3331103	WBGene00017454	F14D2.6	irld-5	-0.374948946042573
415	rh_max_1yr	II_3332393	WBGene00077751	F14D2.17	irld-27	-0.374948946042573
416	rh_max_1yr	II_3332703	WBGene00077751	F14D2.17	irld-27	-0.374948946042573
417	wd_max_3yr	V_15711209	WBGene00006156	Y6E2A.2	str-101	-0.37410686386521
418	rh_max_3mo	II_2601538	WBGene00018019	F33H12.1	NA	0.373838628967943
419	rh_max_3mo	II_3331093	WBGene00017454	F14D2.6	irld-5	-0.373787291661102
420	rh_max_3mo	II_3331103	WBGene00017454	F14D2.6	irld-5	-0.373787291661102
421	rh_max_3mo	II_3332393	WBGene00077751	F14D2.17	irld-27	-0.373787291661102
422	rh_max_3mo	II_3332703	WBGene00077751	F14D2.17	irld-27	-0.373787291661102
423	rh_max_1yr	II_3358774	WBGene00017452	F14D2.4a	bath-29	-0.373780871869093
424	ws_max_3mo	V_16618556	WBGene00050904	Y70C5A.3	NA	-0.373484483702655
425	rh_max_1yr	V_18457232	WBGene00044215	ZK228.10	NA	0.373160433408018
426	rh_max_1yr	V_18457233	WBGene00044215	ZK228.10	NA	0.373160433408018
427	rh_max_1yr	II_3338551	WBGene00017455	F14D2.7	NA	-0.372911376821136
428	ws_max_3mo	V_16602644	WBGene00011397	T03E6.8	NA	-0.372702093518055
429	rh_max_1yr	V_18083333	WBGene00013348	Y59A8B.11a	fbxa-106	-0.37266136343639
430	ws_max_3mo	V_16614573	WBGene00012526	Y32B12C.3	NA	-0.372418921011432
431	rh_max_3mo	II_3326155	WBGene00021589	Y46D2A.1	NA	-0.371596170059355
432	rh_max_3mo	II_3326197	WBGene00021589	Y46D2A.1	NA	-0.371596170059355
433	rh_max_3mo	II_3345690	WBGene00017460	F14D2.12	bath-30	-0.3715562631026
434	rh_max_1yr	II_3325388	WBGene00021589	Y46D2A.1	NA	-0.371061305615665
435	temp_min_3yr	V_15046188	WBGene00004747	C25D7.3	sdc-3	0.37080200156158
436	rh_max_3yr	I_1113664	WBGene00236809	ZK993.5	NA	-0.370436539175704
437	ws_max_3mo	V_16792869	WBGene00004248	W06H3.2a	pus-1	-0.369887884629797
438	rh_max_1yr	II_3221501	WBGene00022572	ZC239.14	NA	-0.369838053421378
439	rh_max_1yr	V_18445654	WBGene00013944	ZK228.1	NA	0.369463742268038
440	ws_max_3mo	V_16601076	WBGene00011397	T03E6.8	NA	-0.368437456500365
441	ws_max_3mo	V_16734233	WBGene00012025	T25E12.10	clec-38	-0.368310627692482
442	wd_max_3yr	V_15224735	WBGene00005771	C41G6.7	srw-24	-0.368310357769049
443	wd_max_3yr	V_15234717	WBGene00008056	C41G6.5	nhr-164	-0.368310357769049
444	ws_max_3mo	V_16735486	WBGene00012025	T25E12.10	clec-38	-0.36801952129684
445	rh_max_1yr	II_3338652	WBGene00017455	F14D2.7	NA	-0.367674683735889
446	wd_max_3yr	V_15195313	WBGene00004037	Y75B12B.6	plc-2	-0.367365221276594
447	rh_max_1yr	II_3323165	WBGene00021590	Y46D2A.2	NA	-0.3673096836087
448	rh_max_1yr	II_3323174	WBGene00021590	Y46D2A.2	NA	-0.3673096836087
449	rh_max_1yr	II_2251241	WBGene00018781	F54A3.2	NA	0.367109377059575
450	rh_max_1yr	II_2622739	WBGene00017057	D2062.5	NA	0.3670547429018
451	rh_max_1yr	II_3329947	WBGene00017454	F14D2.6	irld-5	-0.366899692852671
452	rh_max_1yr	II_3329967	WBGene00017454	F14D2.6	irld-5	-0.366899692852671
453	rh_max_1yr	II_3330009	WBGene00017454	F14D2.6	irld-5	-0.366899692852671
454	rh_max_1yr	II_3330010	WBGene00017454	F14D2.6	irld-5	-0.366899692852671
455	rh_max_1yr	II_3330286	WBGene00017454	F14D2.6	irld-5	-0.366899692852671
456	rh_max_1yr	II_3330399	WBGene00017454	F14D2.6	irld-5	-0.366899692852671
457	rh_max_1yr	II_3330400	WBGene00017454	F14D2.6	irld-5	-0.366899692852671
458	rh_max_1yr	II_3330698	WBGene00017454	F14D2.6	irld-5	-0.366899692852671
459	rh_max_1yr	II_3330701	WBGene00017454	F14D2.6	irld-5	-0.366899692852671
460	rh_max_1yr	II_3330897	WBGene00017454	F14D2.6	irld-5	-0.366899692852671
461	rh_max_1yr	II_3331124	WBGene00017454	F14D2.6	irld-5	-0.366899692852671
462	rh_max_1yr	II_3331154	WBGene00017454	F14D2.6	irld-5	-0.366899692852671
463	rh_max_1yr	II_3331556	WBGene00017454	F14D2.6	irld-5	-0.366899692852671
464	rh_max_1yr	II_3332355	WBGene00077751	F14D2.17	irld-27	-0.366899692852671
465	rh_max_1yr	II_3332474	WBGene00077751	F14D2.17	irld-27	-0.366899692852671
466	rh_max_1yr	II_3312051	WBGene00018198	F39E9.6	NA	-0.366658566025519
467	rh_max_1yr	II_3217932	WBGene00022565	ZC239.2	NA	-0.366626396871965
468	rh_max_3mo	II_3322603	WBGene00021590	Y46D2A.2	NA	-0.366585499455025
469	ws_max_3mo	V_16689457	WBGene00023505	F14F8.13	srz-102	-0.366483079293161
470	ws_max_3mo	V_16695523	WBGene00008818	F14F8.12	srz-101	-0.366483079293161
471	ws_max_3mo	V_16702131	WBGene00013492	Y70C5C.1	NA	-0.366483079293161
472	ws_max_3mo	V_16703829	WBGene00013492	Y70C5C.1	NA	-0.366483079293161
473	ws_max_3mo	V_16704367	WBGene00013492	Y70C5C.1	NA	-0.366483079293161
474	ws_max_3mo	V_16729514	WBGene00012027	T25E12.12	fbxa-127	-0.366483079293161
475	ws_max_3mo	V_16729941	WBGene00012027	T25E12.12	fbxa-127	-0.366483079293161
476	ws_max_3mo	V_16737029	WBGene00012023	T25E12.8	clec-34	-0.366483079293161
477	rh_max_1yr	II_3332862	WBGene00077751	F14D2.17	irld-27	-0.366430584130483
478	ws_max_3mo	V_16682264	WBGene00005791	F14F8.6	srw-44	-0.366023032031216
479	ws_max_3mo	V_16684729	WBGene00005783	F14F8.7	srw-36	-0.366023032031216
480	wd_max_3yr	V_15711444	WBGene00006156	Y6E2A.2	str-101	-0.3655630143832
481	ws_max_3mo	V_16418557	WBGene00009154	F26D2.16	NA	-0.365412367215622
482	ws_max_3mo	V_16545455	WBGene00012522	Y32B12B.2a	NA	-0.365407309064635
483	ws_max_3mo	V_16686497	WBGene00005790	F14F8.5	srw-43	-0.365406498788516
484	ws_max_3mo	V_16713520	WBGene00013494	Y70C5C.3	irld-58	-0.365406498788516
485	wd_max_3yr	V_15755500	WBGene00006076	T23D5.11	str-8	-0.36518317636676
486	ws_max_3mo	V_16431585	WBGene00006134	F26D2.1	str-73	-0.365119117172348
487	ws_max_3mo	V_16556752	WBGene00012524	Y32B12B.4a	NA	-0.36492645528864
488	rh_max_3mo	II_3221597	WBGene00022572	ZC239.14	NA	-0.364656740140449
489	ws_max_3mo	V_16588320	WBGene00005820	T03E6.6	srw-73	-0.364620265201768
490	rh_max_1yr	V_18444974	WBGene00013944	ZK228.1	NA	0.364380746426796
491	wd_max_3yr	V_15220250	WBGene00005381	C41G6.9	srh-165	-0.364328443360668
492	rh_max_1yr	V_18423463	WBGene00005614	ZK262.10	srj-26	0.363752224818154
493	ws_max_3mo	V_16421681	WBGene00005795	F26D2.9	srw-48	-0.36328278830153
494	rh_max_3mo	II_3359549	WBGene00017451	F14D2.2	NA	-0.36321752653079
495	rh_max_1yr	II_1957808	WBGene00022691	ZK250.8	math-50	0.363094307146807
496	rh_max_1yr	II_3338015	WBGene00017455	F14D2.7	NA	0.36307868141234
497	ws_max_3mo	V_16446169	WBGene00011618	T08G3.6	NA	-0.362844906277138
498	rh_max_3mo	II_3360292	WBGene00017450	F14D2.1	bath-27	-0.362733323909292
499	rh_max_1yr	V_18007295	WBGene00013351	Y59A8B.19a	NA	-0.362609660933492
500	ws_max_3mo	V_16430493	WBGene00006134	F26D2.1	str-73	-0.362499633654907
501	rh_max_1yr	V_18456898	WBGene00044215	ZK228.10	NA	0.362421776425532
502	rh_max_3yr	I_1731008	WBGene00006771	Y71G12B.11a	tln-1	0.362118339171705
503	rh_max_1yr	II_3221492	WBGene00022572	ZC239.14	NA	-0.36208109739178
504	wd_max_3yr	V_15751329	WBGene00006108	T23D5.9	str-43	-0.361975441965333
505	rh_max_1yr	V_18434029	WBGene00005829	ZK262.7	srw-82	0.36184130995785
506	wd_max_3yr	V_15669212	WBGene00010599	K06B4.4	NA	-0.361838853392515
507	rh_max_1yr	II_3221588	WBGene00022572	ZC239.14	NA	-0.361778379915134
508	rh_max_3mo	II_3360288	WBGene00017450	F14D2.1	bath-27	-0.360882133052946
509	ceil_hgt_max_1yr	X_6582698	WBGene00020885	T28B4.2	NA	-0.360503961489567
510	rh_max_3mo	II_3358774	WBGene00017452	F14D2.4a	bath-29	-0.360320576534835
511	wd_max_3yr	V_15750937	WBGene00006108	T23D5.9	str-43	-0.360289084250593
512	wd_max_3yr	V_14900328	WBGene00010386	H12D21.10a	NA	-0.360068857106934
513	wd_max_3yr	V_15013200	WBGene00008832	F14H8.1a	obr-2	-0.360068857106934
514	wd_max_3yr	V_15180481	WBGene00011669	T09F5.10	NA	-0.360068857106934
515	wd_max_3yr	V_15181322	WBGene00011669	T09F5.10	NA	-0.360068857106934
516	wd_max_3yr	V_15183708	WBGene00011670	T09F5.11	fbxa-84	-0.360068857106934
517	wd_max_3yr	V_15189273	WBGene00013569	Y75B12B.4	bath-36	-0.360068857106934
518	wd_max_3yr	V_15215852	WBGene00005538	C41G6.14	sri-26	-0.360068857106934
519	wd_max_3yr	V_15219979	WBGene00005381	C41G6.9	srh-165	-0.360068857106934
520	wd_max_3yr	V_15227030	WBGene00005761	C41G6.8a	srw-14	-0.360068857106934
521	wd_max_3yr	V_15230646	WBGene00005762	C41G6.3	srw-15	-0.360068857106934
522	wd_max_3yr	V_15232509	WBGene00005760	C41G6.15	srw-13	-0.360068857106934
523	wd_max_3yr	V_15258900	WBGene00010800	M01B2.7	srsx-37	-0.360068857106934
524	wd_max_3yr	V_15270359	WBGene00011697	T10H4.4	NA	-0.360068857106934
525	wd_max_3yr	V_15276235	WBGene00005764	T10H4.6	srw-17	-0.360068857106934
526	wd_max_3yr	V_15280032	WBGene00005766	T10H4.8	srw-19	-0.360068857106934
527	wd_max_3yr	V_15308098	WBGene00014195	ZK1037.11	srz-10	-0.360068857106934
528	wd_max_3yr	V_15315810	WBGene00014191	ZK1037.3	srt-22	-0.360068857106934
529	wd_max_3yr	V_15316960	WBGene00014192	ZK1037.4a	nhr-246	-0.360068857106934
530	wd_max_3yr	V_15319628	WBGene00045515	ZK1037.13	NA	-0.360068857106934
531	wd_max_3yr	V_15325136	WBGene00014193	ZK1037.5	nhr-247	-0.360068857106934
532	wd_max_3yr	V_15325290	WBGene00014193	ZK1037.5	nhr-247	-0.360068857106934
533	wd_max_3yr	V_15346960	WBGene00007804	C29F3.3	NA	-0.360068857106934
534	wd_max_3yr	V_15355395	WBGene00007807	C29F3.7a	NA	-0.360068857106934
535	wd_max_3yr	V_15382780	WBGene00006147	R08H2.2	str-88	-0.360068857106934
536	rh_max_1yr	II_1871622	WBGene00015839	C16C4.15	math-10	0.359958137139666
537	wd_max_3yr	V_15671481	WBGene00077450	K06B4.15	NA	-0.359897882309509
538	wd_max_3yr	V_15671776	WBGene00077450	K06B4.15	NA	-0.359897882309509
539	wd_max_3yr	V_15689618	WBGene00010602	K06B4.7	nhr-197	-0.359897882309509
540	wd_max_3yr	V_15689697	WBGene00010602	K06B4.7	nhr-197	-0.359897882309509
541	wd_max_3yr	V_15689749	WBGene00010602	K06B4.7	nhr-197	-0.359897882309509
542	wd_max_3yr	V_15690526	WBGene00010601	K06B4.6	nhr-268	-0.359897882309509
543	wd_max_3yr	V_15690532	WBGene00010601	K06B4.6	nhr-268	-0.359897882309509
544	wd_max_3yr	V_15690630	WBGene00010601	K06B4.6	nhr-268	-0.359897882309509
545	wd_max_3yr	V_15690665	WBGene00010601	K06B4.6	nhr-268	-0.359897882309509
546	wd_max_3yr	V_15690951	WBGene00010601	K06B4.6	nhr-268	-0.359897882309509
547	wd_max_3yr	V_15694018	WBGene00010603	K06B4.8	nhr-198	-0.359897882309509
548	wd_max_3yr	V_15694039	WBGene00010603	K06B4.8	nhr-198	-0.359897882309509
549	wd_max_3yr	V_15694497	WBGene00010603	K06B4.8	nhr-198	-0.359897882309509
550	wd_max_3yr	V_15694630	WBGene00010603	K06B4.8	nhr-198	-0.359897882309509
551	wd_max_3yr	V_15694806	WBGene00010603	K06B4.8	nhr-198	-0.359897882309509
552	wd_max_3yr	V_15694811	WBGene00010603	K06B4.8	nhr-198	-0.359897882309509
553	wd_max_3yr	V_15694976	WBGene00010603	K06B4.8	nhr-198	-0.359897882309509
554	wd_max_3yr	V_15695008	WBGene00010603	K06B4.8	nhr-198	-0.359897882309509
555	wd_max_3yr	V_15695919	WBGene00010603	K06B4.8	nhr-198	-0.359897882309509
556	wd_max_3yr	V_15696182	WBGene00010603	K06B4.8	nhr-198	-0.359897882309509
557	wd_max_3yr	V_15696183	WBGene00010603	K06B4.8	nhr-198	-0.359897882309509
558	wd_max_3yr	V_15696195	WBGene00010603	K06B4.8	nhr-198	-0.359897882309509
559	wd_max_3yr	V_15696201	WBGene00010603	K06B4.8	nhr-198	-0.359897882309509
560	wd_max_3yr	V_15696207	WBGene00010603	K06B4.8	nhr-198	-0.359897882309509
561	wd_max_3yr	V_15696949	WBGene00005920	K06B4.9	srx-29	-0.359897882309509
562	wd_max_3yr	V_15696995	WBGene00005920	K06B4.9	srx-29	-0.359897882309509
563	wd_max_3yr	V_15697118	WBGene00005920	K06B4.9	srx-29	-0.359897882309509
564	wd_max_3yr	V_15697198	WBGene00005920	K06B4.9	srx-29	-0.359897882309509
565	wd_max_3yr	V_15697896	WBGene00005920	K06B4.9	srx-29	-0.359897882309509
566	wd_max_3yr	V_15698638	WBGene00010604	K06B4.10	nhr-199	-0.359897882309509
567	wd_max_3yr	V_15698703	WBGene00010604	K06B4.10	nhr-199	-0.359897882309509
568	wd_max_3yr	V_15698884	WBGene00010604	K06B4.10	nhr-199	-0.359897882309509
569	ws_max_3mo	V_16558628	WBGene00012524	Y32B12B.4a	NA	-0.35972612955755
570	ws_max_3mo	V_16599066	WBGene00045356	T03E6.9	NA	-0.35972612955755
571	wd_max_3yr	V_15694706	WBGene00010603	K06B4.8	nhr-198	-0.359573922323692
572	wd_max_3yr	V_15669240	WBGene00010599	K06B4.4	NA	-0.35952565043394
573	wd_max_3yr	V_15669296	WBGene00010599	K06B4.4	NA	-0.35952565043394
574	rh_max_3mo	II_2073022	WBGene00017213	F07E5.8	NA	0.359301040735256
575	rh_max_3mo	II_3221588	WBGene00022572	ZC239.14	NA	-0.359033036439218
576	wd_var_1yr	V_14814422	WBGene00008183	C48G7.3a	rin-1	-0.358864033517968
577	wd_var_1yr	V_14845792	WBGene00004336	W06A7.3a	ret-1	-0.358864033517968
578	wd_var_1yr	V_14846506	WBGene00004336	W06A7.3a	ret-1	-0.358864033517968
579	wd_var_1yr	V_14901403	WBGene00010386	H12D21.10a	NA	-0.358864033517968
580	rh_max_3mo	II_3338015	WBGene00017455	F14D2.7	NA	0.358585617686157
581	temp_avg_3yr	V_15046188	WBGene00004747	C25D7.3	sdc-3	0.35851022250429
582	ws_max_3mo	V_16607899	WBGene00012525	Y32B12C.1	NA	-0.358085383027504
583	ws_max_3mo	V_16607908	WBGene00012525	Y32B12C.1	NA	-0.358085383027504
584	ws_max_3mo	V_16607909	WBGene00012525	Y32B12C.1	NA	-0.358085383027504
585	ws_max_3mo	V_16607910	WBGene00012525	Y32B12C.1	NA	-0.358085383027504
586	ws_max_3mo	V_16607911	WBGene00012525	Y32B12C.1	NA	-0.358085383027504
587	ws_max_3mo	V_16607918	WBGene00012525	Y32B12C.1	NA	-0.358085383027504
588	ws_max_3mo	V_16607925	WBGene00012525	Y32B12C.1	NA	-0.358085383027504
589	wd_var_1yr	V_15330744	WBGene00005499	ZK1037.8	srh-295	-0.358074893673443
590	rh_max_1yr	II_3338030	WBGene00017455	F14D2.7	NA	0.358018785482125
591	ws_max_3mo	V_16619966	WBGene00050904	Y70C5A.3	NA	-0.357479824798444
592	wd_var_1yr	V_15195313	WBGene00004037	Y75B12B.6	plc-2	-0.357422634069448
593	rh_max_1yr	II_3322968	WBGene00021590	Y46D2A.2	NA	-0.357296191452447
594	rh_max_1yr	V_18007296	WBGene00013351	Y59A8B.19a	NA	-0.357208667632113
595	rh_max_3yr	II_824060	WBGene00018501	F46F5.10	NA	0.35718989284921
596	wd_max_3yr	V_15755659	WBGene00006076	T23D5.11	str-8	-0.356716211985735
597	wd_max_3yr	V_15751066	WBGene00006108	T23D5.9	str-43	-0.356579749294631
598	wd_max_3yr	V_15751167	WBGene00006108	T23D5.9	str-43	-0.356579749294631
599	wd_max_3yr	V_15751168	WBGene00006108	T23D5.9	str-43	-0.356579749294631
600	wd_max_3yr	V_15751195	WBGene00006108	T23D5.9	str-43	-0.356579749294631
601	wd_max_3yr	V_15751226	WBGene00006108	T23D5.9	str-43	-0.356579749294631
602	rh_max_1yr	V_18433431	WBGene00005829	ZK262.7	srw-82	0.356528253860645
603	rh_max_3mo	II_3332852	WBGene00077751	F14D2.17	irld-27	-0.356280582276526
604	rh_max_3mo	II_3359568	WBGene00017451	F14D2.2	NA	-0.356164623521709
605	rh_max_1yr	II_3221670	WBGene00022572	ZC239.14	NA	-0.355791088925358
606	wd_max_3yr	V_15671597	WBGene00077450	K06B4.15	NA	-0.355778036387454
607	wd_max_3yr	V_15671629	WBGene00077450	K06B4.15	NA	-0.355778036387454
608	wd_max_3yr	V_15672909	WBGene00010598	K06B4.3	NA	-0.355778036387454
609	wd_max_3yr	V_15673176	WBGene00010598	K06B4.3	NA	-0.355778036387454
610	wd_max_3yr	V_15670873	WBGene00077450	K06B4.15	NA	-0.355737355330275
611	rh_max_1yr	V_18299766	WBGene00013061	Y51A2A.5	NA	-0.355732591345911
612	wd_max_3yr	V_15698641	WBGene00010604	K06B4.10	nhr-199	-0.355669519567094
613	wd_max_3yr	V_15698959	WBGene00010604	K06B4.10	nhr-199	-0.355669519567094
614	wd_max_3yr	V_15698978	WBGene00010604	K06B4.10	nhr-199	-0.355669519567094
615	wd_max_3yr	V_15698994	WBGene00010604	K06B4.10	nhr-199	-0.355669519567094
616	wd_max_3yr	V_15699036	WBGene00010604	K06B4.10	nhr-199	-0.355669519567094
617	wd_max_3yr	V_15699073	WBGene00010604	K06B4.10	nhr-199	-0.355669519567094
618	wd_max_3yr	V_15699216	WBGene00010604	K06B4.10	nhr-199	-0.355669519567094
619	wd_max_3yr	V_15699230	WBGene00010604	K06B4.10	nhr-199	-0.355669519567094
620	wd_max_3yr	V_15699231	WBGene00010604	K06B4.10	nhr-199	-0.355669519567094
621	wd_max_3yr	V_15699596	WBGene00010604	K06B4.10	nhr-199	-0.355669519567094
622	rh_max_1yr	II_2315357	WBGene00022869	ZK1240.4	NA	0.355555555555556
623	ws_max_3mo	V_16614635	WBGene00012526	Y32B12C.3	NA	-0.355396996333655
624	rh_max_1yr	V_18302981	WBGene00013062	Y51A2A.6	NA	-0.355366484904009
625	ws_max_3mo	V_16618809	WBGene00050904	Y70C5A.3	NA	-0.355191212627513
626	rh_max_1yr	II_3322948	WBGene00021590	Y46D2A.2	NA	-0.355159442485351
627	wd_max_3yr	V_15751734	WBGene00006108	T23D5.9	str-43	-0.355158614256432
628	wd_max_3yr	V_15751742	WBGene00006108	T23D5.9	str-43	-0.355158614256432
629	wd_max_3yr	V_15751750	WBGene00006108	T23D5.9	str-43	-0.355158614256432
630	rh_max_1yr	V_15221232	WBGene00005381	C41G6.9	srh-165	-0.355145716645232
631	wd_max_3yr	V_15669219	WBGene00010599	K06B4.4	NA	-0.355087875308138
632	wd_max_3yr	V_15669278	WBGene00010599	K06B4.4	NA	-0.355087875308138
633	wd_max_3yr	V_15669286	WBGene00010599	K06B4.4	NA	-0.355087875308138
634	wd_max_3yr	V_15669290	WBGene00010599	K06B4.4	NA	-0.355087875308138
635	wd_max_3yr	V_15669300	WBGene00010599	K06B4.4	NA	-0.355087875308138
636	wd_max_3yr	V_15669396	WBGene00010599	K06B4.4	NA	-0.355087875308138
637	wd_max_3yr	V_15670024	WBGene00010599	K06B4.4	NA	-0.355087875308138
638	wd_max_3yr	V_15670953	WBGene00077450	K06B4.15	NA	-0.355087875308138
639	wd_var_1yr	V_14900328	WBGene00010386	H12D21.10a	NA	-0.354884889998275
640	wd_var_1yr	V_15013200	WBGene00008832	F14H8.1a	obr-2	-0.354884889998275
641	wd_var_1yr	V_15180481	WBGene00011669	T09F5.10	NA	-0.354884889998275
642	wd_var_1yr	V_15181322	WBGene00011669	T09F5.10	NA	-0.354884889998275
643	wd_var_1yr	V_15183708	WBGene00011670	T09F5.11	fbxa-84	-0.354884889998275
644	wd_var_1yr	V_15189273	WBGene00013569	Y75B12B.4	bath-36	-0.354884889998275
645	wd_var_1yr	V_15215852	WBGene00005538	C41G6.14	sri-26	-0.354884889998275
646	wd_var_1yr	V_15219979	WBGene00005381	C41G6.9	srh-165	-0.354884889998275
647	wd_var_1yr	V_15227030	WBGene00005761	C41G6.8a	srw-14	-0.354884889998275
648	wd_var_1yr	V_15230646	WBGene00005762	C41G6.3	srw-15	-0.354884889998275
649	wd_var_1yr	V_15232509	WBGene00005760	C41G6.15	srw-13	-0.354884889998275
650	wd_var_1yr	V_15258900	WBGene00010800	M01B2.7	srsx-37	-0.354884889998275
651	wd_var_1yr	V_15270359	WBGene00011697	T10H4.4	NA	-0.354884889998275
652	wd_var_1yr	V_15276235	WBGene00005764	T10H4.6	srw-17	-0.354884889998275
653	wd_var_1yr	V_15280032	WBGene00005766	T10H4.8	srw-19	-0.354884889998275
654	wd_var_1yr	V_15308098	WBGene00014195	ZK1037.11	srz-10	-0.354884889998275
655	wd_var_1yr	V_15315810	WBGene00014191	ZK1037.3	srt-22	-0.354884889998275
656	wd_var_1yr	V_15316960	WBGene00014192	ZK1037.4a	nhr-246	-0.354884889998275
657	wd_var_1yr	V_15319628	WBGene00045515	ZK1037.13	NA	-0.354884889998275
658	wd_var_1yr	V_15325136	WBGene00014193	ZK1037.5	nhr-247	-0.354884889998275
659	wd_var_1yr	V_15325290	WBGene00014193	ZK1037.5	nhr-247	-0.354884889998275
660	wd_max_3yr	V_15750173	WBGene00006074	T23D5.10	str-6	-0.354870615146455
661	wd_max_3yr	V_15751155	WBGene00006108	T23D5.9	str-43	-0.354870615146455
662	wd_max_3yr	V_15751411	WBGene00006108	T23D5.9	str-43	-0.354870615146455
663	wd_max_3yr	V_15751591	WBGene00006108	T23D5.9	str-43	-0.354870615146455
664	wd_max_3yr	V_15751676	WBGene00006108	T23D5.9	str-43	-0.354870615146455
665	wd_max_3yr	V_15751678	WBGene00006108	T23D5.9	str-43	-0.354870615146455
666	wd_max_3yr	V_15751687	WBGene00006108	T23D5.9	str-43	-0.354870615146455
667	wd_max_3yr	V_15751696	WBGene00006108	T23D5.9	str-43	-0.354870615146455
668	wd_max_3yr	V_15751707	WBGene00006108	T23D5.9	str-43	-0.354870615146455
669	wd_max_3yr	V_15751891	WBGene00006108	T23D5.9	str-43	-0.354870615146455
670	wd_max_3yr	V_15751905	WBGene00006108	T23D5.9	str-43	-0.354870615146455
671	wd_max_3yr	V_15751906	WBGene00006108	T23D5.9	str-43	-0.354870615146455
672	wd_max_3yr	V_15751908	WBGene00006108	T23D5.9	str-43	-0.354870615146455
673	wd_max_3yr	V_15751912	WBGene00006108	T23D5.9	str-43	-0.354870615146455
674	wd_max_3yr	V_15751944	WBGene00006108	T23D5.9	str-43	-0.354870615146455
675	wd_max_3yr	V_15752005	WBGene00006108	T23D5.9	str-43	-0.354870615146455
676	wd_max_3yr	V_15753768	WBGene00006073	T23D5.12	str-5	-0.354870615146455
677	wd_var_1yr	V_15224735	WBGene00005771	C41G6.7	srw-24	-0.354845566327213
678	wd_var_1yr	V_15234717	WBGene00008056	C41G6.5	nhr-164	-0.354845566327213
679	rh_max_1yr	II_3322123	WBGene00021590	Y46D2A.2	NA	-0.35472353579301
680	rh_max_1yr	II_3312066	WBGene00018198	F39E9.6	NA	-0.354689057073477
681	rh_max_1yr	II_3312068	WBGene00018198	F39E9.6	NA	-0.354689057073477
682	rh_max_1yr	II_3312084	WBGene00018198	F39E9.6	NA	-0.354689057073477
683	rh_max_1yr	II_3312087	WBGene00018198	F39E9.6	NA	-0.354689057073477
684	rh_max_1yr	II_3312090	WBGene00018198	F39E9.6	NA	-0.354689057073477
685	rh_max_3yr	I_1147299	WBGene00021689	Y48G8AL.10a	NA	-0.354389285391109
686	wd_max_3yr	V_15751357	WBGene00006108	T23D5.9	str-43	-0.354341557342599
687	wd_max_3yr	V_15751359	WBGene00006108	T23D5.9	str-43	-0.354341557342599
688	rh_max_1yr	II_3334185	WBGene00077751	F14D2.17	irld-27	-0.354283119729998
689	rh_max_1yr	II_3334188	WBGene00077751	F14D2.17	irld-27	-0.354283119729998
690	rh_max_1yr	II_3480272	WBGene00021720	Y49F6B.8	NA	-0.354002535213222
691	ws_max_3mo	V_16676455	WBGene00008814	F14F8.3	srz-1	-0.353888522317423
692	wd_max_3yr	V_15751390	WBGene00006108	T23D5.9	str-43	-0.353699058307433
693	rh_max_3mo	II_3217932	WBGene00022565	ZC239.2	NA	-0.353692011806439
694	ws_max_3mo	V_16607332	WBGene00012525	Y32B12C.1	NA	-0.353619726669373
695	ws_max_3mo	V_16607345	WBGene00012525	Y32B12C.1	NA	-0.353619726669373
696	ws_max_3mo	V_16607346	WBGene00012525	Y32B12C.1	NA	-0.353619726669373
697	wd_max_3yr	V_15750111	WBGene00006074	T23D5.10	str-6	-0.353138574219228
698	wd_max_3yr	V_15750146	WBGene00006074	T23D5.10	str-6	-0.353138574219228
699	wd_max_3yr	V_15750155	WBGene00006074	T23D5.10	str-6	-0.353138574219228
700	ws_max_3mo	V_16607203	WBGene00012525	Y32B12C.1	NA	-0.353133563326577
701	ws_max_3mo	V_16600209	WBGene00045356	T03E6.9	NA	-0.353127935294966
702	ws_max_3mo	V_16601059	WBGene00011397	T03E6.8	NA	-0.353127935294966
703	ws_max_3mo	V_16601724	WBGene00011397	T03E6.8	NA	-0.353127935294966
704	ws_max_3mo	V_16601725	WBGene00011397	T03E6.8	NA	-0.353127935294966
705	ws_max_3mo	V_16601978	WBGene00011397	T03E6.8	NA	-0.353127935294966
706	ws_max_3mo	V_16602514	WBGene00011397	T03E6.8	NA	-0.353127935294966
707	ws_max_3mo	V_16602860	WBGene00011397	T03E6.8	NA	-0.353127935294966
708	ws_max_3mo	V_16602901	WBGene00011397	T03E6.8	NA	-0.353127935294966
709	wd_max_3yr	V_15750002	WBGene00006074	T23D5.10	str-6	-0.353100234593344
710	wd_max_3yr	V_15750203	WBGene00006074	T23D5.10	str-6	-0.353100234593344
711	wd_max_3yr	V_15751122	WBGene00006108	T23D5.9	str-43	-0.353100234593344
712	wd_max_3yr	V_15751126	WBGene00006108	T23D5.9	str-43	-0.353100234593344
713	wd_max_3yr	V_15751551	WBGene00006108	T23D5.9	str-43	-0.353100234593344
714	wd_max_3yr	V_15751552	WBGene00006108	T23D5.9	str-43	-0.353100234593344
715	wd_max_3yr	V_15751566	WBGene00006108	T23D5.9	str-43	-0.353100234593344
716	wd_max_3yr	V_15751720	WBGene00006108	T23D5.9	str-43	-0.353100234593344
717	wd_max_3yr	V_15751761	WBGene00006108	T23D5.9	str-43	-0.353100234593344
718	wd_max_3yr	V_15751772	WBGene00006108	T23D5.9	str-43	-0.353100234593344
719	wd_max_3yr	V_15751783	WBGene00006108	T23D5.9	str-43	-0.353100234593344
720	wd_max_3yr	V_15753555	WBGene00006073	T23D5.12	str-5	-0.352831210537264
721	rh_max_1yr	V_18430527	WBGene00005830	ZK262.6	srw-83	0.352437560777586
722	wd_max_3yr	V_15751369	WBGene00006108	T23D5.9	str-43	-0.352415531041535
723	wd_max_3yr	V_15751373	WBGene00006108	T23D5.9	str-43	-0.352415531041535
724	wd_max_3yr	V_15951861	WBGene00005803	F36G9.16	srw-56	-0.351864778007715
725	wd_max_3yr	V_15951862	WBGene00005803	F36G9.16	srw-56	-0.351864778007715
726	wd_max_3yr	V_15951865	WBGene00005803	F36G9.16	srw-56	-0.351864778007715
727	rh_max_1yr	II_3221341	WBGene00022572	ZC239.14	NA	-0.351440794801528
728	rh_max_1yr	II_3221343	WBGene00022572	ZC239.14	NA	-0.351440794801528
729	wd_max_3yr	V_15752079	WBGene00006108	T23D5.9	str-43	-0.35142550850325
730	wd_max_3yr	V_15752080	WBGene00006108	T23D5.9	str-43	-0.35142550850325
731	wd_max_3yr	V_15753536	WBGene00006073	T23D5.12	str-5	-0.351075207497829
732	wd_max_3yr	V_15753739	WBGene00006073	T23D5.12	str-5	-0.351075207497829
733	wd_max_3yr	V_15753747	WBGene00006073	T23D5.12	str-5	-0.351075207497829
734	ws_max_3mo	V_16619928	WBGene00050904	Y70C5A.3	NA	-0.350822139805227
735	rh_max_3yr	II_910658	WBGene00019926	R07C3.10	fbxc-27	0.350774940974599
736	rh_max_3yr	II_912129	WBGene00019925	R07C3.9	fbxc-31	0.350774940974599
737	rh_max_3yr	II_912196	WBGene00019925	R07C3.9	fbxc-31	0.350774940974599
738	rh_max_3yr	II_912207	WBGene00019925	R07C3.9	fbxc-31	0.350774940974599
739	rh_max_3yr	II_912228	WBGene00019925	R07C3.9	fbxc-31	0.350774940974599
740	wd_max_3yr	V_15670874	WBGene00077450	K06B4.15	NA	-0.350573340826451
741	rh_max_1yr	V_17901671	WBGene00007393	C06H5.2	fbxa-157	-0.350477885324783
742	rh_max_1yr	II_2307644	WBGene00015110	B0281.3	NA	0.35029000666082
743	wd_max_3yr	V_15752017	WBGene00006108	T23D5.9	str-43	-0.350217783698705
744	wd_max_3yr	V_15347319	WBGene00007804	C29F3.3	NA	-0.350050258856862
745	wd_max_3yr	V_15759443	WBGene00006077	F57A10.1	str-9	-0.34978809253672
746	rh_max_1yr	V_18458984	WBGene00013946	ZK228.3	NA	0.349766978923383
747	rh_max_1yr	II_3346193	WBGene00017460	F14D2.12	bath-30	-0.349482238501372
748	rh_max_3mo	II_3221578	WBGene00022572	ZC239.14	NA	-0.349408205696143
749	ws_max_3mo	V_16618917	WBGene00050904	Y70C5A.3	NA	-0.349362222633847
750	rh_max_1yr	V_18299650	WBGene00013061	Y51A2A.5	NA	-0.34936144099927
751	ws_max_3mo	V_16643452	WBGene00005824	W06G6.8	srw-77	-0.349114870740472
752	ws_max_3mo	V_16643477	WBGene00005824	W06G6.8	srw-77	-0.349114870740472
753	ws_max_3mo	V_16643388	WBGene00005824	W06G6.8	srw-77	-0.349104184667859
754	rh_max_3mo	II_3221341	WBGene00022572	ZC239.14	NA	-0.349071419342009
755	rh_max_3mo	II_3221343	WBGene00022572	ZC239.14	NA	-0.349071419342009
756	wd_var_1yr	V_15213564	WBGene00005536	C41G6.11	sri-24	-0.348758163551114
757	rh_max_1yr	V_15149677	WBGene00011665	T09F5.1	NA	-0.348703077717439
758	ws_max_3mo	V_16618554	WBGene00050904	Y70C5A.3	NA	-0.348676363449348
759	ws_max_3mo	V_16621581	WBGene00013490	Y70C5A.2	NA	-0.348494854801738
760	wd_max_3yr	V_15387020	WBGene00005386	R08H2.3	srh-170	-0.348461263240342
761	rh_max_3mo	II_2315357	WBGene00022869	ZK1240.4	NA	0.348264505344613
762	rh_max_1yr	V_15231509	WBGene00005762	C41G6.3	srw-15	-0.348244349870126
763	rh_max_1yr	II_3326303	WBGene00021589	Y46D2A.1	NA	-0.348203531735072
764	ws_max_3mo	V_16495008	WBGene00012519	Y32B12A.4	NA	-0.348189385140879
765	rh_max_1yr	V_18322815	WBGene00194695	B0462.5	NA	-0.347659104551028
766	ws_max_3mo	V_16481007	WBGene00077616	F57E7.4	NA	-0.347525770434364
767	ws_max_3mo	V_16481014	WBGene00077616	F57E7.4	NA	-0.347525770434364
768	wd_max_3yr	V_15224993	WBGene00005771	C41G6.7	srw-24	-0.347249164809366
769	wd_max_3yr	V_15225202	WBGene00005771	C41G6.7	srw-24	-0.347249164809366
770	rh_max_3mo	II_3338030	WBGene00017455	F14D2.7	NA	0.347163264990029
771	ws_max_3mo	V_16700348	WBGene00013492	Y70C5C.1	NA	-0.347079152762201
772	ws_max_3mo	V_16577903	WBGene00006198	T03E6.1	str-151	-0.346912767348174
773	rh_max_3mo	II_3338031	WBGene00017455	F14D2.7	NA	0.346626120489736
774	rh_max_3mo	II_3359262	WBGene00017451	F14D2.2	NA	-0.346563075735296
775	rh_max_1yr	II_3326312	WBGene00021589	Y46D2A.1	NA	-0.34611023797923
776	wd_max_3yr	V_15749124	WBGene00006074	T23D5.10	str-6	-0.346010864242501
777	wd_var_1yr	V_15220250	WBGene00005381	C41G6.9	srh-165	-0.345514398684667
778	ws_max_3mo	V_16619579	WBGene00050904	Y70C5A.3	NA	-0.345381121788843
779	ws_max_3mo	V_16619581	WBGene00050904	Y70C5A.3	NA	-0.345381121788843
780	ws_max_3mo	V_16619584	WBGene00050904	Y70C5A.3	NA	-0.345381121788843
781	ws_max_3mo	V_16619600	WBGene00050904	Y70C5A.3	NA	-0.345381121788843
782	rh_max_1yr	II_2601383	WBGene00018019	F33H12.1	NA	0.345380370251332
783	rh_max_1yr	II_3300017	WBGene00018201	F39E9.12	btb-18	-0.345045170197088
784	wd_var_1yr	V_14169948	WBGene00013875	ZC376.3	NA	-0.345039387912433
785	rh_max_3mo	II_3221453	WBGene00022572	ZC239.14	NA	-0.344713432939682
786	rh_max_1yr	V_18007285	WBGene00013351	Y59A8B.19a	NA	-0.344599639218053
787	rh_max_1yr	V_18007291	WBGene00013351	Y59A8B.19a	NA	-0.344599639218053
788	ws_max_3mo	V_16619442	WBGene00050904	Y70C5A.3	NA	-0.3444369348047
789	rh_max_1yr	II_2263318	WBGene00019587	K09F6.4	NA	0.344276564551961
790	rh_max_1yr	II_2263319	WBGene00019587	K09F6.4	NA	0.344276564551961
791	rh_max_3mo	II_3218329	WBGene00022565	ZC239.2	NA	-0.344243457345083
792	rh_max_1yr	II_3221453	WBGene00022572	ZC239.14	NA	-0.344074188380906
793	rh_max_3mo	II_3322123	WBGene00021590	Y46D2A.2	NA	-0.343926609557624
794	rh_max_1yr	II_2601382	WBGene00018019	F33H12.1	NA	0.34358086138971
795	ws_max_3mo	V_16480961	WBGene00077616	F57E7.4	NA	-0.343524067398603
796	ws_max_3mo	V_16480986	WBGene00077616	F57E7.4	NA	-0.343462626725883
797	rh_max_1yr	I_1113664	WBGene00236809	ZK993.5	NA	-0.343393093202684
798	rh_max_3mo	II_2251241	WBGene00018781	F54A3.2	NA	0.343227564422887
799	rh_max_1yr	V_18462905	WBGene00013947	ZK228.4a	NA	-0.343167332899071
800	rh_max_3mo	II_3221237	WBGene00022572	ZC239.14	NA	-0.342994827592194
801	rh_max_1yr	II_3326699	WBGene00021591	Y46D2A.3a	NA	-0.342924751502723
802	wd_var_1yr	V_15276060	WBGene00005764	T10H4.6	srw-17	-0.342905336342927
803	rh_max_3mo	V_18186635	WBGene00007851	C31G12.2	clec-245	-0.342901204561475
804	ws_max_3mo	V_16636940	WBGene00005823	W06G6.6	srw-76	-0.342273801768107
805	ws_max_3mo	V_16614675	WBGene00012526	Y32B12C.3	NA	-0.342257799381788
806	ws_max_3mo	V_16618411	WBGene00050904	Y70C5A.3	NA	-0.342257799381788
807	ws_max_3mo	V_16618486	WBGene00050904	Y70C5A.3	NA	-0.342257799381788
808	ws_max_3mo	V_16618590	WBGene00050904	Y70C5A.3	NA	-0.342257799381788
809	ws_max_3mo	V_16618930	WBGene00050904	Y70C5A.3	NA	-0.342257799381788
810	ws_max_3mo	V_16621605	WBGene00013490	Y70C5A.2	NA	-0.342257799381788
811	ws_max_3mo	V_16621978	WBGene00013490	Y70C5A.2	NA	-0.342257799381788
812	rh_max_1yr	V_18292888	WBGene00077445	Y51A2A.12	NA	-0.342221551151182
813	rh_max_1yr	II_3359692	WBGene00017451	F14D2.2	NA	-0.341936375036442
814	ws_max_3mo	V_16617930	WBGene00194799	Y70C5A.4	NA	-0.341802470374098
815	wd_max_3yr	V_15753925	WBGene00006073	T23D5.12	str-5	-0.341697697910473
816	rh_max_3mo	II_1957808	WBGene00022691	ZK250.8	math-50	0.341645707008376
817	rh_max_1yr	II_3326329	WBGene00021589	Y46D2A.1	NA	-0.341401932084258
818	rh_max_1yr	II_3326330	WBGene00021589	Y46D2A.1	NA	-0.341401932084258
819	rh_max_1yr	II_3326332	WBGene00021589	Y46D2A.1	NA	-0.341401932084258
820	rh_max_3mo	II_3332844	WBGene00077751	F14D2.17	irld-27	-0.341282883889904
821	wd_var_1yr	V_15224993	WBGene00005771	C41G6.7	srw-24	-0.341227407323892
822	wd_var_1yr	V_15225202	WBGene00005771	C41G6.7	srw-24	-0.341227407323892
823	rh_max_3yr	V_18322815	WBGene00194695	B0462.5	NA	-0.341097213775071
824	rh_max_1yr	V_18446378	WBGene00013944	ZK228.1	NA	0.340996323659187
825	rh_max_3mo	II_3326137	WBGene00021589	Y46D2A.1	NA	-0.340974966664738
826	rh_max_3mo	II_3326141	WBGene00021589	Y46D2A.1	NA	-0.340974966664738
827	rh_max_3mo	II_3326149	WBGene00021589	Y46D2A.1	NA	-0.340974966664738
828	wd_max_3yr	V_15671737	WBGene00077450	K06B4.15	NA	-0.340929092474755
829	wd_var_1yr	V_14897365	WBGene00010382	H12D21.6	NA	-0.340679436544629
830	ws_max_3mo	V_16619946	WBGene00050904	Y70C5A.3	NA	-0.340655365663217
831	rh_max_3mo	II_3323165	WBGene00021590	Y46D2A.2	NA	-0.34061987026084
832	rh_max_3mo	II_3323174	WBGene00021590	Y46D2A.2	NA	-0.34061987026084
833	rh_max_1yr	V_17920736	WBGene00044795	C06H5.8a	NA	-0.340552724648412
834	rh_max_1yr	V_17901764	WBGene00007393	C06H5.2	fbxa-157	-0.34020784605682
835	rh_max_3mo	II_3359572	WBGene00017451	F14D2.2	NA	-0.340052290996013
836	rh_max_3mo	II_3350436	WBGene00017452	F14D2.4a	bath-29	-0.340007227799962
837	rh_max_1yr	II_1957823	WBGene00022691	ZK250.8	math-50	0.339559692330558
838	ws_max_3mo	V_16647058	WBGene00012312	W06G6.10	NA	-0.339494417640726
839	wd_max_3yr	V_15753318	WBGene00006073	T23D5.12	str-5	-0.33943711095785
840	rh_max_1yr	V_18166067	WBGene00007570	C14A6.6	NA	-0.338866777027134
841	rh_max_1yr	II_3311937	WBGene00018198	F39E9.6	NA	-0.338826165880859
842	rh_max_1yr	II_3311945	WBGene00018198	F39E9.6	NA	-0.338826165880859
843	rh_max_1yr	II_3311948	WBGene00018198	F39E9.6	NA	-0.338826165880859
844	rh_max_1yr	II_3311966	WBGene00018198	F39E9.6	NA	-0.338826165880859
845	wd_max_3yr	V_15574014	WBGene00009225	F28F8.8a	fbxa-94	-0.338698728536712
846	rh_max_3mo	V_17901810	WBGene00007393	C06H5.2	fbxa-157	-0.338377211446649
847	wd_max_3yr	V_15698089	WBGene00005920	K06B4.9	srx-29	-0.338112910260145
848	wd_max_3yr	V_15717789	WBGene00012399	Y6E2A.5	NA	-0.338112910260145
849	ws_max_3mo	V_16618932	WBGene00050904	Y70C5A.3	NA	-0.338109711936007
850	rh_max_1yr	V_18159298	WBGene00007565	C14A6.1	clec-48	-0.338097332797607
851	rh_max_1yr	V_18159401	WBGene00007565	C14A6.1	clec-48	-0.338097332797607
852	rh_max_3yr	II_462062	WBGene00021132	W10D9.4	nfyb-1	0.338016708801811
853	wd_var_1yr	V_13852810	WBGene00008627	F09F3.5	NA	-0.337969713487363
854	rh_max_3mo	II_3362255	WBGene00021728	Y49F6C.6	NA	0.337950155123912
855	rh_max_1yr	II_1773260	WBGene00018100	F36H5.1	math-26	0.337925704741366
856	rh_max_1yr	II_3322545	WBGene00021590	Y46D2A.2	NA	-0.337837901851689
857	rh_max_1yr	II_3322546	WBGene00021590	Y46D2A.2	NA	-0.337837901851689
858	ws_max_3mo	V_16620453	WBGene00050904	Y70C5A.3	NA	-0.33748906584077
859	ws_max_3mo	V_16620606	WBGene00050904	Y70C5A.3	NA	-0.33748906584077
860	ws_max_3mo	V_16614581	WBGene00012526	Y32B12C.3	NA	-0.337318272857534
861	ws_max_3mo	V_16614582	WBGene00012526	Y32B12C.3	NA	-0.337318272857534
862	rh_max_3yr	II_907882	WBGene00019927	R07C3.11	fbxc-24	0.33728895642998
863	rh_max_3yr	II_907961	WBGene00019927	R07C3.11	fbxc-24	0.33728895642998
864	rh_max_3yr	II_907983	WBGene00019927	R07C3.11	fbxc-24	0.33728895642998
865	rh_max_3yr	II_908106	WBGene00019927	R07C3.11	fbxc-24	0.33728895642998
866	rh_max_3yr	II_908402	WBGene00019927	R07C3.11	fbxc-24	0.33728895642998
867	rh_max_3yr	II_908526	WBGene00019927	R07C3.11	fbxc-24	0.33728895642998
868	rh_max_3yr	II_908545	WBGene00019927	R07C3.11	fbxc-24	0.33728895642998
869	rh_max_3yr	II_910148	WBGene00019926	R07C3.10	fbxc-27	0.33728895642998
870	temp_min_3yr	V_15036733	WBGene00007714	C25D7.1	NA	0.337283898916671
871	ws_max_3mo	V_16419191	WBGene00009154	F26D2.16	NA	-0.337144961393032
872	ws_max_3mo	V_16618502	WBGene00050904	Y70C5A.3	NA	-0.336996944086084
873	ws_max_3mo	V_16618504	WBGene00050904	Y70C5A.3	NA	-0.336996944086084
874	ws_max_3mo	V_16618507	WBGene00050904	Y70C5A.3	NA	-0.336996944086084
875	ws_max_3mo	V_16365779	WBGene00012348	W08G11.4	pptr-1	-0.336926771079457
876	ws_max_3mo	V_16365780	WBGene00012348	W08G11.4	pptr-1	-0.336926771079457
877	rh_max_1yr	V_15188685	WBGene00013569	Y75B12B.4	bath-36	-0.336790829847462
878	rh_max_3mo	II_3359647	WBGene00017451	F14D2.2	NA	-0.336450448194775
879	rh_max_1yr	V_18007280	WBGene00013351	Y59A8B.19a	NA	-0.336332627624347
880	rh_max_1yr	II_2581046	WBGene00005586	F33H12.4	sri-74	0.336275178128665
881	rh_max_1yr	II_2581058	WBGene00005586	F33H12.4	sri-74	0.336275178128665
882	rh_max_1yr	II_1998928	WBGene00016554	C40D2.1	math-19	0.336129807600049
883	rh_max_1yr	II_2073022	WBGene00017213	F07E5.8	NA	0.336124411327162
884	ws_max_3mo	V_16344520	WBGene00012349	W08G11.5	NA	-0.336032432727297
885	rh_max_3mo	II_2257811	WBGene00019586	K09F6.3	NA	0.33595425245152
886	ws_max_3mo	V_16619128	WBGene00050904	Y70C5A.3	NA	-0.335860340054732
887	ws_max_3mo	V_16619130	WBGene00050904	Y70C5A.3	NA	-0.335860340054732
888	ws_max_3mo	V_16619144	WBGene00050904	Y70C5A.3	NA	-0.335860340054732
889	ws_max_3mo	V_16619150	WBGene00050904	Y70C5A.3	NA	-0.335860340054732
890	ws_max_3mo	V_16619163	WBGene00050904	Y70C5A.3	NA	-0.335860340054732
891	ws_max_3mo	V_16619305	WBGene00050904	Y70C5A.3	NA	-0.335860340054732
892	ws_max_3mo	V_16619324	WBGene00050904	Y70C5A.3	NA	-0.335860340054732
893	ws_max_3mo	V_16619349	WBGene00050904	Y70C5A.3	NA	-0.335860340054732
894	ws_max_3mo	V_16619657	WBGene00050904	Y70C5A.3	NA	-0.335860340054732
895	ws_max_3mo	V_16619974	WBGene00050904	Y70C5A.3	NA	-0.335860340054732
896	ws_max_3mo	V_16619988	WBGene00050904	Y70C5A.3	NA	-0.335860340054732
897	ws_max_3mo	V_16620091	WBGene00050904	Y70C5A.3	NA	-0.335860340054732
898	ws_max_3mo	V_16620477	WBGene00050904	Y70C5A.3	NA	-0.335860340054732
899	rh_max_1yr	II_2601400	WBGene00018019	F33H12.1	NA	0.335857155526646
900	rh_max_3mo	II_3360448	WBGene00017450	F14D2.1	bath-27	-0.335563583695859
901	rh_max_3mo	II_2257796	WBGene00019586	K09F6.3	NA	0.335561233170768
902	rh_max_3mo	II_2601383	WBGene00018019	F33H12.1	NA	0.335462752994959
903	rh_max_3mo	II_3338119	WBGene00017455	F14D2.7	NA	-0.335295073849439
904	rh_max_1yr	V_18415416	WBGene00013950	ZK262.3	NA	0.334956534719479
905	rh_max_1yr	V_18426649	WBGene00005830	ZK262.6	srw-83	0.334956534719479
906	rh_max_1yr	V_14700238	WBGene00008145	C47E8.8a	set-5	-0.33493131560265
907	rh_max_1yr	V_14703277	WBGene00008145	C47E8.8a	set-5	-0.33493131560265
908	rh_max_1yr	V_17801713	WBGene00005491	C47A10.9	srh-287	-0.334875801541837
909	temp_avg_3yr	V_14647661	WBGene00004060	C54G10.3a	pmp-3	0.334846414227809
910	temp_avg_3yr	V_14656282	WBGene00008320	C54G10.4a	NA	0.334846414227809
911	temp_avg_3yr	V_14667060	WBGene00008141	C47E8.1	NA	0.334846414227809
912	temp_avg_3yr	V_14690501	WBGene00008144	C47E8.6	gasr-8	0.334846414227809
913	temp_avg_3yr	V_14693271	WBGene00006836	C47E8.7	unc-112	0.334846414227809
914	temp_avg_3yr	V_14734112	WBGene00006795	Y50E8A.4a	unc-61	0.334846414227809
915	temp_avg_3yr	V_14740950	WBGene00013049	Y50E8A.6	NA	0.334846414227809
916	temp_avg_3yr	V_14779038	WBGene00013052	Y50E8A.9a	scrm-7	0.334846414227809
917	temp_avg_3yr	V_14779041	WBGene00013052	Y50E8A.9a	scrm-7	0.334846414227809
918	temp_avg_3yr	V_14780115	WBGene00013053	Y50E8A.10	NA	0.334846414227809
919	rh_avg_1yr	V_17901810	WBGene00007393	C06H5.2	fbxa-157	-0.334729258748501
920	ws_max_3mo	V_16614647	WBGene00012526	Y32B12C.3	NA	-0.334671796825752
921	wd_max_3yr	V_15690365	WBGene00010601	K06B4.6	nhr-268	-0.334477247099236
922	wd_max_3yr	V_15054510	WBGene00007717	C25D7.5	NA	-0.334472937797248
923	wd_max_3yr	V_15054511	WBGene00007717	C25D7.5	NA	-0.334472937797248
924	rh_max_3mo	II_1572714	WBGene00019412	K05F6.1	fbxb-49	0.334315917165903
925	wd_var_1yr	V_13997948	WBGene00010259	F58E10.1a	ric-7	-0.334123051383756
926	rh_max_3mo	II_2601382	WBGene00018019	F33H12.1	NA	0.334095552144217
927	rh_max_3mo	II_2622739	WBGene00017057	D2062.5	NA	0.334033323653317
928	rh_max_3mo	II_3221670	WBGene00022572	ZC239.14	NA	-0.333699232309261
929	rh_max_1yr	II_3311993	WBGene00018198	F39E9.6	NA	-0.333497479626107
930	rh_max_1yr	II_3312000	WBGene00018198	F39E9.6	NA	-0.333497479626107
931	rh_max_1yr	II_3350436	WBGene00017452	F14D2.4a	bath-29	-0.333487622467453
932	rh_max_3mo	II_2325363	WBGene00206413	ZK1240.11	NA	0.333179731496827
933	rh_max_1yr	II_3331201	WBGene00017454	F14D2.6	irld-5	-0.332853303740702
934	rh_max_1yr	II_2325363	WBGene00206413	ZK1240.11	NA	0.332708007527383
935	wd_max_3yr	V_15810811	WBGene00010016	F54B8.1	NA	-0.332317979353288
936	rh_max_1yr	V_17661656	WBGene00010296	F59A1.10	dgat-2	-0.331987892369516
937	rh_max_1yr	V_17661924	WBGene00010297	F59A1.11a	NA	-0.331987892369516
938	rh_max_1yr	V_17661954	WBGene00010297	F59A1.11a	NA	-0.331987892369516
939	rh_max_1yr	V_17662387	WBGene00010297	F59A1.11a	NA	-0.331987892369516
940	rh_max_1yr	V_17662412	WBGene00010297	F59A1.11a	NA	-0.331987892369516
941	rh_max_1yr	V_17662610	WBGene00010297	F59A1.11a	NA	-0.331987892369516
942	rh_max_1yr	V_17663957	WBGene00010297	F59A1.11a	NA	-0.331987892369516
943	rh_max_1yr	V_17664041	WBGene00010297	F59A1.11a	NA	-0.331987892369516
944	rh_max_3yr	II_1011150	WBGene00018460	F45D11.15	NA	0.331240040616382
945	rh_max_3mo	II_3359618	WBGene00017451	F14D2.2	NA	-0.331235521635165
946	wd_max_3yr	V_15671432	WBGene00077450	K06B4.15	NA	-0.331182085699663
947	wd_max_3yr	V_15403617	WBGene00011539	T06E6.5	fbxa-135	-0.33096554722799
948	wd_max_3yr	V_15412636	WBGene00011541	T06E6.11	srbc-63	-0.33096554722799
949	wd_max_3yr	V_15457850	WBGene00006133	T23F1.4	str-71	-0.33096554722799
950	wd_max_3yr	V_15460043	WBGene00011948	T23F1.5	NA	-0.33096554722799
951	wd_max_3yr	V_15476508	WBGene00007368	C06B8.2a	NA	-0.33096554722799
952	wd_max_3yr	V_15491911	WBGene00007370	C06B8.4	str-264	-0.33096554722799
953	wd_max_3yr	V_15494047	WBGene00005428	C06B8.10	srh-218	-0.33096554722799
954	wd_max_3yr	V_15501901	WBGene00007372	C06B8.7	NA	-0.33096554722799
955	wd_max_3yr	V_15538355	WBGene00008995	F21A3.5	prde-1	-0.33096554722799
956	wd_max_3yr	V_15542388	WBGene00008995	F21A3.5	prde-1	-0.33096554722799
957	rh_max_1yr	V_18176822	WBGene00007853	C31G12.4a	NA	-0.330869672333087
958	wd_max_3yr	V_15743699	WBGene00006086	T23D5.7	str-19	-0.330815397468285
959	wd_max_3yr	V_14169948	WBGene00013875	ZC376.3	NA	-0.330801881546786
960	rh_max_3mo	II_3359578	WBGene00017451	F14D2.2	NA	-0.330701413557509
961	rh_max_3mo	II_3359599	WBGene00017451	F14D2.2	NA	-0.330701413557509
962	wd_max_3yr	V_15766582	WBGene00010184	F57A10.2	NA	-0.330697237436486
963	wd_max_3yr	V_15569468	WBGene00009221	F28F8.2	acs-2	-0.330582805397421
964	wd_max_3yr	V_15579317	WBGene00009224	F28F8.7	NA	-0.330582805397421
965	wd_max_3yr	V_15580476	WBGene00009224	F28F8.7	NA	-0.330582805397421
966	wd_max_3yr	V_15626811	WBGene00008325	C55A1.9	NA	-0.330582805397421
967	wd_max_3yr	V_15636238	WBGene00008328	C55A1.14	srz-43	-0.330582805397421
968	wd_max_3yr	V_15638638	WBGene00008327	C55A1.12	srz-44	-0.330582805397421
969	wd_max_3yr	V_15679886	WBGene00003642	K06B4.2	nhr-52	-0.330582805397421
970	wd_max_3yr	V_15696942	WBGene00005920	K06B4.9	srx-29	-0.330582805397421
971	wd_max_3yr	V_15697986	WBGene00005920	K06B4.9	srx-29	-0.330582805397421
972	wd_max_3yr	V_15698635	WBGene00010604	K06B4.10	nhr-199	-0.330582805397421
973	wd_max_3yr	V_15699790	WBGene00010604	K06B4.10	nhr-199	-0.330582805397421
974	wd_max_3yr	V_15710460	WBGene00012397	Y6E2A.1	NA	-0.330582805397421
975	wd_max_3yr	V_15715304	WBGene00012398	Y6E2A.4	NA	-0.330582805397421
976	wd_max_3yr	V_15723673	WBGene00005357	Y6E2A.6	srh-140	-0.330582805397421
977	wd_max_3yr	V_15728242	WBGene00012402	Y6E2A.9a	sfxn-1.3	-0.330582805397421
978	wd_max_3yr	V_15779769	WBGene00012043	T26E4.1	irld-52	-0.330582805397421
979	wd_max_3yr	V_15782922	WBGene00012045	T26E4.3	NA	-0.330582805397421
980	temp_min_3yr	V_14647661	WBGene00004060	C54G10.3a	pmp-3	0.330516503699001
981	temp_min_3yr	V_14656282	WBGene00008320	C54G10.4a	NA	0.330516503699001
982	temp_min_3yr	V_14667060	WBGene00008141	C47E8.1	NA	0.330516503699001
983	temp_min_3yr	V_14690501	WBGene00008144	C47E8.6	gasr-8	0.330516503699001
984	temp_min_3yr	V_14693271	WBGene00006836	C47E8.7	unc-112	0.330516503699001
985	temp_min_3yr	V_14734112	WBGene00006795	Y50E8A.4a	unc-61	0.330516503699001
986	temp_min_3yr	V_14740950	WBGene00013049	Y50E8A.6	NA	0.330516503699001
987	temp_min_3yr	V_14779038	WBGene00013052	Y50E8A.9a	scrm-7	0.330516503699001
988	temp_min_3yr	V_14779041	WBGene00013052	Y50E8A.9a	scrm-7	0.330516503699001
989	temp_min_3yr	V_14780115	WBGene00013053	Y50E8A.10	NA	0.330516503699001
990	rh_max_1yr	V_18193146	WBGene00008891	F16H6.1	clec-42	-0.330487314977089
991	wd_max_3yr	V_15674338	WBGene00003641	K06B4.1	nhr-51	-0.330262773940477
992	wd_max_3yr	V_15677874	WBGene00003642	K06B4.2	nhr-52	-0.330262773940477
993	wd_max_3yr	V_15678858	WBGene00003642	K06B4.2	nhr-52	-0.330262773940477
994	wd_var_1yr	V_13855621	WBGene00006025	F09F3.7	srx-134	-0.330027041410285
995	wd_var_1yr	V_13949567	WBGene00011187	R10D12.6	NA	-0.330027041410285
996	wd_var_1yr	V_13961712	WBGene00011193	R10D12.12	algn-13	-0.330027041410285
997	wd_var_1yr	V_13980530	WBGene00045401	T26F2.3	eol-1	-0.330027041410285
998	rh_avg_1yr	V_18083333	WBGene00013348	Y59A8B.11a	fbxa-106	-0.329991737018312
999	wd_max_3yr	V_15710813	WBGene00006156	Y6E2A.2	str-101	-0.329648432930953
1000	rh_max_1yr	V_18180110	WBGene00007850	C31G12.1	NA	-0.329583886165702
1001	rh_max_1yr	II_3329829	WBGene00017454	F14D2.6	irld-5	-0.329538485912611
1002	rh_max_3mo	II_3322948	WBGene00021590	Y46D2A.2	NA	-0.329317072756354
1003	rh_max_3mo	II_3322968	WBGene00021590	Y46D2A.2	NA	-0.329317072756354
1004	rh_max_3mo	II_2327457	WBGene00022872	ZK1240.8	NA	0.328972357001447
1005	wd_max_3yr	V_15733647	WBGene00011942	T23D5.3	NA	-0.328919569399438
1006	rh_max_3mo	II_2601400	WBGene00018019	F33H12.1	NA	0.328809230116618
1007	rh_max_1yr	II_3358837	WBGene00017452	F14D2.4a	bath-29	-0.328595547902373
1008	rh_max_1yr	II_2707908	WBGene00021654	Y47G7B.2	NA	0.328343886102308
1009	wd_max_3yr	V_15858255	WBGene00005364	K08G2.5	srh-148	-0.32829839737218
1010	rh_max_1yr	I_1113827	WBGene00236809	ZK993.5	NA	-0.32809806889458
1011	rh_max_3mo	II_3338196	WBGene00017455	F14D2.7	NA	-0.32804073632611
1012	rh_max_1yr	V_17490636	WBGene00010535	K03D7.8	NA	-0.327951884382497
1013	rh_max_1yr	V_17661975	WBGene00010297	F59A1.11a	NA	-0.327906149247129
1014	rh_max_1yr	V_17661977	WBGene00010297	F59A1.11a	NA	-0.327906149247129
1015	rh_max_1yr	V_17661981	WBGene00010297	F59A1.11a	NA	-0.327906149247129
1016	rh_max_1yr	V_17664003	WBGene00010297	F59A1.11a	NA	-0.327906149247129
1017	rh_max_1yr	V_17664004	WBGene00010297	F59A1.11a	NA	-0.327906149247129
1018	rh_max_1yr	V_17664014	WBGene00010297	F59A1.11a	NA	-0.327906149247129
1019	rh_max_1yr	V_17664016	WBGene00010297	F59A1.11a	NA	-0.327906149247129
1020	rh_max_1yr	V_17664022	WBGene00010297	F59A1.11a	NA	-0.327906149247129
1021	rh_max_1yr	V_17664023	WBGene00010297	F59A1.11a	NA	-0.327906149247129
1022	rh_max_1yr	V_17664133	WBGene00010297	F59A1.11a	NA	-0.327906149247129
1023	rh_max_1yr	II_3326137	WBGene00021589	Y46D2A.1	NA	-0.327768372254661
1024	rh_max_1yr	II_3326141	WBGene00021589	Y46D2A.1	NA	-0.327768372254661
1025	rh_max_1yr	II_3326149	WBGene00021589	Y46D2A.1	NA	-0.327768372254661
1026	rh_max_1yr	II_1437328	WBGene00021789	Y51H7C.11	nol-6	-0.327649495157051
1027	rh_max_1yr	II_3338542	WBGene00017455	F14D2.7	NA	0.327413510675958
1028	rh_max_1yr	II_3500380	WBGene00000647	Y49F6B.10	col-71	-0.32733622874602
1029	rh_max_1yr	II_2315250	WBGene00022869	ZK1240.4	NA	-0.327311650289103
1030	rh_max_1yr	V_18427445	WBGene00005830	ZK262.6	srw-83	0.327101131171338
1031	wd_var_1yr	V_14176256	WBGene00013873	ZC376.1	NA	-0.327074864789562
1032	rh_avg_3mo	V_17904154	WBGene00219447	C06H5.14	NA	-0.327020878680228
1033	wd_max_3yr	V_15741143	WBGene00006085	T23D5.6	str-18	-0.326832760218681
1034	rh_max_1yr	V_15254082	WBGene00010797	M01B2.3	srbc-75	-0.326443892536115
1035	rh_max_3mo	II_3338117	WBGene00017455	F14D2.7	NA	0.326389001182106
1036	rh_max_3mo	II_1902904	WBGene00016718	C46F9.2	math-23	0.326381272468471
1037	rh_max_1yr	II_3312178	WBGene00018198	F39E9.6	NA	-0.326336206903908
1038	wd_max_3yr	V_15635975	WBGene00008328	C55A1.14	srz-43	-0.326242248745632
1039	rh_max_3mo	V_18007296	WBGene00013351	Y59A8B.19a	NA	-0.326231249523951
1040	rh_avg_1yr	V_17901671	WBGene00007393	C06H5.2	fbxa-157	-0.326210971584928
1041	rh_max_3mo	II_3218257	WBGene00022565	ZC239.2	NA	-0.326048946627251
1042	rh_max_3mo	V_18007295	WBGene00013351	Y59A8B.19a	NA	-0.325948941847852
1043	wd_max_3yr	V_15740595	WBGene00006085	T23D5.6	str-18	-0.325813539295101
1044	rh_max_1yr	II_2312843	WBGene00015114	B0281.8	NA	0.325804350095268
1045	rh_max_3mo	II_3312051	WBGene00018198	F39E9.6	NA	-0.325759527431855
1046	rh_max_3yr	II_908135	WBGene00019927	R07C3.11	fbxc-24	0.325382795964895
1047	rh_max_3mo	II_3326303	WBGene00021589	Y46D2A.1	NA	-0.325357092772943
1048	rh_max_3mo	II_3326312	WBGene00021589	Y46D2A.1	NA	-0.325357092772943
1049	rh_max_3mo	II_3326329	WBGene00021589	Y46D2A.1	NA	-0.325357092772943
1050	rh_max_3mo	II_3326330	WBGene00021589	Y46D2A.1	NA	-0.325357092772943
1051	rh_max_3mo	II_3326332	WBGene00021589	Y46D2A.1	NA	-0.325357092772943
1052	rh_max_3mo	II_3221501	WBGene00022572	ZC239.14	NA	-0.325307294935003
1053	wd_max_3yr	V_15741140	WBGene00006085	T23D5.6	str-18	-0.325215593963701
1054	rh_max_3mo	V_18458984	WBGene00013946	ZK228.3	NA	0.325174727925364
1055	wd_max_3yr	V_15496437	WBGene00005429	C06B8.6	srh-219	-0.325135018677341
1056	rh_max_1yr	II_2257811	WBGene00019586	K09F6.3	NA	0.325105633516317
1057	rh_max_3yr	V_17661972	WBGene00010297	F59A1.11a	NA	-0.324909343996796
1058	rh_max_3yr	V_17664111	WBGene00010297	F59A1.11a	NA	-0.324909343996796
1059	rh_max_1yr	V_17843012	WBGene00005490	Y59A8A.4	srh-286	-0.324877887320923
1060	rh_max_1yr	II_3441895	WBGene00015854	C16C8.17	NA	-0.324623989115708
1061	rh_max_1yr	II_2629090	WBGene00005583	D2062.3	sri-71	0.324613698221966
1062	wd_max_3yr	V_15822507	WBGene00010021	F54B8.7a	srbc-49	-0.324535746208223
1063	wd_max_3yr	V_15840228	WBGene00005365	K08G2.13	srh-149	-0.324535746208223
1064	wd_max_3yr	V_15840330	WBGene00005365	K08G2.13	srh-149	-0.324535746208223
1065	wd_max_3yr	V_15848584	WBGene00005363	K08G2.12a	srh-147	-0.324535746208223
1066	wd_max_3yr	V_15862668	WBGene00010688	K08G2.7	srz-12	-0.324535746208223
1067	rh_max_3mo	II_2258807	WBGene00019586	K09F6.3	NA	0.324466970684736
1068	rh_max_1yr	V_18186635	WBGene00007851	C31G12.2	clec-245	-0.324454912921456
1069	rh_max_1yr	V_17487870	WBGene00010536	K03D7.9	NA	-0.324230892430044
1070	rh_max_3yr	III_12488739	WBGene00013044	Y49E10.25	NA	0.324230706099414
1071	rh_max_3yr	V_17807951	WBGene00005495	Y94A7B.3	srh-291	-0.32415518155003
1072	rh_max_1yr	II_2257796	WBGene00019586	K09F6.3	NA	0.324148677478162
1073	rh_max_1yr	V_18300629	WBGene00013061	Y51A2A.5	NA	0.324119795770273
1074	rh_max_1yr	V_17487721	WBGene00010536	K03D7.9	NA	-0.323820942225678
1075	wd_max_3yr	V_15645176	WBGene00006090	C55A1.5	str-23	-0.323799348016084
1076	wd_max_3yr	V_15755947	WBGene00006076	T23D5.11	str-8	-0.32377133882469
1077	rh_max_3mo	II_3221492	WBGene00022572	ZC239.14	NA	-0.323732880418875
1078	rh_max_1yr	V_18082856	WBGene00013348	Y59A8B.11a	fbxa-106	-0.323716970129976
1079	rh_max_3mo	II_3338209	WBGene00017455	F14D2.7	NA	0.323658190299397
1080	rh_max_1yr	II_423126	WBGene00016077	C24H12.8	NA	-0.323637728502634
1081	wd_var_1yr	V_14061746	WBGene00010250	F58D12.3	NA	-0.323628426407003
1082	wd_var_1yr	V_14287658	WBGene00009606	F40G12.11	NA	-0.323628426407003
1083	rh_max_3mo	II_3338577	WBGene00017455	F14D2.7	NA	-0.323415976039135
1084	rh_max_3yr	V_17661894	WBGene00010297	F59A1.11a	NA	-0.323290728979624
1085	rh_max_3yr	V_17662405	WBGene00010297	F59A1.11a	NA	-0.323290728979624
1086	rh_max_3yr	V_17662428	WBGene00010297	F59A1.11a	NA	-0.323290728979624
1087	rh_max_3yr	V_17662448	WBGene00010297	F59A1.11a	NA	-0.323290728979624
1088	rh_max_3yr	V_17662834	WBGene00010297	F59A1.11a	NA	-0.323290728979624
1089	rh_max_3yr	V_17663627	WBGene00010297	F59A1.11a	NA	-0.323290728979624
1090	rh_max_3yr	V_17663956	WBGene00010297	F59A1.11a	NA	-0.323290728979624
1091	rh_max_3mo	II_3338243	WBGene00017455	F14D2.7	NA	0.323225732482602
1092	rh_max_1yr	II_2257003	WBGene00019586	K09F6.3	NA	0.323125939148642
1093	rh_max_1yr	II_2398872	WBGene00017528	F16G10.14	NA	0.322872791076147
1094	rh_max_3mo	II_2581046	WBGene00005586	F33H12.4	sri-74	0.322748009358904
1095	rh_max_3mo	II_2581058	WBGene00005586	F33H12.4	sri-74	0.322748009358904
1096	rh_max_3mo	II_3338258	WBGene00017455	F14D2.7	NA	0.322735983192424
1097	rh_max_1yr	II_2622857	WBGene00017057	D2062.5	NA	0.322610680496747
1098	rh_max_1yr	II_2622882	WBGene00017057	D2062.5	NA	0.322610680496747
1099	rh_max_1yr	II_2623049	WBGene00017057	D2062.5	NA	0.322610680496747
1100	rh_max_3mo	II_3342407	WBGene00023427	F14D2.15	NA	-0.322569658319194
1101	rh_max_3mo	II_2315250	WBGene00022869	ZK1240.4	NA	-0.322451339126148
1102	rh_max_3yr	V_17807978	WBGene00005495	Y94A7B.3	srh-291	-0.322412493108189
1103	rh_max_3mo	II_3329820	WBGene00017454	F14D2.6	irld-5	-0.322327261354349
1104	rh_max_3mo	II_3338584	WBGene00017455	F14D2.7	NA	-0.322300453746738
1105	rh_max_1yr	V_18409766	WBGene00005417	ZK262.1	srh-207	0.322279596752867
1106	rh_max_3mo	II_2327528	WBGene00022872	ZK1240.8	NA	0.32211900717742
1107	temp_min_3yr	V_15041714	WBGene00004747	C25D7.3	sdc-3	0.322076033338153
1108	temp_min_3yr	V_15053769	WBGene00007717	C25D7.5	NA	0.322076033338153
1109	temp_min_3yr	V_15105481	WBGene00007239	C01G10.14	NA	0.322076033338153
1110	temp_min_3yr	V_15112163	WBGene00011342	T01G5.7	NA	0.322076033338153
1111	temp_min_3yr	V_15129981	WBGene00005658	T01G5.4	srr-7	0.322076033338153
1112	rh_max_1yr	II_2307534	WBGene00015110	B0281.3	NA	0.322027074840724
1113	wd_var_1yr	V_14208433	WBGene00011793	T16A9.3	NA	-0.322010998976565
1114	rh_max_3mo	II_3247773	WBGene00015912	C17F4.5	fbxc-50	-0.322007555998642
1115	wd_var_1yr	V_14060194	WBGene00010250	F58D12.3	NA	-0.321938780290091
1116	wd_var_1yr	V_14060195	WBGene00010250	F58D12.3	NA	-0.321938780290091
1117	rh_max_3yr	II_658742	WBGene00019495	K07E8.3	sdz-24	0.321934825285872
1118	wd_max_3yr	V_14841050	WBGene00004336	W06A7.3a	ret-1	-0.321816647477025
1119	wd_max_3yr	V_14841111	WBGene00004336	W06A7.3a	ret-1	-0.321816647477025
1120	wd_max_3yr	V_14844697	WBGene00004336	W06A7.3a	ret-1	-0.321816647477025
1121	wd_max_3yr	V_14845426	WBGene00004336	W06A7.3a	ret-1	-0.321816647477025
1122	wd_max_3yr	V_14866874	WBGene00001540	ZC412.2	gcy-14	-0.321816647477025
1123	wd_max_3yr	V_14894235	WBGene00010381	H12D21.5	NA	-0.321816647477025
1124	wd_max_3yr	V_14945495	WBGene00044177	C30G7.3	NA	-0.321816647477025
1125	wd_max_3yr	V_15003750	WBGene00011323	T01C3.8a	mut-15	-0.321816647477025
1126	wd_max_3yr	V_15013907	WBGene00008832	F14H8.1a	obr-2	-0.321816647477025
1127	wd_max_3yr	V_15019340	WBGene00008833	F14H8.2	NA	-0.321816647477025
1128	wd_max_3yr	V_15019597	WBGene00008833	F14H8.2	NA	-0.321816647477025
1129	wd_max_3yr	V_15025994	WBGene00000562	F14H8.6b	cng-1	-0.321816647477025
1130	rh_max_3yr	I_1006120	WBGene00016931	C54G6.2	NA	-0.321720643691672
1131	rh_max_3mo	II_5539464	WBGene00001966	C17C3.10	hlh-27	-0.321681534771332
1132	wd_var_1yr	V_14082911	WBGene00044080	D1086.10a	NA	-0.321632470023615
1133	wd_var_1yr	V_14084852	WBGene00008394	D1086.7	NA	-0.321632470023615
1134	wd_var_1yr	V_14176827	WBGene00013873	ZC376.1	NA	-0.321632470023615
1135	wd_var_1yr	V_14186090	WBGene00013877	ZC376.6a	NA	-0.321632470023615
1136	wd_var_1yr	V_14190003	WBGene00013877	ZC376.6a	NA	-0.321632470023615
1137	wd_var_1yr	V_14253726	WBGene00010516	K02E11.7	NA	-0.321632470023615
1138	wd_var_1yr	V_14292052	WBGene00008789	F14D7.2	NA	-0.321632470023615
1139	wd_var_1yr	V_14335981	WBGene00044112	F47B8.12	srm-5	-0.321632470023615
1140	wd_var_1yr	V_14344271	WBGene00009811	F47B8.10	NA	-0.321632470023615
1141	wd_var_1yr	V_14431886	WBGene00001170	F23B12.9	egl-1	-0.321632470023615
1142	rh_max_1yr	V_17725126	WBGene00001397	W06D12.3	fat-5	-0.321612662276684
1143	rh_max_1yr	V_17766002	WBGene00005488	C47A10.2	srh-283	-0.321612662276684
1144	rh_avg_3mo	V_18083333	WBGene00013348	Y59A8B.11a	fbxa-106	-0.321592259793278
1145	rh_max_1yr	II_2864735	WBGene00022442	Y110A2AL.5	NA	0.321589683799565
1146	rh_max_1yr	II_2864767	WBGene00022442	Y110A2AL.5	NA	0.321589683799565
1147	rh_max_3mo	V_18193447	WBGene00008891	F16H6.1	clec-42	-0.321516270682366
1148	rh_max_1yr	II_2263136	WBGene00019587	K09F6.4	NA	0.321512986384809
1149	wd_max_3yr	V_14897650	WBGene00010382	H12D21.6	NA	-0.32149690468377
1150	rh_max_3yr	II_1016968	WBGene00018461	F45D11.16	NA	0.321480485502913
1151	wd_max_3yr	V_15753283	WBGene00006073	T23D5.12	str-5	-0.321406188646338
1152	rh_max_1yr	V_17795178	WBGene00005492	C47A10.7	srh-288	-0.321272584009101
1153	rh_max_1yr	V_17795503	WBGene00005492	C47A10.7	srh-288	-0.321272584009101
1154	rh_max_1yr	V_18439924	WBGene00013953	ZK262.8	NA	0.321264550930334
1155	rh_max_3mo	II_3321698	WBGene00021590	Y46D2A.2	NA	-0.320749973364221
1156	rh_max_3mo	II_3332850	WBGene00077751	F14D2.17	irld-27	-0.320634252865585
1157	rh_max_1yr	II_2307658	WBGene00015110	B0281.3	NA	-0.320172545931029
1158	rh_max_3mo	II_3312066	WBGene00018198	F39E9.6	NA	-0.320080269481637
1159	rh_max_3mo	II_3312068	WBGene00018198	F39E9.6	NA	-0.320080269481637
1160	rh_max_3mo	II_3312084	WBGene00018198	F39E9.6	NA	-0.320080269481637
1161	rh_max_3mo	II_3312087	WBGene00018198	F39E9.6	NA	-0.320080269481637
1162	rh_max_3mo	II_3312090	WBGene00018198	F39E9.6	NA	-0.320080269481637
1163	rh_max_3yr	II_908117	WBGene00019927	R07C3.11	fbxc-24	0.319950502919822
1164	rh_max_3yr	II_908123	WBGene00019927	R07C3.11	fbxc-24	0.319950502919822
1165	rh_max_3yr	II_908124	WBGene00019927	R07C3.11	fbxc-24	0.319950502919822
1166	rh_max_3yr	II_908129	WBGene00019927	R07C3.11	fbxc-24	0.319950502919822
1167	rh_max_3yr	II_908130	WBGene00019927	R07C3.11	fbxc-24	0.319950502919822
1168	rh_max_1yr	II_381636	WBGene00015409	C03H5.7	NA	-0.319942997528125
1169	rh_max_1yr	II_384022	WBGene00015407	C03H5.5	NA	-0.319942997528125
1170	rh_max_1yr	II_384056	WBGene00015407	C03H5.5	NA	-0.319942997528125
1171	rh_max_1yr	II_386523	WBGene00015405	C03H5.3	NA	-0.319942997528125
1172	rh_max_1yr	II_422407	WBGene00016077	C24H12.8	NA	-0.319942997528125
1173	rh_max_1yr	II_443573	WBGene00016071	C24H12.1	NA	-0.319942997528125
1174	rh_max_1yr	II_443592	WBGene00016071	C24H12.1	NA	-0.319942997528125
1175	rh_max_3yr	II_384496	WBGene00015407	C03H5.5	NA	0.319896321077192
1176	rh_max_1yr	II_3360448	WBGene00017450	F14D2.1	bath-27	-0.3196046133014
1177	rh_max_1yr	II_422719	WBGene00016077	C24H12.8	NA	-0.319359943077404
1178	rh_max_1yr	II_3338441	WBGene00017455	F14D2.7	NA	0.319320694113473
1179	wd_var_1yr	V_15282570	WBGene00005942	T10H4.9	srx-51	-0.319121172785452
1180	rh_max_1yr	V_17768231	WBGene00005489	C47A10.3	srh-284	-0.319057777579906
1181	rh_max_1yr	V_17743830	WBGene00006688	R12G8.2	twk-36	-0.319031282476001
1182	wd_var_1yr	V_14157276	WBGene00007083	AH10.2	NA	-0.318975876387068
1183	rh_max_1yr	V_17768166	WBGene00005489	C47A10.3	srh-284	-0.318816254722659
1184	rh_max_1yr	V_17768230	WBGene00005489	C47A10.3	srh-284	-0.318816254722659
1185	rh_max_3mo	II_2262489	WBGene00019587	K09F6.4	NA	0.318547925433011
1186	rh_max_1yr	II_2307700	WBGene00015110	B0281.3	NA	0.318522979674426
1187	rh_max_1yr	II_2330914	WBGene00022866	ZK1240.1	NA	0.318378872187725
1188	rh_max_1yr	II_2331031	WBGene00022866	ZK1240.1	NA	0.318378872187725
1189	rh_max_1yr	V_17487744	WBGene00010536	K03D7.9	NA	-0.317960533870009
1190	rh_max_1yr	V_17791985	WBGene00005494	C47A10.11	srh-290	-0.317710490084187
1191	rh_max_3mo	II_2258892	WBGene00019586	K09F6.3	NA	0.317692142105984
1192	rh_max_1yr	II_3338260	WBGene00017455	F14D2.7	NA	0.317648170377318
1193	rh_max_1yr	II_3329820	WBGene00017454	F14D2.6	irld-5	-0.317570697138181
1194	rh_max_3mo	II_3312178	WBGene00018198	F39E9.6	NA	-0.317500633357615
1195	rh_max_1yr	V_17487531	WBGene00010536	K03D7.9	NA	-0.317356925873649
1196	rh_max_3mo	II_3338542	WBGene00017455	F14D2.7	NA	0.317198610695458
1197	rh_max_3mo	II_1957823	WBGene00022691	ZK250.8	math-50	0.317033121417059
1198	rh_max_1yr	V_17803771	WBGene00005496	Y94A7B.1	srh-292	-0.316814172202593
1199	wd_var_1yr	V_14897650	WBGene00010382	H12D21.6	NA	-0.316786810957794
1200	rh_max_3mo	II_3194964	WBGene00001541	ZC239.7	gcy-15	-0.316693068275977
1201	rh_max_3mo	II_2330914	WBGene00022866	ZK1240.1	NA	0.316598774759408
1202	rh_max_3mo	II_2331031	WBGene00022866	ZK1240.1	NA	0.316598774759408
1203	rh_max_3yr	V_17803771	WBGene00005496	Y94A7B.1	srh-292	-0.316511663286397
1204	rh_max_3yr	II_990068	WBGene00018456	F45D11.10	fbxc-39	0.316416360375521
1205	rh_max_3mo	II_3332856	WBGene00077751	F14D2.17	irld-27	-0.316280048031912
1206	rh_max_3mo	V_18082856	WBGene00013348	Y59A8B.11a	fbxa-106	-0.316249547038734
1207	rh_max_3mo	II_2257794	WBGene00019586	K09F6.3	NA	0.316120383121775
1208	rh_max_1yr	V_17559376	WBGene00008014	C38D9.6	fbxa-172	-0.315997845698217
1209	rh_max_1yr	II_3360977	WBGene00017450	F14D2.1	bath-27	-0.315981359235575
1210	rh_max_3mo	II_2295819	WBGene00019591	K09F6.8	fbxc-25	0.31595501566473
1211	rh_max_3mo	II_2295831	WBGene00019591	K09F6.8	fbxc-25	0.31595501566473
1212	rh_max_1yr	II_4306566	WBGene00021796	Y52E8A.3	NA	0.315745361177794
1213	rh_max_3mo	V_17871517	WBGene00013339	Y59A8A.2	phf-14	-0.315558504506231
1214	rh_max_3mo	V_17871739	WBGene00013339	Y59A8A.2	phf-14	-0.315558504506231
1215	rh_max_3yr	II_658757	WBGene00019495	K07E8.3	sdz-24	0.315461679282879
1216	rh_max_3yr	V_17714108	WBGene00006685	W06D12.5	twk-33	-0.315318537176206
1217	rh_max_3yr	V_17808101	WBGene00005495	Y94A7B.3	srh-291	-0.31529973981434
1218	rh_max_3yr	V_17803483	WBGene00005496	Y94A7B.1	srh-292	-0.315268702323896
1219	rh_max_1yr	V_17459217	WBGene00008981	F20E11.1	srz-48	-0.315221110141357
1220	rh_max_1yr	V_17459227	WBGene00008981	F20E11.1	srz-48	-0.315221110141357
1221	rh_max_3yr	I_1004701	WBGene00016932	C54G6.3	NA	-0.315181637921601
1222	rh_max_3yr	I_1026561	WBGene00021327	Y34D9A.1	mrpl-38	-0.315181637921601
1223	rh_max_3yr	I_1032991	WBGene00004952	Y34D9A.4	spd-1	-0.315181637921601
1224	rh_max_1yr	V_17661894	WBGene00010297	F59A1.11a	NA	-0.315027135967043
1225	rh_max_1yr	V_17662405	WBGene00010297	F59A1.11a	NA	-0.315027135967043
1226	rh_max_1yr	V_17662428	WBGene00010297	F59A1.11a	NA	-0.315027135967043
1227	rh_max_1yr	V_17662448	WBGene00010297	F59A1.11a	NA	-0.315027135967043
1228	rh_max_1yr	V_17662834	WBGene00010297	F59A1.11a	NA	-0.315027135967043
1229	rh_max_1yr	V_17663627	WBGene00010297	F59A1.11a	NA	-0.315027135967043
1230	rh_max_1yr	V_17663956	WBGene00010297	F59A1.11a	NA	-0.315027135967043
1231	rh_max_3mo	V_18007285	WBGene00013351	Y59A8B.19a	NA	-0.314894731325895
1232	rh_max_3mo	V_18007291	WBGene00013351	Y59A8B.19a	NA	-0.314894731325895
1233	rh_avg_3yr	III_12488739	WBGene00013044	Y49E10.25	NA	0.314758797831341
1234	rh_max_1yr	II_2097556	WBGene00020533	T16A1.2	NA	0.314672038385344
1235	rh_max_3yr	II_1022495	WBGene00018448	F45D11.1	NA	0.314587704973093
1236	temp_avg_3yr	V_15036733	WBGene00007714	C25D7.1	NA	0.314559097216612
1237	rh_max_3mo	II_3220300	WBGene00194717	ZC239.22	NA	-0.3144993564437
1238	rh_max_3mo	II_3220301	WBGene00194717	ZC239.22	NA	-0.3144993564437
1239	rh_max_1yr	V_17459242	WBGene00008981	F20E11.1	srz-48	-0.314468521529858
1240	rh_max_3mo	V_17904154	WBGene00219447	C06H5.14	NA	-0.31441763994813
1241	rh_max_3mo	II_3300017	WBGene00018201	F39E9.12	btb-18	-0.314165028361853
1242	rh_max_3mo	V_18444974	WBGene00013944	ZK228.1	NA	0.314114503938593
1243	rh_max_3mo	II_3329829	WBGene00017454	F14D2.6	irld-5	-0.313834827058208
1244	rh_max_3yr	II_905193	WBGene00020304	T07D3.1	fbxa-200	0.313804170881581
1245	rh_max_1yr	II_3338117	WBGene00017455	F14D2.7	NA	0.313776820131831
1246	rh_max_3yr	II_905112	WBGene00020304	T07D3.1	fbxa-200	0.313455332219619
1247	rh_max_3mo	V_17657949	WBGene00010293	F59A1.7	fbxa-108	-0.313437318803732
1248	rh_max_3mo	V_17658154	WBGene00010293	F59A1.7	fbxa-108	-0.313437318803732
1249	rh_max_3mo	V_17658155	WBGene00010293	F59A1.7	fbxa-108	-0.313437318803732
1250	rh_max_3yr	II_905894	WBGene00020304	T07D3.1	fbxa-200	0.313400716587421
1251	rh_max_3yr	II_905902	WBGene00020304	T07D3.1	fbxa-200	0.313400716587421
1252	rh_max_3yr	II_905920	WBGene00020304	T07D3.1	fbxa-200	0.313400716587421
1253	rh_max_3yr	II_905921	WBGene00020304	T07D3.1	fbxa-200	0.313400716587421
1254	rh_max_3yr	II_905923	WBGene00020304	T07D3.1	fbxa-200	0.313400716587421
1255	rh_max_1yr	V_17901732	WBGene00007393	C06H5.2	fbxa-157	-0.313322843628285
1256	rh_max_3yr	II_971077	WBGene00016308	C32B5.15	NA	0.313314432948659
1257	rh_max_1yr	II_2601772	WBGene00018019	F33H12.1	NA	0.31330966069191
1258	rh_max_3mo	V_17498930	WBGene00005467	K03D7.4	srh-261	-0.313245776844474
1259	rh_max_1yr	II_2257066	WBGene00019586	K09F6.3	NA	-0.313228553461806
1260	rh_max_3mo	II_3331201	WBGene00017454	F14D2.6	irld-5	-0.313218509476571
1261	rh_max_3yr	II_905982	WBGene00020304	T07D3.1	fbxa-200	0.31321062563184
1262	rh_max_1yr	V_17812607	WBGene00005500	Y94A7B.4	srh-296	-0.313143864900119
1263	rh_max_3mo	II_3311937	WBGene00018198	F39E9.6	NA	-0.312874859601187
1264	rh_max_3mo	II_3311945	WBGene00018198	F39E9.6	NA	-0.312874859601187
1265	rh_max_3mo	II_3311948	WBGene00018198	F39E9.6	NA	-0.312874859601187
1266	rh_max_3mo	II_3311966	WBGene00018198	F39E9.6	NA	-0.312874859601187
1267	rh_max_3mo	II_3212682	WBGene00022568	ZC239.5	NA	-0.312846667306193
1268	rh_max_3mo	II_3212709	WBGene00022568	ZC239.5	NA	-0.312846667306193
1269	rh_max_3mo	II_3212722	WBGene00022568	ZC239.5	NA	-0.312846667306193
1270	rh_max_3mo	II_3212860	WBGene00022568	ZC239.5	NA	-0.312846667306193
1271	rh_max_3mo	II_3212962	WBGene00022568	ZC239.5	NA	-0.312846667306193
1272	rh_max_3mo	II_3212980	WBGene00022568	ZC239.5	NA	-0.312846667306193
1273	rh_max_3mo	II_3213048	WBGene00022568	ZC239.5	NA	-0.312846667306193
1274	rh_max_3mo	II_3213107	WBGene00022568	ZC239.5	NA	-0.312846667306193
1275	rh_max_3mo	II_3214802	WBGene00022567	ZC239.4	NA	-0.312846667306193
1276	rh_max_3mo	II_3214811	WBGene00022567	ZC239.4	NA	-0.312846667306193
1277	rh_max_3mo	II_3214859	WBGene00022567	ZC239.4	NA	-0.312846667306193
1278	rh_max_3mo	II_3214861	WBGene00022567	ZC239.4	NA	-0.312846667306193
1279	rh_max_3mo	II_3214871	WBGene00022567	ZC239.4	NA	-0.312846667306193
1280	rh_max_3mo	II_3214878	WBGene00022567	ZC239.4	NA	-0.312846667306193
1281	rh_max_3mo	II_3215127	WBGene00022567	ZC239.4	NA	-0.312846667306193
1282	rh_max_1yr	II_3321562	WBGene00021590	Y46D2A.2	NA	-0.312776274190474
1283	rh_max_1yr	II_3321563	WBGene00021590	Y46D2A.2	NA	-0.312776274190474
1284	rh_max_1yr	II_3321698	WBGene00021590	Y46D2A.2	NA	-0.31273161428578
1285	rh_max_3yr	V_17725126	WBGene00001397	W06D12.3	fat-5	-0.312550441722835
1286	rh_max_3yr	V_17766002	WBGene00005488	C47A10.2	srh-283	-0.312550441722835
1287	wd_var_1yr	V_14841050	WBGene00004336	W06A7.3a	ret-1	-0.312296555389899
1288	wd_var_1yr	V_14841111	WBGene00004336	W06A7.3a	ret-1	-0.312296555389899
1289	wd_var_1yr	V_14844697	WBGene00004336	W06A7.3a	ret-1	-0.312296555389899
1290	wd_var_1yr	V_14845426	WBGene00004336	W06A7.3a	ret-1	-0.312296555389899
1291	wd_var_1yr	V_14866874	WBGene00001540	ZC412.2	gcy-14	-0.312296555389899
1292	wd_var_1yr	V_14894235	WBGene00010381	H12D21.5	NA	-0.312296555389899
1293	wd_var_1yr	V_14945495	WBGene00044177	C30G7.3	NA	-0.312296555389899
1294	wd_var_1yr	V_15003750	WBGene00011323	T01C3.8a	mut-15	-0.312296555389899
1295	wd_var_1yr	V_15013907	WBGene00008832	F14H8.1a	obr-2	-0.312296555389899
1296	wd_var_1yr	V_15019340	WBGene00008833	F14H8.2	NA	-0.312296555389899
1297	wd_var_1yr	V_15019597	WBGene00008833	F14H8.2	NA	-0.312296555389899
1298	wd_var_1yr	V_15025994	WBGene00000562	F14H8.6b	cng-1	-0.312296555389899
1299	rh_max_1yr	V_17706232	WBGene00012305	W06D12.6	NA	-0.311906589887313
1300	rh_max_1yr	V_17843166	WBGene00005490	Y59A8A.4	srh-286	-0.31177360989012
1301	rh_max_1yr	V_17843172	WBGene00005490	Y59A8A.4	srh-286	-0.31177360989012
1302	rh_max_3mo	II_3150161	WBGene00020406	T10D4.1	NA	-0.311692421074134
1303	rh_max_3mo	II_3215085	WBGene00022567	ZC239.4	NA	-0.311675996770084
1304	rh_max_1yr	II_3208564	WBGene00022570	ZC239.12	sdz-35	0.311639801074286
1305	rh_max_3yr	V_17487870	WBGene00010536	K03D7.9	NA	-0.311484603460381
1306	rh_max_1yr	II_3338243	WBGene00017455	F14D2.7	NA	0.311343533057235
1307	rh_max_1yr	II_2311939	WBGene00015114	B0281.8	NA	-0.311164766664706
1308	rh_max_1yr	II_2311940	WBGene00015114	B0281.8	NA	-0.311164766664706
1309	rh_max_1yr	II_2263609	WBGene00019587	K09F6.4	NA	-0.311034918548191
1310	rh_max_3mo	V_18193506	WBGene00008891	F16H6.1	clec-42	-0.311016114655349
1311	rh_max_3mo	II_7130794	WBGene00020320	T07F8.4	NA	-0.310777650355021
1312	rh_max_1yr	V_17661972	WBGene00010297	F59A1.11a	NA	-0.310737649083413
1313	rh_max_1yr	V_17664111	WBGene00010297	F59A1.11a	NA	-0.310737649083413
1314	wd_var_1yr	V_14208149	WBGene00011793	T16A9.3	NA	-0.310610381209113
1315	temp_avg_3yr	V_15041714	WBGene00004747	C25D7.3	sdc-3	0.310545865080224
1316	temp_avg_3yr	V_15053769	WBGene00007717	C25D7.5	NA	0.310545865080224
1317	temp_avg_3yr	V_15105481	WBGene00007239	C01G10.14	NA	0.310545865080224
1318	temp_avg_3yr	V_15112163	WBGene00011342	T01G5.7	NA	0.310545865080224
1319	temp_avg_3yr	V_15129981	WBGene00005658	T01G5.4	srr-7	0.310545865080224
1320	rh_max_3mo	II_2263492	WBGene00019587	K09F6.4	NA	0.310493967840022
1321	rh_max_1yr	II_3345691	WBGene00017460	F14D2.12	bath-30	-0.310309798253953
1322	rh_max_3mo	V_18459090	WBGene00013946	ZK228.3	NA	0.310298698080476
1323	rh_max_3mo	II_3338260	WBGene00017455	F14D2.7	NA	0.310151553289067
1324	rh_max_1yr	V_15224993	WBGene00005771	C41G6.7	srw-24	-0.310087112842627
1325	rh_max_1yr	V_15225202	WBGene00005771	C41G6.7	srw-24	-0.310087112842627
1326	wd_var_1yr	V_13877033	WBGene00011929	T22G5.1	NA	-0.31004032839136
1327	rh_max_3yr	II_1022538	WBGene00018448	F45D11.1	NA	0.310034584516653
1328	rh_max_1yr	II_3338258	WBGene00017455	F14D2.7	NA	0.310015547561455
1329	rh_max_1yr	V_17807978	WBGene00005495	Y94A7B.3	srh-291	-0.309956376324694
1330	rh_max_3yr	II_442555	WBGene00016071	C24H12.1	NA	0.309930271699942
1331	rh_max_3mo	II_3206219	WBGene00044371	ZC239.20	NA	-0.309920217844355
1332	rh_max_1yr	V_17264860	WBGene00010752	K10G4.3	NA	-0.309816873530248
1333	rh_max_1yr	V_17861698	WBGene00000813	Y59A8A.1	csn-1	-0.309653877697546
1334	temp_min_3yr	V_14814422	WBGene00008183	C48G7.3a	rin-1	0.309538443169498
1335	temp_min_3yr	V_14845792	WBGene00004336	W06A7.3a	ret-1	0.309538443169498
1336	temp_min_3yr	V_14846506	WBGene00004336	W06A7.3a	ret-1	0.309538443169498
1337	temp_min_3yr	V_14901403	WBGene00010386	H12D21.10a	NA	0.309538443169498
1338	rh_max_3mo	II_3484536	WBGene00004896	Y49F6B.4	smu-2	-0.309526848512029
1339	wd_var_1yr	V_13961742	WBGene00011193	R10D12.12	algn-13	-0.309526050443738
1340	rh_max_3yr	V_18292888	WBGene00077445	Y51A2A.12	NA	-0.309522923851036
1341	wd_var_1yr	V_14465287	WBGene00023515	F08H9.12	srz-97	-0.309474220766545
1342	rh_max_1yr	II_3402837	WBGene00017555	F18A12.6	nep-10	-0.309462000236072
1343	rh_max_3yr	V_17768231	WBGene00005489	C47A10.3	srh-284	-0.309304893178862
1344	rh_max_3yr	V_17721009	WBGene00006137	W06D12.4	str-77	-0.309298256096802
1345	rh_max_3yr	V_17490636	WBGene00010535	K03D7.8	NA	-0.309253928885516
1346	rh_max_3mo	II_3388401	WBGene00020292	T06D4.3	nep-19	0.309243659734822
1347	rh_max_3mo	II_2325505	WBGene00206413	ZK1240.11	NA	-0.309132863016568
1348	rh_max_3mo	II_2263318	WBGene00019587	K09F6.4	NA	0.309090027063146
1349	rh_max_3mo	II_2263319	WBGene00019587	K09F6.4	NA	0.309090027063146
1350	rh_max_3mo	II_3299292	WBGene00018201	F39E9.12	btb-18	-0.308909908790348
1351	rh_max_3yr	V_17487721	WBGene00010536	K03D7.9	NA	-0.308871059849117
1352	rh_max_3yr	V_17661975	WBGene00010297	F59A1.11a	NA	-0.308806732301559
1353	rh_max_3yr	V_17661977	WBGene00010297	F59A1.11a	NA	-0.308806732301559
1354	rh_max_3yr	V_17661981	WBGene00010297	F59A1.11a	NA	-0.308806732301559
1355	rh_max_3yr	V_17664003	WBGene00010297	F59A1.11a	NA	-0.308806732301559
1356	rh_max_3yr	V_17664004	WBGene00010297	F59A1.11a	NA	-0.308806732301559
1357	rh_max_3yr	V_17664014	WBGene00010297	F59A1.11a	NA	-0.308806732301559
1358	rh_max_3yr	V_17664016	WBGene00010297	F59A1.11a	NA	-0.308806732301559
1359	rh_max_3yr	V_17664022	WBGene00010297	F59A1.11a	NA	-0.308806732301559
1360	rh_max_3yr	V_17664023	WBGene00010297	F59A1.11a	NA	-0.308806732301559
1361	rh_max_3yr	V_17664133	WBGene00010297	F59A1.11a	NA	-0.308806732301559
1362	rh_max_1yr	II_3184168	WBGene00021299	Y27F2A.8	NA	-0.308763276895592
1363	rh_max_1yr	V_17895430	WBGene00007392	C06H5.1	fbxa-156	-0.308625781424995
1364	rh_max_1yr	V_17895660	WBGene00007392	C06H5.1	fbxa-156	-0.308625781424995
1365	rh_max_1yr	V_17895663	WBGene00007392	C06H5.1	fbxa-156	-0.308625781424995
1366	rh_max_1yr	V_17895682	WBGene00007392	C06H5.1	fbxa-156	-0.308625781424995
1367	rh_max_3mo	II_3333895	WBGene00077751	F14D2.17	irld-27	0.30849489805118
1368	rh_max_3mo	II_3332827	WBGene00077751	F14D2.17	irld-27	-0.30846217068787
1369	rh_max_3mo	II_3332833	WBGene00077751	F14D2.17	irld-27	-0.30846217068787
1370	rh_max_1yr	V_17318931	WBGene00009298	F31E9.5	srz-58	-0.308356627029348
1371	rh_max_3mo	II_3311993	WBGene00018198	F39E9.6	NA	-0.308320820566925
1372	rh_max_3mo	II_3312000	WBGene00018198	F39E9.6	NA	-0.308320820566925
1373	rh_max_3mo	II_3402837	WBGene00017555	F18A12.6	nep-10	-0.30819070226542
1374	rh_max_3yr	II_910352	WBGene00019926	R07C3.10	fbxc-27	0.30804622823632
1375	rh_max_3yr	II_914094	WBGene00019924	R07C3.8	fbxc-33	0.30804622823632
1376	rh_max_3mo	V_18193239	WBGene00008891	F16H6.1	clec-42	-0.308023872775246
1377	wd_var_1yr	V_15314718	WBGene00014191	ZK1037.3	srt-22	-0.307970896660962
1378	rh_max_1yr	II_3338209	WBGene00017455	F14D2.7	NA	0.307888312161987
1379	rh_max_1yr	II_2258892	WBGene00019586	K09F6.3	NA	0.307884499033928
1380	rh_max_3yr	II_905265	WBGene00020304	T07D3.1	fbxa-200	0.307841146256753
1381	rh_max_1yr	II_1651059	WBGene00022560	ZC204.10	fbxb-16	0.30775511362008
1382	rh_max_1yr	V_17743671	WBGene00006688	R12G8.2	twk-36	-0.307661571735433
1383	rh_max_1yr	V_17743764	WBGene00006688	R12G8.2	twk-36	-0.307661571735433
1384	rh_max_1yr	V_17744439	WBGene00006688	R12G8.2	twk-36	-0.307661571735433
1385	rh_max_1yr	V_17744476	WBGene00006688	R12G8.2	twk-36	-0.307661571735433
1386	rh_max_1yr	V_17744503	WBGene00006688	R12G8.2	twk-36	-0.307661571735433
1387	rh_max_1yr	V_17744506	WBGene00006688	R12G8.2	twk-36	-0.307661571735433
1388	rh_max_1yr	V_17744512	WBGene00006688	R12G8.2	twk-36	-0.307661571735433
1389	rh_max_1yr	V_17744559	WBGene00006688	R12G8.2	twk-36	-0.307661571735433
1390	rh_max_3yr	V_17661656	WBGene00010296	F59A1.10	dgat-2	-0.307656537087043
1391	rh_max_3yr	V_17661924	WBGene00010297	F59A1.11a	NA	-0.307656537087043
1392	rh_max_3yr	V_17661954	WBGene00010297	F59A1.11a	NA	-0.307656537087043
1393	rh_max_3yr	V_17662387	WBGene00010297	F59A1.11a	NA	-0.307656537087043
1394	rh_max_3yr	V_17662412	WBGene00010297	F59A1.11a	NA	-0.307656537087043
1395	rh_max_3yr	V_17662610	WBGene00010297	F59A1.11a	NA	-0.307656537087043
1396	rh_max_3yr	V_17663957	WBGene00010297	F59A1.11a	NA	-0.307656537087043
1397	rh_max_3yr	V_17664041	WBGene00010297	F59A1.11a	NA	-0.307656537087043
1398	rh_max_1yr	I_1147299	WBGene00021689	Y48G8AL.10a	NA	-0.307633239917495
1399	rh_max_3mo	II_3332826	WBGene00077751	F14D2.17	irld-27	-0.307427056098874
1400	rh_max_1yr	II_3332812	WBGene00077751	F14D2.17	irld-27	-0.307335588452429
1401	rh_max_1yr	V_17900646	WBGene00007393	C06H5.2	fbxa-157	-0.307261188365691
1402	rh_max_3yr	V_17710769	WBGene00006685	W06D12.5	twk-33	-0.307225487828536
1403	rh_max_3yr	V_17721282	WBGene00006137	W06D12.4	str-77	-0.307225487828536
1404	rh_max_1yr	V_15213564	WBGene00005536	C41G6.11	sri-24	-0.307205821345407
1405	rh_max_1yr	V_15220250	WBGene00005381	C41G6.9	srh-165	-0.307205821345407
1406	rh_max_1yr	V_17261897	WBGene00005794	K10G4.2	srw-47	-0.307014809294903
1407	rh_max_3mo	II_3338441	WBGene00017455	F14D2.7	NA	0.306900030204932
1408	rh_max_1yr	II_2687820	WBGene00044364	F34D6.7	NA	0.306802689545076
1409	rh_max_3mo	II_2263270	WBGene00019587	K09F6.4	NA	0.30667285066347
1410	wd_var_1yr	V_13854379	WBGene00008628	F09F3.6	ttr-21	-0.306283662215391
1411	rh_max_3yr	II_988935	WBGene00018456	F45D11.10	fbxc-39	0.306278561865396
1412	rh_max_3yr	V_18302981	WBGene00013062	Y51A2A.6	NA	-0.306234499693256
1413	rh_max_1yr	V_17807951	WBGene00005495	Y94A7B.3	srh-291	-0.306183771838497
1414	rh_max_3mo	V_18007280	WBGene00013351	Y59A8B.19a	NA	-0.306053755809218
1415	rh_max_1yr	II_2263037	WBGene00019587	K09F6.4	NA	0.306039094719075
1416	wd_var_1yr	V_14706682	WBGene00008145	C47E8.8a	set-5	-0.306014839500788
1417	rh_max_3mo	V_18462905	WBGene00013947	ZK228.4a	NA	-0.305877021316934
1418	rh_max_3yr	II_442559	WBGene00016071	C24H12.1	NA	0.305850933842463
1419	rh_max_3yr	II_442565	WBGene00016071	C24H12.1	NA	0.305850933842463
1420	rh_max_3yr	V_15529687	WBGene00005481	F21A3.1	srh-276	-0.305810706468225
1421	rh_max_3yr	V_15538262	WBGene00008995	F21A3.5	prde-1	-0.305810706468225
1422	rh_max_3mo	II_2295654	WBGene00019591	K09F6.8	fbxc-25	0.305320869150743
1423	wd_var_1yr	V_15118759	WBGene00011339	T01G5.1	NA	-0.305192555049017
1424	wd_var_1yr	V_15123255	WBGene00011340	T01G5.2	ugt-30	-0.305192555049017
1425	wd_var_1yr	V_15132428	WBGene00006215	T01G5.5	str-171	-0.305192555049017
1426	temp_min_3yr	V_15213564	WBGene00005536	C41G6.11	sri-24	0.305186947211793
1427	rh_max_1yr	I_1740807	WBGene00022159	Y71G12B.24a	mppa-1	-0.305055889758249
1428	rh_max_3mo	II_3299361	WBGene00018201	F39E9.12	btb-18	-0.305009744634083
1429	wd_var_1yr	V_14711408	WBGene00011134	R08A2.3	ssp-33	-0.304963045283006
1430	rh_max_3mo	II_2295641	WBGene00019591	K09F6.8	fbxc-25	0.304959152864895
1431	rh_max_1yr	V_17262016	WBGene00005794	K10G4.2	srw-47	-0.304909669160938
1432	rh_max_1yr	II_3299292	WBGene00018201	F39E9.12	btb-18	-0.304731124767155
1433	rh_max_1yr	II_1882027	WBGene00015834	C16C4.10	math-5	0.304596662556584
1434	rh_max_1yr	II_2601132	WBGene00018019	F33H12.1	NA	0.304509294246198
1435	rh_max_3yr	V_17345796	WBGene00009840	F47H4.9	fbxa-189	-0.304374311347081
1436	rh_max_1yr	II_1769283	WBGene00018101	F36H5.2a	math-27	0.304177687866739
1437	rh_max_3yr	V_17487531	WBGene00010536	K03D7.9	NA	-0.304099595669445
1438	rh_max_1yr	II_2601127	WBGene00018019	F33H12.1	NA	0.30405071444012
1439	rh_max_3yr	II_458877	WBGene00021131	W10D9.3	NA	0.303777879795554
1440	rh_max_1yr	V_17689797	WBGene00010299	F59A1.13	NA	-0.303644929669646
1441	rh_max_1yr	V_17895657	WBGene00007392	C06H5.1	fbxa-156	-0.303577429239611
1442	rh_max_1yr	II_403507	WBGene00015403	C03H5.1	clec-10	-0.303544799686995
1443	rh_max_3yr	II_976554	WBGene00044419	C32B5.17a	fbxc-17	0.303490285932631
1444	rh_max_3yr	II_976660	WBGene00044419	C32B5.17a	fbxc-17	0.303490285932631
1445	rh_max_3yr	II_976797	WBGene00044419	C32B5.17a	fbxc-17	0.303490285932631
1446	temp_min_3yr	V_14645499	WBGene00004337	C54G10.2a	rfc-1	0.303426785190739
1447	temp_min_3yr	V_14646775	WBGene00004060	C54G10.3a	pmp-3	0.303426785190739
1448	rh_max_3mo	II_3215338	WBGene00022567	ZC239.4	NA	-0.303381944755708
1449	rh_max_3mo	II_3321562	WBGene00021590	Y46D2A.2	NA	-0.303345510287336
1450	rh_max_3mo	II_3321563	WBGene00021590	Y46D2A.2	NA	-0.303345510287336
1451	rh_max_1yr	V_18028973	WBGene00013343	Y59A8B.6	prp-6	-0.303069061079465
1452	rh_max_1yr	V_17239157	WBGene00011844	T19C9.8	NA	-0.303059471727673
1453	rh_max_3mo	II_2262844	WBGene00019587	K09F6.4	NA	0.302887413950389
1454	wd_var_1yr	V_15320022	WBGene00045515	ZK1037.13	NA	-0.302783202887942
1455	rh_max_1yr	II_3350938	WBGene00017452	F14D2.4a	bath-29	0.302694522336026
1456	rh_max_1yr	II_3332838	WBGene00077751	F14D2.17	irld-27	-0.302673943557159
1457	rh_max_1yr	II_3322558	WBGene00021590	Y46D2A.2	NA	-0.302628641931705
1458	rh_max_1yr	II_1773541	WBGene00018100	F36H5.1	math-26	0.302556333268898
1459	rh_max_1yr	II_1773543	WBGene00018100	F36H5.1	math-26	0.302556333268898
1460	rh_max_3mo	II_3338551	WBGene00017455	F14D2.7	NA	-0.30254341828417
1461	rh_max_1yr	II_3200445	WBGene00005560	ZC239.9	sri-48	-0.302528778465764
1462	temp_min_3yr	V_14693291	WBGene00006836	C47E8.7	unc-112	0.302426940943842
1463	temp_min_3yr	V_14700451	WBGene00008145	C47E8.8a	set-5	0.302426940943842
1464	rh_max_3mo	II_2249228	WBGene00018781	F54A3.2	NA	0.302415277599285
1465	rh_max_3mo	II_3221849	WBGene00022572	ZC239.14	NA	-0.302319151605357
1466	rh_max_1yr	V_18544024	WBGene00013075	Y51A2D.7b	NA	-0.302224275835675
1467	rh_max_1yr	V_18562798	WBGene00005191	Y51A2D.12	srg-34	-0.302224275835675
1468	rh_max_1yr	V_18659408	WBGene00013481	Y69H2.3a	NA	-0.302224275835675
1469	rh_max_1yr	V_18732699	WBGene00013971	ZK384.1	scl-19	-0.302224275835675
1470	rh_max_1yr	V_18733629	WBGene00013972	ZK384.2	scl-20	-0.302224275835675
1471	rh_max_1yr	V_18746983	WBGene00008703	F11D11.8	clec-251	-0.302224275835675
1472	rh_max_1yr	V_18751376	WBGene00045361	F11D11.11	clec-253	-0.302224275835675
1473	rh_max_1yr	V_18830419	WBGene00008307	C54E10.2a	ncs-5	-0.302224275835675
1474	rh_max_1yr	V_18850525	WBGene00012446	Y17D7A.1	nhr-230	-0.302224275835675
1475	rh_max_3yr	V_15645213	WBGene00006090	C55A1.5	str-23	-0.302053859666364
1476	rh_max_1yr	II_2295654	WBGene00019591	K09F6.8	fbxc-25	0.301993636271181
1477	rh_max_1yr	II_3322522	WBGene00021590	Y46D2A.2	NA	-0.301953729630601
1478	rh_max_3mo	II_2096426	WBGene00020533	T16A1.2	NA	0.301827011144749
1479	rh_max_1yr	V_17260504	WBGene00044654	Y61B8A.4	fbxa-85	-0.301813679107292
1480	rh_max_1yr	V_17895541	WBGene00007392	C06H5.1	fbxa-156	-0.301627436776795
1481	rh_max_1yr	V_17895688	WBGene00007392	C06H5.1	fbxa-156	-0.301627436776795
1482	rh_max_1yr	V_18746080	WBGene00008703	F11D11.8	clec-251	-0.301609590994899
1483	rh_max_1yr	V_17335355	WBGene00009836	F47H4.4	fbxa-185	-0.301603333318273
1484	rh_max_1yr	V_17260484	WBGene00044654	Y61B8A.4	fbxa-85	-0.301594983809015
1485	rh_max_1yr	V_17707377	WBGene00005254	W06D12.7	srh-31	-0.301546239587044
1486	rh_max_1yr	V_17708556	WBGene00005254	W06D12.7	srh-31	-0.301546239587044
1487	rh_max_1yr	V_17708589	WBGene00005254	W06D12.7	srh-31	-0.301546239587044
1488	rh_max_3mo	II_2257936	WBGene00019586	K09F6.3	NA	0.301461187926976
1489	rh_max_1yr	V_14703160	WBGene00008145	C47E8.8a	set-5	-0.301342753928021
1490	rh_max_1yr	V_14704585	WBGene00008145	C47E8.8a	set-5	-0.301342753928021
1491	rh_max_3mo	V_14700238	WBGene00008145	C47E8.8a	set-5	-0.301282481971216
1492	rh_max_3mo	V_14703277	WBGene00008145	C47E8.8a	set-5	-0.301282481971216
1493	rh_max_3mo	V_15149677	WBGene00011665	T09F5.1	NA	-0.301282481971216
1494	rh_max_3mo	V_15231509	WBGene00005762	C41G6.3	srw-15	-0.301282481971216
1495	rh_max_3mo	II_3214488	WBGene00022567	ZC239.4	NA	-0.301231591226338
1496	rh_max_1yr	II_2327550	WBGene00022872	ZK1240.8	NA	-0.301225043349136
1497	rh_max_3mo	II_3405867	WBGene00017553	F18A12.4	nep-8	0.30120586340087
1498	wd_var_1yr	V_14523490	WBGene00008262	C53A5.1	ril-1	-0.301124618029602
1499	rh_max_3yr	V_17528648	WBGene00007678	C18D4.9	srz-90	-0.301054125176454
1500	rh_max_3mo	II_2263037	WBGene00019587	K09F6.4	NA	0.300944704335751
1501	rh_max_1yr	II_2581088	WBGene00005586	F33H12.4	sri-74	0.300902488150783
1502	rh_max_1yr	I_1817141	WBGene00022142	Y71G12B.2	NA	-0.300886141009308
1503	rh_max_3yr	V_15461189	WBGene00011948	T23F1.5	NA	-0.300858039489554
1504	rh_max_3yr	V_15462339	WBGene00011948	T23F1.5	NA	-0.300858039489554
1505	rh_max_3yr	V_15686096	WBGene00010600	K06B4.5	nhr-196	-0.300858039489554
1506	rh_max_3yr	V_17487744	WBGene00010536	K03D7.9	NA	-0.300777001249354
1507	rh_max_1yr	V_15224735	WBGene00005771	C41G6.7	srw-24	-0.300776770643577
1508	rh_max_1yr	V_15234717	WBGene00008056	C41G6.5	nhr-164	-0.300776770643577
1509	rh_max_3mo	V_18415416	WBGene00013950	ZK262.3	NA	0.300752702457631
1510	rh_max_3mo	V_18426649	WBGene00005830	ZK262.6	srw-83	0.300752702457631
1511	rh_max_1yr	V_18446390	WBGene00013944	ZK228.1	NA	0.30072866331251
1512	rh_max_3yr	V_16966981	WBGene00013623	Y102A5C.19	fbxa-90	-0.300723764622445
1513	rh_max_1yr	V_17348453	WBGene00004811	F47H4.10	skr-5	-0.300669203082231
1514	rh_max_1yr	II_1769434	WBGene00018101	F36H5.2a	math-27	0.300665052213412
1515	rh_max_1yr	II_2865031	WBGene00022442	Y110A2AL.5	NA	0.300627822660448
1516	rh_max_3mo	II_2295303	WBGene00019591	K09F6.8	fbxc-25	0.30052511547677
1517	rh_max_1yr	II_1788101	WBGene00015610	C08F1.6	NA	0.300465363651104
1518	rh_max_3mo	V_18446378	WBGene00013944	ZK228.1	NA	0.300399499896207
1519	rh_max_1yr	V_17335023	WBGene00009836	F47H4.4	fbxa-185	-0.30026880529474
1520	rh_max_1yr	II_3299361	WBGene00018201	F39E9.12	btb-18	-0.300258333297761
1521	rh_max_1yr	II_3864128	WBGene00016777	C49D10.9	nhr-261	-0.30015916675931
1522	rh_max_1yr	V_17895748	WBGene00007392	C06H5.1	fbxa-156	-0.300151077184119
1523	rh_max_1yr	V_17657949	WBGene00010293	F59A1.7	fbxa-108	-0.300141720557896
1524	rh_max_1yr	V_17658154	WBGene00010293	F59A1.7	fbxa-108	-0.300141720557896
1525	rh_max_1yr	V_17658155	WBGene00010293	F59A1.7	fbxa-108	-0.300141720557896
1526	rh_max_3yr	V_17498487	WBGene00005467	K03D7.4	srh-261	-0.300131954252617
1527	rh_max_1yr	V_17663980	WBGene00010297	F59A1.11a	NA	-0.300035858133313
1528	rh_max_1yr	V_17663981	WBGene00010297	F59A1.11a	NA	-0.300035858133313
1529	rh_max_1yr	V_17871517	WBGene00013339	Y59A8A.2	phf-14	-0.300026296763188
1530	rh_max_1yr	V_17871739	WBGene00013339	Y59A8A.2	phf-14	-0.300026296763188
1531	rh_max_1yr	II_1772536	WBGene00018100	F36H5.1	math-26	0.299815703028232
1532	rh_max_3yr	V_17725360	WBGene00001397	W06D12.3	fat-5	-0.299804624761849
1533	rh_max_3yr	II_905220	WBGene00020304	T07D3.1	fbxa-200	0.299654727626177
1534	rh_max_1yr	V_17043149	WBGene00009195	F28B1.1	hpo-33	-0.299614959689261
1535	rh_max_1yr	V_18773568	WBGene00044892	Y17D7B.8	clec-257	-0.299587950131631
1536	rh_max_1yr	V_17725360	WBGene00001397	W06D12.3	fat-5	-0.299521618561727
1537	rh_max_3mo	II_2398872	WBGene00017528	F16G10.14	NA	0.299425049076535
1538	rh_max_1yr	II_2295641	WBGene00019591	K09F6.8	fbxc-25	0.299414887736704
1539	rh_max_3yr	V_17664141	WBGene00010297	F59A1.11a	NA	-0.299376479128054
1540	rh_max_3mo	II_2327574	WBGene00022872	ZK1240.8	NA	-0.299267613539637
1541	rh_max_1yr	II_2073024	WBGene00017213	F07E5.8	NA	0.299263520113854
1542	rh_max_3yr	V_17346167	WBGene00009840	F47H4.9	fbxa-189	-0.299206316632232
1543	rh_max_3yr	II_885554	WBGene00020308	T07D3.5	NA	0.299157629555681
1544	rh_max_3yr	II_885586	WBGene00020308	T07D3.5	NA	0.299157629555681
1545	rh_max_1yr	II_3484536	WBGene00004896	Y49F6B.4	smu-2	-0.299100466581954
1546	rh_max_1yr	V_17901744	WBGene00007393	C06H5.2	fbxa-157	-0.299094608973579
1547	rh_max_1yr	V_17901773	WBGene00007393	C06H5.2	fbxa-157	-0.299094608973579
1548	rh_max_1yr	V_18446733	WBGene00013944	ZK228.1	NA	0.298993135324304
1549	rh_max_1yr	V_17808101	WBGene00005495	Y94A7B.3	srh-291	-0.298868596773327
1550	rh_max_3yr	V_15756188	WBGene00006076	T23D5.11	str-8	-0.298762390753542
1551	rh_max_1yr	II_2295819	WBGene00019591	K09F6.8	fbxc-25	0.298705126214089
1552	rh_max_1yr	II_2295831	WBGene00019591	K09F6.8	fbxc-25	0.298705126214089
1553	rh_max_3yr	II_912397	WBGene00019925	R07C3.9	fbxc-31	0.298530001869497
1554	rh_max_1yr	V_17264122	WBGene00010752	K10G4.3	NA	-0.298509176074441
1555	rh_max_3mo	V_18457232	WBGene00044215	ZK228.10	NA	0.298477776477324
1556	rh_max_3mo	V_18457233	WBGene00044215	ZK228.10	NA	0.298477776477324
1557	rh_max_3mo	II_2601132	WBGene00018019	F33H12.1	NA	0.298360274161322
1558	rh_max_3yr	V_15672791	WBGene00010598	K06B4.3	NA	-0.298299717007955
1559	rh_max_3yr	V_17861698	WBGene00000813	Y59A8A.1	csn-1	-0.298298702411688
1560	wd_var_1yr	V_14684799	WBGene00008143	C47E8.4a	NA	-0.298210440259524
1561	rh_max_1yr	II_1768722	WBGene00018101	F36H5.2a	math-27	0.298171156069481
1562	rh_max_1yr	II_1869821	WBGene00015828	C16C4.4a	math-14	0.298113138287609
1563	rh_max_3yr	V_15456373	WBGene00011947	T23F1.3	NA	-0.298080108519665
1564	rh_max_3yr	V_15672673	WBGene00010598	K06B4.3	NA	-0.298080108519665
1565	rh_max_1yr	II_2295303	WBGene00019591	K09F6.8	fbxc-25	0.297849092883279
1566	rh_max_1yr	V_16966981	WBGene00013623	Y102A5C.19	fbxa-90	-0.297795381725614
1567	rh_max_3yr	V_15627035	WBGene00008325	C55A1.9	NA	-0.297756696946941
1568	rh_max_3mo	II_3338652	WBGene00017455	F14D2.7	NA	-0.29763066994938
1569	rh_max_1yr	II_2581101	WBGene00005586	F33H12.4	sri-74	0.297548275672025
1570	rh_max_1yr	II_2581122	WBGene00005586	F33H12.4	sri-74	0.297548275672025
1571	rh_max_1yr	II_2327574	WBGene00022872	ZK1240.8	NA	-0.297431395606182
1572	rh_max_3yr	V_15481340	WBGene00007367	C06B8.1	nhr-150	-0.297407295011003
1573	rh_max_3yr	V_15492045	WBGene00007370	C06B8.4	str-264	-0.297407295011003
1574	rh_max_1yr	V_17697953	WBGene00077640	Y26G10.4	NA	-0.297340732287865
1575	rh_max_3yr	V_15720644	WBGene00012400	Y6E2A.7	NA	-0.296850283866433
1576	wd_var_1yr	V_13951765	WBGene00011189	R10D12.8	NA	-0.296771461984994
1577	rh_max_1yr	II_2342467	WBGene00018383	F43C11.6	NA	-0.296626548027552
1578	rh_max_3mo	II_2296045	WBGene00019591	K09F6.8	fbxc-25	0.29643382392901
1579	rh_max_1yr	V_17803483	WBGene00005496	Y94A7B.1	srh-292	-0.296401484661603
1580	rh_max_1yr	V_17261460	WBGene00005794	K10G4.2	srw-47	-0.296363814295487
1581	rh_max_3mo	II_1871622	WBGene00015839	C16C4.15	math-10	0.296297447798289
1582	rh_max_3mo	II_3360454	WBGene00017450	F14D2.1	bath-27	-0.296167537647169
1583	rh_avg_1yr	V_17901764	WBGene00007393	C06H5.2	fbxa-157	-0.296124575863541
1584	rh_max_3mo	II_7149570	WBGene00020318	T07F8.1	NA	-0.296090600604399
1585	rh_max_3mo	II_7150986	WBGene00020318	T07F8.1	NA	-0.296090600604399
1586	rh_max_3mo	II_7158598	WBGene00016172	C27H5.2a	NA	-0.296090600604399
1587	rh_max_3mo	II_7164027	WBGene00016174	C27H5.4a	NA	-0.296090600604399
1588	rh_max_3mo	II_7174427	WBGene00001594	C27H5.8	glc-4	-0.296090600604399
1589	rh_max_3mo	II_7194383	WBGene00017125	E04F6.5a	acdh-12	-0.296090600604399
1590	rh_max_3mo	II_7201531	WBGene00017122	E04F6.2	NA	-0.296090600604399
1591	rh_max_3mo	II_7202785	WBGene00005134	E04F6.14	srd-56	-0.296090600604399
1592	rh_max_3mo	II_7294386	WBGene00016277	C30G12.6a	NA	-0.296090600604399
1593	rh_max_3mo	II_7296342	WBGene00004244	C30G12.7	puf-8	-0.296090600604399
1594	rh_max_3yr	II_888841	WBGene00020307	T07D3.4	NA	0.296008973294375
1595	rh_max_3yr	II_889967	WBGene00020307	T07D3.4	NA	0.296008973294375
1596	rh_max_3yr	II_890651	WBGene00020307	T07D3.4	NA	0.296008973294375
1597	rh_max_1yr	II_2327559	WBGene00022872	ZK1240.8	NA	-0.295986346943064
1598	rh_max_1yr	II_2327560	WBGene00022872	ZK1240.8	NA	-0.295986346943064
1599	rh_max_3yr	V_17260504	WBGene00044654	Y61B8A.4	fbxa-85	-0.295963433848232
1600	rh_max_3mo	II_2263666	WBGene00019587	K09F6.4	NA	0.295918433079209
1601	rh_max_3yr	V_17803525	WBGene00005496	Y94A7B.1	srh-292	-0.295902375758879
1602	rh_max_3yr	V_17803816	WBGene00005496	Y94A7B.1	srh-292	-0.295902375758879
1603	rh_max_3yr	II_829629	WBGene00017870	F28A10.2	NA	0.2957960560237
1604	rh_max_3yr	V_16967210	WBGene00013623	Y102A5C.19	fbxa-90	-0.29573259156708
1605	rh_max_3yr	V_17667529	WBGene00010298	F59A1.12	NA	-0.295639058007977
1606	rh_max_1yr	II_3338236	WBGene00017455	F14D2.7	NA	0.295628313502353
1607	rh_max_1yr	V_14632393	WBGene00009652	F43D2.3	NA	-0.295598135932005
1608	rh_max_3yr	V_17843166	WBGene00005490	Y59A8A.4	srh-286	-0.295529688489652
1609	rh_max_3yr	V_17843172	WBGene00005490	Y59A8A.4	srh-286	-0.295529688489652
1610	temp_min_3yr	V_15220250	WBGene00005381	C41G6.9	srh-165	0.295484340873432
1611	rh_max_3mo	II_3343226	WBGene00023427	F14D2.15	NA	0.295443710036679
1612	rh_max_3yr	II_658780	WBGene00019495	K07E8.3	sdz-24	0.295427783315534
1613	rh_max_1yr	V_17812618	WBGene00005500	Y94A7B.4	srh-296	-0.295420135280349
1614	rh_max_3yr	II_987754	WBGene00016295	C32B5.1a	fbxc-40	0.295390531488607
1615	rh_max_1yr	II_3459809	WBGene00015845	C16C8.7	NA	-0.295385540818561
1616	rh_max_1yr	V_17707434	WBGene00005254	W06D12.7	srh-31	-0.295341602600552
1617	rh_max_3yr	II_988899	WBGene00018456	F45D11.10	fbxc-39	0.29525519455372
1618	rh_max_3mo	V_17661656	WBGene00010296	F59A1.10	dgat-2	-0.295160933426491
1619	rh_max_3mo	V_17661924	WBGene00010297	F59A1.11a	NA	-0.295160933426491
1620	rh_max_3mo	V_17661954	WBGene00010297	F59A1.11a	NA	-0.295160933426491
1621	rh_max_3mo	V_17662387	WBGene00010297	F59A1.11a	NA	-0.295160933426491
1622	rh_max_3mo	V_17662412	WBGene00010297	F59A1.11a	NA	-0.295160933426491
1623	rh_max_3mo	V_17662610	WBGene00010297	F59A1.11a	NA	-0.295160933426491
1624	rh_max_3mo	V_17663957	WBGene00010297	F59A1.11a	NA	-0.295160933426491
1625	rh_max_3mo	V_17664041	WBGene00010297	F59A1.11a	NA	-0.295160933426491
1626	rh_avg_1yr	V_17661656	WBGene00010296	F59A1.10	dgat-2	-0.295100348772903
1627	rh_avg_1yr	V_17661924	WBGene00010297	F59A1.11a	NA	-0.295100348772903
1628	rh_avg_1yr	V_17661954	WBGene00010297	F59A1.11a	NA	-0.295100348772903
1629	rh_avg_1yr	V_17662387	WBGene00010297	F59A1.11a	NA	-0.295100348772903
1630	rh_avg_1yr	V_17662412	WBGene00010297	F59A1.11a	NA	-0.295100348772903
1631	rh_avg_1yr	V_17662610	WBGene00010297	F59A1.11a	NA	-0.295100348772903
1632	rh_avg_1yr	V_17663957	WBGene00010297	F59A1.11a	NA	-0.295100348772903
1633	rh_avg_1yr	V_17664041	WBGene00010297	F59A1.11a	NA	-0.295100348772903
1634	rh_max_3yr	V_17509342	WBGene00005779	K03D7.11	srw-32	-0.295092944680608
1635	rh_max_3yr	II_1022837	WBGene00018448	F45D11.1	NA	0.295055045852444
1636	rh_max_1yr	II_2582207	WBGene00005586	F33H12.4	sri-74	0.295044205554099
1637	wd_var_1yr	V_14109570	WBGene00044201	H39E23.3	NA	-0.295019397689013
1638	rh_max_3mo	II_3215356	WBGene00022567	ZC239.4	NA	-0.294996382707944
1639	rh_max_3yr	V_17801490	WBGene00005491	C47A10.9	srh-287	-0.294978466335206
1640	rh_max_3yr	V_17801585	WBGene00005491	C47A10.9	srh-287	-0.294978466335206
1641	rh_max_1yr	II_1770689	WBGene00018101	F36H5.2a	math-27	0.294956840366772
1642	rh_max_3mo	II_3326699	WBGene00021591	Y46D2A.3a	NA	-0.294922761583929
1643	rh_max_3mo	II_2264426	WBGene00019587	K09F6.4	NA	0.294899265649159
1644	rh_max_3mo	II_2264481	WBGene00019587	K09F6.4	NA	0.294899265649159
1645	rh_max_1yr	II_3343226	WBGene00023427	F14D2.15	NA	0.294792210339737
1646	rh_max_3mo	II_2262550	WBGene00019587	K09F6.4	NA	0.294791211375606
1647	rh_max_1yr	II_3297429	WBGene00018195	F39E9.2	btb-16	-0.294731927298343
1648	temp_min_3yr	V_13852810	WBGene00008627	F09F3.5	NA	0.294727521508969
1649	wd_var_1yr	V_15304962	WBGene00077588	T26H8.5	NA	-0.294715506115357
1650	wd_var_1yr	V_15305181	WBGene00077588	T26H8.5	NA	-0.294715506115357
1651	wd_var_1yr	V_15305215	WBGene00077588	T26H8.5	NA	-0.294715506115357
1652	wd_var_1yr	V_15305506	WBGene00077588	T26H8.5	NA	-0.294715506115357
1653	wd_var_1yr	V_15305559	WBGene00077588	T26H8.5	NA	-0.294715506115357
1654	wd_var_1yr	V_15305588	WBGene00077588	T26H8.5	NA	-0.294715506115357
1655	wd_var_1yr	V_15305916	WBGene00012072	T26H8.4	NA	-0.294715506115357
1656	rh_max_1yr	II_3388401	WBGene00020292	T06D4.3	nep-19	0.294655666536318
1657	rh_max_1yr	II_3458985	WBGene00015856	C16C8.19	NA	-0.294636280513566
1658	rh_max_3mo	V_18180110	WBGene00007850	C31G12.1	NA	-0.294587839338446
1659	rh_max_3yr	V_17803520	WBGene00005496	Y94A7B.1	srh-292	-0.294580289542892
1660	rh_max_3yr	V_17803767	WBGene00005496	Y94A7B.1	srh-292	-0.294580289542892
1661	rh_max_3yr	V_17803804	WBGene00005496	Y94A7B.1	srh-292	-0.294580289542892
1662	rh_max_3yr	II_905168	WBGene00020304	T07D3.1	fbxa-200	0.294510188264993
1663	wd_var_1yr	V_14693291	WBGene00006836	C47E8.7	unc-112	-0.294506126691193
1664	wd_var_1yr	V_14700451	WBGene00008145	C47E8.8a	set-5	-0.294506126691193
1665	rh_max_3yr	V_15671612	WBGene00077450	K06B4.15	NA	-0.294488798890163
1666	rh_max_3mo	II_3215353	WBGene00022567	ZC239.4	NA	-0.294428535965484
1667	rh_max_1yr	V_17561359	WBGene00008014	C38D9.6	fbxa-172	-0.294400751992072
1668	rh_max_1yr	V_17326943	WBGene00009297	F31E9.4	sdz-16	-0.29427280074091
1669	rh_max_1yr	V_17327367	WBGene00009297	F31E9.4	sdz-16	-0.29427280074091
1670	rh_max_3yr	V_15500406	WBGene00007372	C06B8.7	NA	-0.294152436826339
1671	rh_max_3yr	V_15502231	WBGene00007372	C06B8.7	NA	-0.294152436826339
1672	rh_max_3yr	V_15506089	WBGene00007372	C06B8.7	NA	-0.294152436826339
1673	rh_max_1yr	V_17346478	WBGene00009840	F47H4.9	fbxa-189	-0.294104216670315
1674	rh_max_3yr	V_17801713	WBGene00005491	C47A10.9	srh-287	-0.293969217208475
1675	rh_max_1yr	V_17240615	WBGene00011844	T19C9.8	NA	-0.29395815868274
1676	rh_max_1yr	V_17347432	WBGene00009840	F47H4.9	fbxa-189	-0.293929624230849
1677	rh_max_3yr	II_988255	WBGene00016295	C32B5.1a	fbxc-40	0.293920880911072
1678	rh_max_1yr	II_2603867	WBGene00005589	D2062.9	sri-77	0.293911898417303
1679	rh_max_1yr	II_2603870	WBGene00005589	D2062.9	sri-77	0.293911898417303
1680	rh_max_1yr	II_3405867	WBGene00017553	F18A12.4	nep-8	0.293887432770073
1681	rh_max_3yr	II_898274	WBGene00020311	T07D3.9a	NA	0.293883032261948
1682	rh_max_3yr	II_898400	WBGene00020311	T07D3.9a	NA	0.293883032261948
1683	rh_max_3yr	II_898401	WBGene00020311	T07D3.9a	NA	0.293883032261948
1684	rh_max_3yr	II_900476	WBGene00020311	T07D3.9a	NA	0.293883032261948
1685	rh_max_3yr	II_900485	WBGene00020311	T07D3.9a	NA	0.293883032261948
1686	rh_max_3yr	II_900670	WBGene00020311	T07D3.9a	NA	0.293883032261948
1687	rh_max_3yr	II_900711	WBGene00020311	T07D3.9a	NA	0.293883032261948
1688	rh_max_3yr	II_902203	WBGene00020305	T07D3.2	NA	0.293883032261948
1689	rh_max_3yr	II_902300	WBGene00020305	T07D3.2	NA	0.293883032261948
1690	rh_max_3yr	II_902337	WBGene00020305	T07D3.2	NA	0.293883032261948
1691	rh_max_3yr	II_902363	WBGene00020305	T07D3.2	NA	0.293883032261948
1692	rh_max_3yr	II_902366	WBGene00020305	T07D3.2	NA	0.293883032261948
1693	rh_max_3yr	II_902451	WBGene00020305	T07D3.2	NA	0.293883032261948
1694	rh_max_3yr	II_907695	WBGene00019927	R07C3.11	fbxc-24	0.293883032261948
1695	rh_max_3yr	II_907701	WBGene00019927	R07C3.11	fbxc-24	0.293883032261948
1696	rh_max_3yr	II_910240	WBGene00019926	R07C3.10	fbxc-27	0.293883032261948
1697	rh_max_3yr	II_910244	WBGene00019926	R07C3.10	fbxc-27	0.293883032261948
1698	rh_max_3mo	II_2629090	WBGene00005583	D2062.3	sri-71	0.29382964851981
1699	rh_max_3yr	II_912040	WBGene00019925	R07C3.9	fbxc-31	0.293636349085318
1700	rh_max_3yr	V_15904859	WBGene00009417	F35E8.1	NA	-0.293593024418418
1701	rh_max_3mo	II_3400288	WBGene00017555	F18A12.6	nep-10	-0.293505636986394
1702	rh_max_3mo	II_3400291	WBGene00017555	F18A12.6	nep-10	-0.293505636986394
1703	rh_max_3mo	II_3400299	WBGene00017555	F18A12.6	nep-10	-0.293505636986394
1704	rh_max_3mo	II_3400300	WBGene00017555	F18A12.6	nep-10	-0.293505636986394
1705	rh_max_3mo	II_2263205	WBGene00019587	K09F6.4	NA	0.293458623436055
1706	rh_max_3mo	II_2265429	WBGene00019587	K09F6.4	NA	0.293458623436055
1707	rh_max_3yr	V_15531606	WBGene00219316	F21A3.11	NA	-0.293453575819018
1708	rh_max_1yr	V_17498583	WBGene00005467	K03D7.4	srh-261	-0.293442048952531
1709	rh_max_1yr	V_17901767	WBGene00007393	C06H5.2	fbxa-157	-0.293354063273195
1710	rh_max_1yr	V_18082502	WBGene00013348	Y59A8B.11a	fbxa-106	-0.293354063273195
1711	rh_avg_1yr	V_17661975	WBGene00010297	F59A1.11a	NA	-0.293279927380066
1712	rh_avg_1yr	V_17661977	WBGene00010297	F59A1.11a	NA	-0.293279927380066
1713	rh_avg_1yr	V_17661981	WBGene00010297	F59A1.11a	NA	-0.293279927380066
1714	rh_avg_1yr	V_17664003	WBGene00010297	F59A1.11a	NA	-0.293279927380066
1715	rh_avg_1yr	V_17664004	WBGene00010297	F59A1.11a	NA	-0.293279927380066
1716	rh_avg_1yr	V_17664014	WBGene00010297	F59A1.11a	NA	-0.293279927380066
1717	rh_avg_1yr	V_17664016	WBGene00010297	F59A1.11a	NA	-0.293279927380066
1718	rh_avg_1yr	V_17664022	WBGene00010297	F59A1.11a	NA	-0.293279927380066
1719	rh_avg_1yr	V_17664023	WBGene00010297	F59A1.11a	NA	-0.293279927380066
1720	rh_avg_1yr	V_17664133	WBGene00010297	F59A1.11a	NA	-0.293279927380066
1721	rh_max_3yr	V_17663980	WBGene00010297	F59A1.11a	NA	-0.293252704878399
1722	rh_max_3yr	V_17663981	WBGene00010297	F59A1.11a	NA	-0.293252704878399
1723	rh_max_3mo	II_3864128	WBGene00016777	C49D10.9	nhr-261	-0.2932318835494
1724	rh_max_3mo	II_3360977	WBGene00017450	F14D2.1	bath-27	-0.293208256158504
1725	rh_avg_1yr	V_17871517	WBGene00013339	Y59A8A.2	phf-14	-0.293054008094763
1726	rh_avg_1yr	V_17871739	WBGene00013339	Y59A8A.2	phf-14	-0.293054008094763
1727	rh_max_1yr	II_3360601	WBGene00017450	F14D2.1	bath-27	0.293042456659785
1728	rh_max_1yr	II_2097829	WBGene00020533	T16A1.2	NA	0.293015605804047
1729	rh_max_1yr	II_2307701	WBGene00015110	B0281.3	NA	-0.292913075117125
1730	rh_max_3yr	II_475649	WBGene00021073	W07E6.1	nol-1	0.292902657226562
1731	temp_min_3yr	V_15224735	WBGene00005771	C41G6.7	srw-24	0.292831195266094
1732	temp_min_3yr	V_15234717	WBGene00008056	C41G6.5	nhr-164	0.292831195266094
1733	rh_max_3yr	II_865528	WBGene00021578	Y46B2A.3	NA	0.29271143356358
1734	rh_max_1yr	II_3247773	WBGene00015912	C17F4.5	fbxc-50	-0.292527414834184
1735	rh_avg_1yr	V_18007295	WBGene00013351	Y59A8B.19a	NA	-0.292514113095047
1736	rh_max_3yr	V_17808227	WBGene00005495	Y94A7B.3	srh-291	-0.29245415573344
1737	rh_max_3mo	V_17661975	WBGene00010297	F59A1.11a	NA	-0.292426793607309
1738	rh_max_3mo	V_17661977	WBGene00010297	F59A1.11a	NA	-0.292426793607309
1739	rh_max_3mo	V_17661981	WBGene00010297	F59A1.11a	NA	-0.292426793607309
1740	rh_max_3mo	V_17664003	WBGene00010297	F59A1.11a	NA	-0.292426793607309
1741	rh_max_3mo	V_17664004	WBGene00010297	F59A1.11a	NA	-0.292426793607309
1742	rh_max_3mo	V_17664014	WBGene00010297	F59A1.11a	NA	-0.292426793607309
1743	rh_max_3mo	V_17664016	WBGene00010297	F59A1.11a	NA	-0.292426793607309
1744	rh_max_3mo	V_17664022	WBGene00010297	F59A1.11a	NA	-0.292426793607309
1745	rh_max_3mo	V_17664023	WBGene00010297	F59A1.11a	NA	-0.292426793607309
1746	rh_max_3mo	V_17664133	WBGene00010297	F59A1.11a	NA	-0.292426793607309
1747	rh_max_1yr	V_17264839	WBGene00010752	K10G4.3	NA	-0.292229326003763
1748	rh_max_1yr	V_17264841	WBGene00010752	K10G4.3	NA	-0.292229326003763
1749	rh_max_3mo	V_18456898	WBGene00044215	ZK228.10	NA	0.292227429002139
1750	rh_max_1yr	II_2343652	WBGene00018383	F43C11.6	NA	-0.292221159341536
1751	rh_max_3yr	II_1022817	WBGene00018448	F45D11.1	NA	0.292170724126963
1752	rh_max_3mo	V_17901671	WBGene00007393	C06H5.2	fbxa-157	-0.29198780007377
1753	rh_max_1yr	II_3662524	WBGene00194713	F19B10.13	NA	0.291957768872534
1754	rh_max_1yr	II_2262580	WBGene00019587	K09F6.4	NA	-0.291902678608132
1755	temp_avg_3yr	V_14693291	WBGene00006836	C47E8.7	unc-112	0.291848220787371
1756	temp_avg_3yr	V_14700451	WBGene00008145	C47E8.8a	set-5	0.291848220787371
1757	rh_max_1yr	II_3322528	WBGene00021590	Y46D2A.2	NA	-0.291770362817893
1758	rh_max_1yr	II_3322518	WBGene00021590	Y46D2A.2	NA	-0.291748777695298
1759	rh_max_3mo	V_18446390	WBGene00013944	ZK228.1	NA	0.291745395976874
1760	rh_max_1yr	II_2327456	WBGene00022872	ZK1240.8	NA	-0.291620766604671
1761	rh_max_1yr	II_2327474	WBGene00022872	ZK1240.8	NA	-0.291620766604671
1762	rh_max_3mo	II_3332811	WBGene00077751	F14D2.17	irld-27	-0.291529465364096
1763	rh_max_3mo	II_2256423	WBGene00019586	K09F6.3	NA	0.291379276952079
1764	temp_min_3yr	V_13963186	WBGene00011194	R10D12.13a	NA	0.291315364569752
1765	temp_min_3yr	V_13979761	WBGene00045401	T26F2.3	eol-1	0.291315364569752
1766	temp_min_3yr	V_13979762	WBGene00045401	T26F2.3	eol-1	0.291315364569752
1767	temp_min_3yr	V_13980171	WBGene00045401	T26F2.3	eol-1	0.291315364569752
1768	temp_min_3yr	V_13980510	WBGene00045401	T26F2.3	eol-1	0.291315364569752
1769	rh_max_1yr	II_1769176	WBGene00018101	F36H5.2a	math-27	0.291311491913898
1770	rh_max_3mo	V_18445654	WBGene00013944	ZK228.1	NA	0.291214543223489
1771	rh_max_1yr	II_1769406	WBGene00018101	F36H5.2a	math-27	0.291176172484125
1772	rh_max_3yr	I_1048137	WBGene00021332	Y34D9A.7a	NA	-0.29099585307054
1773	rh_max_3yr	V_17800998	WBGene00005491	C47A10.9	srh-287	-0.290988007671976
1774	rh_max_3yr	V_17801232	WBGene00005491	C47A10.9	srh-287	-0.290988007671976
1775	rh_max_3yr	V_17801248	WBGene00005491	C47A10.9	srh-287	-0.290988007671976
1776	rh_max_3yr	V_17801308	WBGene00005491	C47A10.9	srh-287	-0.290988007671976
1777	rh_max_3yr	V_17801521	WBGene00005491	C47A10.9	srh-287	-0.290988007671976
1778	rh_max_3yr	V_17801528	WBGene00005491	C47A10.9	srh-287	-0.290988007671976
1779	rh_max_3yr	V_17801546	WBGene00005491	C47A10.9	srh-287	-0.290988007671976
1780	rh_max_3yr	V_17801851	WBGene00005491	C47A10.9	srh-287	-0.290988007671976
1781	rh_max_3yr	V_17801866	WBGene00005491	C47A10.9	srh-287	-0.290988007671976
1782	rh_max_3yr	V_17805517	WBGene00005495	Y94A7B.3	srh-291	-0.290988007671976
1783	rh_max_3yr	V_17805654	WBGene00005495	Y94A7B.3	srh-291	-0.290988007671976
1784	rh_max_3yr	V_17805732	WBGene00005495	Y94A7B.3	srh-291	-0.290988007671976
1785	rh_max_3yr	V_17805753	WBGene00005495	Y94A7B.3	srh-291	-0.290988007671976
1786	rh_max_1yr	V_17664141	WBGene00010297	F59A1.11a	NA	-0.290959321502927
1787	rh_max_1yr	V_17347351	WBGene00009840	F47H4.9	fbxa-189	-0.290910856464687
1788	rh_max_1yr	V_17347352	WBGene00009840	F47H4.9	fbxa-189	-0.290910856464687
1789	temp_min_3yr	V_13951765	WBGene00011189	R10D12.8	NA	0.290893219997963
1790	rh_max_3yr	V_17803687	WBGene00005496	Y94A7B.1	srh-292	-0.290874756632181
1791	rh_max_1yr	V_17348189	WBGene00004811	F47H4.10	skr-5	-0.290872406742564
1792	temp_min_3yr	V_13961742	WBGene00011193	R10D12.12	algn-13	0.290860875546504
1793	rh_max_3mo	II_3205284	WBGene00005562	ZC239.19	sri-50	-0.290851731231687
1794	rh_max_1yr	V_17261403	WBGene00005794	K10G4.2	srw-47	-0.290813342865706
1795	rh_max_3yr	II_981808	WBGene00016296	C32B5.3	fbxc-16	0.290799058075355
1796	rh_max_3yr	II_983421	WBGene00005479	C32B5.2	srh-274	0.290799058075355
1797	rh_max_1yr	II_2263666	WBGene00019587	K09F6.4	NA	0.290608905479327
1798	rh_max_1yr	V_18181159	WBGene00007850	C31G12.1	NA	-0.290605353071962
1799	rh_max_3yr	II_920909	WBGene00019928	R07C3.12	clec-44	0.290588380485716
1800	rh_max_3yr	II_921395	WBGene00019928	R07C3.12	clec-44	0.290588380485716
1801	rh_max_3yr	II_921606	WBGene00019928	R07C3.12	clec-44	0.290588380485716
1802	rh_max_3yr	II_921804	WBGene00019928	R07C3.12	clec-44	0.290588380485716
1803	rh_max_3mo	II_4306566	WBGene00021796	Y52E8A.3	NA	0.290575353238099
1804	rh_max_1yr	V_18415128	WBGene00013950	ZK262.3	NA	0.290520285075284
1805	rh_max_1yr	V_18746646	WBGene00008703	F11D11.8	clec-251	-0.29040404347519
1806	rh_max_3mo	II_2258001	WBGene00019586	K09F6.3	NA	0.290394027389798
1807	rh_max_3mo	II_2258002	WBGene00019586	K09F6.3	NA	0.290394027389798
1808	rh_max_1yr	V_17345796	WBGene00009840	F47H4.9	fbxa-189	-0.290377885781725
1809	wd_var_1yr	V_14476186	WBGene00008595	F08H9.7	clec-56	-0.290225521647531
1810	rh_max_3mo	V_17689797	WBGene00010299	F59A1.13	NA	-0.290208497706473
1811	rh_max_1yr	V_17264723	WBGene00010752	K10G4.3	NA	-0.290207876049999
1812	rh_max_1yr	II_3333895	WBGene00077751	F14D2.17	irld-27	0.290203131743011
1813	rh_max_1yr	V_17335061	WBGene00009836	F47H4.4	fbxa-185	-0.290061321120674
1814	rh_max_1yr	V_17335066	WBGene00009836	F47H4.4	fbxa-185	-0.290061321120674
1815	rh_max_1yr	V_17335074	WBGene00009836	F47H4.4	fbxa-185	-0.290061321120674
1816	rh_max_1yr	II_3206219	WBGene00044371	ZC239.20	NA	-0.289959008833144
1817	rh_max_1yr	II_3660850	WBGene00017586	F19B10.4	NA	0.289953224213286
1818	rh_max_1yr	II_3661006	WBGene00017586	F19B10.4	NA	0.289953224213286
1819	rh_max_3yr	V_17760450	WBGene00004003	C47A10.1	pgp-9	-0.289879004826925
1820	rh_max_1yr	V_18193447	WBGene00008891	F16H6.1	clec-42	-0.289700774479251
1821	rh_max_1yr	II_2263270	WBGene00019587	K09F6.4	NA	0.289655408640121
1822	rh_max_1yr	II_2296045	WBGene00019591	K09F6.8	fbxc-25	0.289606779480155
1823	wd_var_1yr	V_14666317	WBGene00008141	C47E8.1	NA	-0.289527674797249
1824	rh_max_1yr	II_2028368	WBGene00019139	F59H6.9	bath-1	0.289478596551475
1825	rh_max_1yr	II_2098136	WBGene00020533	T16A1.2	NA	0.289450111829259
1826	rh_max_1yr	V_17509342	WBGene00005779	K03D7.11	srw-32	-0.289408639247466
1827	rh_max_1yr	II_1768953	WBGene00018101	F36H5.2a	math-27	0.289354768117609
1828	rh_max_1yr	V_17487492	WBGene00010536	K03D7.9	NA	-0.289293699825897
1829	rh_max_3yr	V_17901764	WBGene00007393	C06H5.2	fbxa-157	-0.28910988500389
1830	rh_max_3yr	II_1022515	WBGene00018448	F45D11.1	NA	0.288946465587095
1831	rh_max_3yr	II_1055865	WBGene00019312	K02E7.7	NA	0.288938695887142
1832	rh_max_3mo	II_2263155	WBGene00019587	K09F6.4	NA	0.288932639017881
1833	rh_avg_1yr	V_15149677	WBGene00011665	T09F5.1	NA	-0.288925407251592
1834	rh_max_3yr	V_17803443	WBGene00005496	Y94A7B.1	srh-292	-0.288881440542882
1835	rh_max_1yr	II_3297810	WBGene00018195	F39E9.2	btb-16	-0.288854170447061
1836	rh_max_1yr	II_3345690	WBGene00017460	F14D2.12	bath-30	-0.288841118152419
1837	rh_avg_1yr	V_17664141	WBGene00010297	F59A1.11a	NA	-0.288823840244189
1838	rh_max_3yr	II_905349	WBGene00020304	T07D3.1	fbxa-200	0.288707031845979
1839	rh_max_3yr	II_905360	WBGene00020304	T07D3.1	fbxa-200	0.288707031845979
1840	rh_max_1yr	II_3360454	WBGene00017450	F14D2.1	bath-27	-0.288675134594813
1841	rh_max_3mo	V_15196000	WBGene00004037	Y75B12B.6	plc-2	-0.288164897537327
1842	rh_max_3mo	V_18193238	WBGene00008891	F16H6.1	clec-42	-0.288091952504722
1843	rh_max_3yr	V_15149677	WBGene00011665	T09F5.1	NA	-0.288081019389679
1844	temp_min_3yr	V_15330744	WBGene00005499	ZK1037.8	srh-295	0.287969883576418
1845	rh_max_1yr	V_18746594	WBGene00008703	F11D11.8	clec-251	-0.287898863403104
1846	rh_max_1yr	I_1731008	WBGene00006771	Y71G12B.11a	tln-1	0.287898783196645
1847	rh_max_1yr	V_17264829	WBGene00010752	K10G4.3	NA	-0.287739561378703
1848	rh_max_1yr	II_2603643	WBGene00005589	D2062.9	sri-77	0.287700912465998
1849	rh_max_1yr	II_2603652	WBGene00005589	D2062.9	sri-77	0.287700912465998
1850	rh_max_1yr	II_2603664	WBGene00005589	D2062.9	sri-77	0.287700912465998
1851	rh_max_1yr	II_2603709	WBGene00005589	D2062.9	sri-77	0.287700912465998
1852	rh_max_1yr	II_2603833	WBGene00005589	D2062.9	sri-77	0.287700912465998
1853	rh_max_1yr	II_2603834	WBGene00005589	D2062.9	sri-77	0.287700912465998
1854	rh_max_1yr	II_2603839	WBGene00005589	D2062.9	sri-77	0.287700912465998
1855	rh_max_1yr	II_2603842	WBGene00005589	D2062.9	sri-77	0.287700912465998
1856	rh_max_1yr	II_2603888	WBGene00005589	D2062.9	sri-77	0.287700912465998
1857	rh_max_1yr	II_2603917	WBGene00005589	D2062.9	sri-77	0.287700912465998
1858	rh_max_3mo	II_3334185	WBGene00077751	F14D2.17	irld-27	-0.287655280654373
1859	rh_max_3mo	II_3334188	WBGene00077751	F14D2.17	irld-27	-0.287655280654373
1860	rh_max_1yr	V_17667529	WBGene00010298	F59A1.12	NA	-0.287534883596585
1861	rh_max_3yr	II_905367	WBGene00020304	T07D3.1	fbxa-200	0.287392070185069
1862	rh_max_3yr	II_914077	WBGene00019924	R07C3.8	fbxc-33	0.287391749263666
1863	rh_max_1yr	V_17248008	WBGene00013470	Y68A4B.1	clec-243	-0.287369561757011
1864	rh_max_1yr	V_17248009	WBGene00013470	Y68A4B.1	clec-243	-0.287369561757011
1865	rh_max_3mo	II_3214462	WBGene00022567	ZC239.4	NA	-0.287238106045408
1866	rh_max_3mo	II_2263280	WBGene00019587	K09F6.4	NA	0.287228132326901
1867	wd_var_1yr	V_14534671	WBGene00007049	C53A5.4	tag-191	-0.287224383778433
1868	rh_max_3yr	II_886765	WBGene00020308	T07D3.5	NA	0.287209348484988
1869	rh_max_3yr	V_17901767	WBGene00007393	C06H5.2	fbxa-157	-0.287180663026674
1870	rh_max_1yr	II_2073288	WBGene00017213	F07E5.8	NA	0.287168374054679
1871	rh_max_3yr	V_17766193	WBGene00005488	C47A10.2	srh-283	-0.287126862911982
1872	rh_max_3mo	II_3331898	WBGene00077751	F14D2.17	irld-27	0.28712604358445
1873	rh_max_3mo	II_3331941	WBGene00077751	F14D2.17	irld-27	0.28712604358445
1874	temp_min_3yr	V_13997948	WBGene00010259	F58E10.1a	ric-7	0.287063806951619
1875	rh_max_3mo	II_2257989	WBGene00019586	K09F6.3	NA	0.286996903800953
1876	rh_max_3mo	II_2291522	WBGene00019590	K09F6.7	NA	-0.286996804747214
1877	rh_max_3mo	V_18433431	WBGene00005829	ZK262.7	srw-82	0.286917753930741
1878	rh_max_3mo	V_18434029	WBGene00005829	ZK262.7	srw-82	0.286917753930741
1879	rh_max_3mo	II_6327091	WBGene00004860	C32D5.2	sma-6	-0.286785841757917
1880	rh_max_3mo	II_2093489	WBGene00020537	T16A1.8	fbxb-37	0.286778389255123
1881	rh_max_3yr	V_17498583	WBGene00005467	K03D7.4	srh-261	-0.286698817259612
1882	rh_max_1yr	V_15195313	WBGene00004037	Y75B12B.6	plc-2	-0.286668202463191
1883	rh_max_1yr	V_13845670	WBGene00006022	F09F3.2	srx-131	-0.286660895155247
1884	rh_max_1yr	V_13846685	WBGene00006022	F09F3.2	srx-131	-0.286660895155247
1885	rh_max_1yr	V_13849587	WBGene00006024	F09F3.4	srx-133	-0.286660895155247
1886	rh_max_1yr	V_13849760	WBGene00006024	F09F3.4	srx-133	-0.286660895155247
1887	rh_max_1yr	V_13850989	WBGene00008627	F09F3.5	NA	-0.286660895155247
1888	rh_max_1yr	V_13860338	WBGene00006026	F09F3.11	srx-135	-0.286660895155247
1889	rh_max_1yr	V_13873749	WBGene00008629	F09F3.9	cpt-5	-0.286660895155247
1890	rh_max_1yr	V_13899932	WBGene00007361	C06B3.2	oac-3	-0.286660895155247
1891	rh_max_1yr	V_13901821	WBGene00007361	C06B3.2	oac-3	-0.286660895155247
1892	rh_max_1yr	V_13907404	WBGene00007363	C06B3.4	stdh-1	-0.286660895155247
1893	rh_max_1yr	V_13907956	WBGene00007363	C06B3.4	stdh-1	-0.286660895155247
1894	rh_max_1yr	V_13919429	WBGene00006277	C06B3.10	str-250	-0.286660895155247
1895	rh_max_1yr	V_13921409	WBGene00005933	C06B3.11	srx-42	-0.286660895155247
1896	rh_max_1yr	V_13922181	WBGene00005933	C06B3.11	srx-42	-0.286660895155247
1897	rh_max_1yr	V_13924175	WBGene00044114	C06B3.12	srxa-11	-0.286660895155247
1898	rh_max_1yr	V_13927976	WBGene00044115	C06B3.13	srxa-12	-0.286660895155247
1899	rh_max_1yr	V_13931215	WBGene00044116	C06B3.14	srxa-13	-0.286660895155247
1900	rh_max_1yr	V_13947261	WBGene00011186	R10D12.5	clec-226	-0.286660895155247
1901	rh_max_1yr	V_13951367	WBGene00011189	R10D12.8	NA	-0.286660895155247
1902	rh_max_1yr	V_13951837	WBGene00011189	R10D12.8	NA	-0.286660895155247
1903	rh_max_1yr	V_13957114	WBGene00011191	R10D12.10	NA	-0.286660895155247
1904	rh_max_1yr	V_13962500	WBGene00011194	R10D12.13a	NA	-0.286660895155247
1905	rh_max_1yr	V_13990875	WBGene00010259	F58E10.1a	ric-7	-0.286660895155247
1906	rh_max_1yr	V_14014812	WBGene00001311	F58E10.5	end-3	-0.286660895155247
1907	rh_max_1yr	V_14025059	WBGene00011623	T08G5.2	NA	-0.286660895155247
1908	rh_max_1yr	V_14047856	WBGene00011627	T08G5.8	NA	-0.286660895155247
1909	rh_max_1yr	V_14063433	WBGene00010250	F58D12.3	NA	-0.286660895155247
1910	rh_max_1yr	V_14104348	WBGene00008396	D1086.9	NA	-0.286660895155247
1911	rh_max_1yr	V_14118876	WBGene00003916	H39E23.1a	par-1	-0.286660895155247
1912	rh_max_1yr	V_14131830	WBGene00003916	H39E23.1a	par-1	-0.286660895155247
1913	rh_max_1yr	V_18042211	WBGene00013343	Y59A8B.6	prp-6	-0.286660895155247
1914	rh_max_1yr	V_18094108	WBGene00013350	Y59A8B.13a	slr-2	-0.286660895155247
1915	rh_max_1yr	V_18099589	WBGene00003919	Y59A8B.14a	par-4	-0.286660895155247
1916	rh_max_1yr	V_18375979	WBGene00013066	Y51A2B.2	NA	-0.286660895155247
1917	rh_max_1yr	V_18387639	WBGene00013068	Y51A2B.4	NA	-0.286660895155247
1918	rh_max_1yr	V_18393398	WBGene00013070	Y51A2B.6	NA	-0.286660895155247
1919	rh_max_1yr	V_18458381	WBGene00013946	ZK228.3	NA	-0.286660895155247
1920	rh_max_1yr	V_18459068	WBGene00013946	ZK228.3	NA	-0.286660895155247
1921	rh_max_1yr	V_18493580	WBGene00004830	Y51A2D.19a	slo-1	-0.286660895155247
1922	rh_max_1yr	V_18496268	WBGene00004830	Y51A2D.19a	slo-1	-0.286660895155247
1923	rh_max_1yr	V_18496272	WBGene00004830	Y51A2D.19a	slo-1	-0.286660895155247
1924	rh_max_1yr	V_18501977	WBGene00004830	Y51A2D.19a	slo-1	-0.286660895155247
1925	rh_max_3mo	II_3206277	WBGene00044371	ZC239.20	NA	-0.286653278816286
1926	rh_max_3mo	II_3206308	WBGene00044371	ZC239.20	NA	-0.286653278816286
1927	rh_max_3mo	II_3206319	WBGene00044371	ZC239.20	NA	-0.286653278816286
1928	rh_max_3mo	II_3206349	WBGene00044371	ZC239.20	NA	-0.286653278816286
1929	rh_max_3mo	II_3206495	WBGene00044371	ZC239.20	NA	-0.286653278816286
1930	rh_max_3mo	II_3212663	WBGene00022568	ZC239.5	NA	-0.286653278816286
1931	rh_max_3mo	II_3212676	WBGene00022568	ZC239.5	NA	-0.286653278816286
1932	rh_max_3mo	II_3212866	WBGene00022568	ZC239.5	NA	-0.286653278816286
1933	rh_max_3mo	II_3212949	WBGene00022568	ZC239.5	NA	-0.286653278816286
1934	rh_max_3mo	II_3214615	WBGene00022567	ZC239.4	NA	-0.286653278816286
1935	rh_max_3mo	II_3214694	WBGene00022567	ZC239.4	NA	-0.286653278816286
1936	rh_max_3mo	II_3214695	WBGene00022567	ZC239.4	NA	-0.286653278816286
1937	rh_max_3mo	II_3214697	WBGene00022567	ZC239.4	NA	-0.286653278816286
1938	rh_max_3mo	II_3214712	WBGene00022567	ZC239.4	NA	-0.286653278816286
1939	rh_max_3mo	II_3214723	WBGene00022567	ZC239.4	NA	-0.286653278816286
1940	rh_max_3mo	II_3214886	WBGene00022567	ZC239.4	NA	-0.286653278816286
1941	rh_max_3mo	II_3219870	WBGene00194717	ZC239.22	NA	-0.286653278816286
1942	rh_max_3mo	II_3220263	WBGene00194717	ZC239.22	NA	-0.286653278816286
1943	rh_max_3mo	II_3221764	WBGene00022572	ZC239.14	NA	-0.286653278816286
1944	rh_max_3mo	II_3229044	WBGene00005501	C17F4.4	srh-297	-0.286653278816286
1945	rh_max_3mo	II_3229058	WBGene00005501	C17F4.4	srh-297	-0.286653278816286
1946	rh_max_1yr	II_2011176	WBGene00019135	F59H6.4	math-32	0.286628017703806
1947	rh_max_1yr	II_2258635	WBGene00019586	K09F6.3	NA	0.286618467256726
1948	rh_max_3yr	V_17689797	WBGene00010299	F59A1.13	NA	-0.286507626101237
1949	rh_max_1yr	V_17335088	WBGene00009836	F47H4.4	fbxa-185	-0.286483647744214
1950	rh_max_1yr	V_17335104	WBGene00009836	F47H4.4	fbxa-185	-0.286483647744214
1951	rh_max_3yr	V_17808017	WBGene00005495	Y94A7B.3	srh-291	-0.286478794549363
1952	rh_max_3yr	V_17808069	WBGene00005495	Y94A7B.3	srh-291	-0.286478794549363
1953	rh_max_3yr	V_17808095	WBGene00005495	Y94A7B.3	srh-291	-0.286478794549363
1954	rh_avg_1yr	V_18007296	WBGene00013351	Y59A8B.19a	NA	-0.286478682384908
1955	rh_max_3mo	V_17697953	WBGene00077640	Y26G10.4	NA	-0.286478048253523
1956	rh_max_1yr	II_433785	WBGene00044639	C24H12.12	NA	-0.286476036895896
1957	rh_max_1yr	V_17803520	WBGene00005496	Y94A7B.1	srh-292	-0.28628096449342
1958	rh_max_1yr	V_17803767	WBGene00005496	Y94A7B.1	srh-292	-0.28628096449342
1959	rh_max_1yr	V_17803804	WBGene00005496	Y94A7B.1	srh-292	-0.28628096449342
1960	rh_max_1yr	II_1773232	WBGene00018100	F36H5.1	math-26	0.286254260314875
1961	wd_var_1yr	V_15306783	WBGene00012072	T26H8.4	NA	-0.286191277643702
1962	rh_max_1yr	V_18124694	WBGene00012564	Y37H2A.4	fbxa-107	-0.286141809958338
1963	rh_max_1yr	V_18125779	WBGene00012565	Y37H2A.5a	fbxa-210	-0.286141809958338
1964	rh_max_1yr	V_13879997	WBGene00002259	T22G5.2	lbp-7	-0.286047111115451
1965	rh_max_1yr	V_18131837	WBGene00219210	Y37H2A.18	NA	-0.286047111115451
1966	rh_max_1yr	V_18132287	WBGene00219210	Y37H2A.18	NA	-0.286047111115451
1967	rh_max_3mo	II_3214824	WBGene00022567	ZC239.4	NA	-0.285965199914591
1968	rh_max_3mo	II_3229049	WBGene00005501	C17F4.4	srh-297	-0.285965199914591
1969	rh_max_3mo	II_2327449	WBGene00022872	ZK1240.8	NA	0.285920519736522
1970	rh_max_1yr	V_18235420	WBGene00011209	R10E8.3	NA	-0.28591535385135
1971	rh_max_1yr	V_17487483	WBGene00010536	K03D7.9	NA	-0.285880694377155
1972	rh_max_1yr	V_17487500	WBGene00010536	K03D7.9	NA	-0.285880694377155
1973	rh_avg_1yr	V_15231509	WBGene00005762	C41G6.3	srw-15	-0.285865227267127
1974	rh_max_3mo	II_3480272	WBGene00021720	Y49F6B.8	NA	-0.285752031302236
1975	rh_max_1yr	V_17624191	WBGene00010206	F57G4.1	NA	-0.285735149878084
1976	rh_max_1yr	V_17373535	WBGene00012491	Y20C6A.1a	NA	-0.285710312331097
1977	rh_max_3mo	V_18423463	WBGene00005614	ZK262.10	srj-26	0.285670821770613
1978	rh_max_1yr	V_17298350	WBGene00010754	K10G4.5	NA	-0.285654004820898
1979	rh_max_1yr	II_1773626	WBGene00018100	F36H5.1	math-26	0.285618327137914
1980	rh_max_1yr	II_1773638	WBGene00018100	F36H5.1	math-26	0.285618327137914
1981	rh_max_1yr	II_2613722	WBGene00194711	D2062.13	NA	0.285494893803493
1982	rh_max_1yr	II_2257936	WBGene00019586	K09F6.3	NA	0.285462937305522
1983	rh_max_1yr	V_18445006	WBGene00013944	ZK228.1	NA	-0.285405280202976
1984	rh_avg_3mo	V_17498874	WBGene00005467	K03D7.4	srh-261	-0.285333822886275
1985	rh_max_3mo	II_2257458	WBGene00019586	K09F6.3	NA	0.285254467587575
1986	rh_max_1yr	II_2485675	WBGene00018767	F53G2.2	NA	0.285222195555974
1987	rh_max_1yr	II_2549280	WBGene00019337	K02F6.3	NA	0.285222195555974
1988	rh_max_1yr	II_2561093	WBGene00019343	K02F6.9	nep-18	0.285222195555974
1989	rh_max_1yr	II_2562474	WBGene00019343	K02F6.9	nep-18	0.285222195555974
1990	rh_max_1yr	II_2562489	WBGene00019343	K02F6.9	nep-18	0.285222195555974
1991	rh_max_1yr	II_2563673	WBGene00019343	K02F6.9	nep-18	0.285222195555974
1992	rh_max_1yr	II_2565312	WBGene00017280	F09D1.1	usp-39	0.285222195555974
1993	rh_max_1yr	II_2605412	WBGene00005589	D2062.9	sri-77	0.285222195555974
1994	rh_max_1yr	II_2611914	WBGene00005550	D2062.8	sri-38	0.285222195555974
1995	rh_max_3yr	V_15231509	WBGene00005762	C41G6.3	srw-15	-0.285136179833754
1996	rh_max_3mo	V_18300629	WBGene00013061	Y51A2A.5	NA	0.284890392432124
1997	rh_max_1yr	II_1920526	WBGene00018667	F52C6.10	bath-7	0.28476794637942
1998	rh_max_1yr	II_1902904	WBGene00016718	C46F9.2	math-23	0.284727695244733
1999	rh_max_1yr	II_2541047	WBGene00019338	K02F6.4	NA	0.284668750447613
[truncated: 5,618 more rows]
