# Supplementary material for: Correlations of Genotype with Climate Parameters Suggest Caenorhabditis elegans Niche Adaptations
Source: G3 (Bethesda). 2016 Nov 17;7(1):289–98. doi: 10.1534/g3.116.035162 (PMC5217117; doi:10.1534/g3.116.035162)
Supplement: Supplementary file 9 [file 289FileS4.csv]

	Name	gen	temp	Ch1.1	Ch1.2	Ch1_avg	Ch2.1	Ch2.2	Ch2_avg	JU_CX_prop
1	g0	0	15	100	100	100	50	50	50	0.5
2	ag2	2	15	71	40.5	55.75	26.1	16	21.05	0.377578475336323
3	ag4	4	15	79	102	90.5	19.9	24	21.95	0.242541436464088
4	ag6	6	15	162	110	136	15.7	10.7	13.2	0.0970588235294118
5	bg2	2	15	65.9	77.3	71.6	26.2	29.6	27.9	0.389664804469274
6	bg4	4	15	85	109	97	13	15.7	14.35	0.147938144329897
7	bg6	6	15	70	78	74	4.6	5.6	5.1	0.0689189189189189
8	cg2	2	15	97	100	98.5	26.5	27.6	27.05	0.274619289340102
9	cg4	4	15	47.6	54	50.8	10.2	10.9	10.55	0.207677165354331
10	cg6	6	15	83	105	94	7.5	8.5	8	0.0851063829787234
11	dg2	2	15	90	75	82.5	41.2	40.1	40.65	0.492727272727273
12	dg4	4	15	88	78	83	21.3	16.9	19.1	0.230120481927711
13	dg6	6	15	49	79	64	6.2	8.3	7.25	0.11328125
14	eg2	2	15	44.6	77	60.8	18.7	31.1	24.9	0.409539473684211
15	eg4	4	15	20.5	51	35.75	5.2	11.3	8.25	0.230769230769231
16	eg6	6	15	23	59.5	41.25	1.6	3.3	2.45	0.0593939393939394
17	fg2	2	15	55	66	60.5	14.6	16.3	15.45	0.255371900826446
18	fg4	4	15	91	88	89.5	14.1	16.5	15.3	0.170949720670391
19	fg6	6	15	83	79	81	6	7.1	6.55	0.0808641975308642
20	gg2	2	15	67.4	62.8	65.1	12.4	19.7	16.05	0.246543778801843
21	gg4	4	15	82.2	85	83.6	11	12	11.5	0.13755980861244
22	gg6	6	15	116	116	116	8.2	8.4	8.3	0.071551724137931
23	hg2	2	15	91	85	88	27.1	31.4	29.25	0.332386363636364
24	hg4	4	15	93	83	88	14.2	14	14.1	0.160227272727273
25	hg6	6	15	223	198	210.5	17.3	17.3	17.3	0.0821852731591449
26	ig2	2	15	98	NA	NA	31.3	NA	NA	NA
27	ig4	4	15	53	NA	NA	5.1	NA	NA	NA
28	ig6	6	15	157	NA	NA	9.9	NA	NA	NA
29	g0	0	25	100	100	100	50	50	50	0.5
30	ag2	2	25	941	951	946	207	193	200	0.211416490486258
31	ag4	4	25	1944	2074	2009	96	93	94.5	0.0470383275261324
32	ag6	6	25	554	599	576.5	4.1	4.9	4.5	0.00780572419774501
33	bg2	2	25	1250	1330	1290	445	428	436.5	0.338372093023256
34	bg4	4	25	88	86	87	9.1	2.7	5.9	0.067816091954023
35	bg6	6	25	1083	1175	1129	7.3	9.2	8.25	0.00730735163861825
36	cg2	2	25	285	109	197	76	29.4	52.7	0.26751269035533
37	cg4	4	25	76	75	75.5	4.7	3.9	4.3	0.056953642384106
38	cg6	6	25	1709	1847	1778	43.1	38.7	40.9	0.0230033745781777
39	dg2	2	25	1833	1872	1852.5	458	385	421.5	0.22753036437247
40	dg4	4	25	5670	NA	NA	118	NA	NA	NA
41	dg6	6	25	1829	2470	2149.5	2.8	1.3	2.05	0.000953710165154687
42	eg2	2	25	1980	2440	2210	499	443	471	0.213122171945701
43	eg4	4	25	380	474	427	27.3	30.3	28.8	0.0674473067915691
44	eg6	6	25	1060	1265	1162.5	17.5	16.1	16.8	0.0144516129032258
45	fg2	2	25	256	492	374	65.6	115	90.3	0.24144385026738
46	fg4	4	25	1468	1496	1482	117	97	107	0.0721997300944669
47	fg6	6	25	189	189	189	3.9	3.6	3.75	0.0198412698412698
48	gg2	2	25	1777	1832	1804.5	325	283	304	0.168467719589914
49	gg4	4	25	1670	1633	1651.5	58.2	48.3	53.25	0.0322434150772025
50	gg6	6	25	340	371	355.5	1.6	1.3	1.45	0.00407876230661041
51	hg2	2	25	130	311	220.5	27	53	40	0.18140589569161
52	hg4	4	25	130	369	249.5	4	11.6	7.8	0.0312625250501002
53	hg6	6	25	321	971	646	3	1.5	2.25	0.00348297213622291
54	ig2	2	25	1242	460	851	229	103	166	0.195064629847239
55	ig4	4	25	2009	1771	1890	125	101	113	0.0597883597883598
56	ig6	6	25	8200	7300	7750	208	19.8	113.9	0.0146967741935484
